# Supplementary material for: Metabolomic and functional analyses of small molecules secreted by intestinal nematodes in the activation of epithelial tuft cells
Source: Metabolomics. 2025 Apr 21;21(3):55. doi: 10.1007/s11306-025-02248-w (PMC12011944; doi:10.1007/s11306-025-02248-w)
Supplement: Supplementary file 2 — Supplementary Table 1 (XLSX 102 KB) [file 11306_2025_2248_MOESM2_ESM.xlsx]

## Sheet: Sheet1
Suppl Table 1: Peak intensity data for N. brasiliensis, 4 hr cultures in 3 different media
		Medium
Metabolite		EBSS_C			EBSS_Nb			HBSS_C			HBSS_Nb			RPMI_C			RPMI_Nb
7-Aminomethyl-7-carbaguanine		0	0	0	136020	120511	76233	0	0	0	388189	419323	457701	0	0	0	119658	122061	140067
3-Methylguanine		4769	0	0	175264	140520	107461	3506	0	0	670264	701434	806166	0	0	0	188047	227394	214256
Phosphodimethylethanolamine		0	0	0	119499	73245	59580	0	0	0	319680	379919	420216	0	0	0	56697	68879	56155
1-Methylhypoxanthine		7060	0	0	196310	177327	128359	0	0	0	569290	632495	674497	0	0	0	147718	176236	153691
L-Kynurenine		0	0	0	84506	48629	43262	0	0	0	146939	123068	130705	340823	372314	308568	443277	502652	599023
Choline phosphate		21742	37595	21308	1815910	1440275	984077	50640	20594	31587	6457939	7838770	8734058	40287	45645	28007	1702362	2420386	1598077
Methyloxaloacetate		0	0	0	68009	27516	40761	0	0	0	138623	206140	176863	0	0	0	19523	46765	20277
3-(4-Hydroxyphenyl)pyruvate		0	0	0	52811	44107	28884	0	2159	0	228709	212108	237442	0	0	2304	43040	43978	45647
Urate		100865	25067	26536	1767764	1402341	991036	40486	22890	27874	4662875	5101979	5053620	33289	25508	24642	1434109	1887162	1305072
N-Acetyl-L-aspartate		0	0	0	33988	13085	24978	0	0	0	78901	86168	69608	0	0	0	0	49637	0
Guanine		0	0	0	24976	26491	19272	0	0	0	128924	171461	198890	0	0	0	0	205250	0
pentane-1,3,4,5-tetracarboxylate		0	0	0	26002	20828	22852	0	0	0	76551	103794	90484	258230	232186	240503	232405	284018	270759
Bakankoside		0	0	0	24773	18996	22356	0	0	0	144323	133758	139314	0	0	0	30828	35148	31804
Guanosine		0	0	0	24512	19198	14616	0	0	0	111451	122472	150095	0	0	0	0	0	0
Isocitrate		0	0	0	20082	18008	11934	0	0	0	49402	55660	45429	0	0	0	20301	18589	18609
(S)-Malate		154687	60359	66935	1929828	1292850	966453	104340	72513	66717	7241170	8125196	8199711	92191	68233	78998	1175145	1519983	1331419
L-Tryptophan		31968	10998	11488	353805	264628	189733	16388	11803	12622	1141583	1320930	1466997	3966837	4195378	3741722	4206240	4796053	4575947
N-Formimino-L-glutamate		10468	0	0	57986	42381	33930	0	0	0	156055	144943	185992	0	0	0	21068	28541	41121
sn-glycero-3-Phosphocholine		30976	96840	33125	860392	566127	425115	51719	33278	41660	3016089	2513915	2711307	56338	54460	51206	631423	666692	670087
22-Hydroxyvitamin D3		410445	461538	429925	12541854	324416	449137	523243	1170067	327187	365479	318418	369541	383209	415112	479489	474951	308428	463480
sn-Glycerol 3-phosphate		0	0	0	14767	5796	8443	0	0	0	38332	33806	35148	0	0	0	11850	8494	11262
3-(4-Hydroxyphenyl)lactate		21911	0	0	96541	77660	36119	4770	2062	3609	669415	740247	754538	2795	0	2787	62001	81548	58846
L-Histidine		416293	96940	93279	2544230	2058775	1006240	99071	123362	57646	5479029	6768425	7522443	48632788	48983880	45349608	47174968	62367356	50005732
gamma-thiomethyl glutamate		0	0	0	14995	5756	4618	0	0	0	44619	61487	69019	0	0	0	0	15860	14596
L-Methionine		355090	23008	22234	1437042	1217179	683173	39839	18390	21398	8609765	9845216	10853367	65489304	66865044	57417432	63358592	73492136	74493752
7-Methyladenine		0	0	0	12413	6050	6347	0	0	0	31201	32742	42358	0	0	0	0	0	0
L-Cystine		0	0	0	0	12440	12102	0	0	0	0	0	0	3560176	3672343	3192637	3234274	3823733	3479084
N-Formyl-L-methionine		0	0	0	13657	10849	0	0	0	0	3701	3157	9107	4104	4789	0	11049	15152	13050
L-Glutamine		190350	36755	71609	1206451	627064	471392	77978	57776	42465	4710534	5275054	4968305	659642944	676899520	594077248	608534400	694178688	717464640
5'-Oxoinosine		0	0	0	9584	10045	3339	0	0	0	26091	29856	27933	74183	79775	76009	68168	90558	79033
Thr-Ala		0	0	0	11182	9411	0	0	0	0	31474	33821	36010	0	0	0	0	5759	0
Pantothenate		13618	4816	4502	61013	48448	39628	4659	7975	4615	233116	231225	259101	2546015	2500236	2232040	2363797	2607210	2682148
Creatine		201378	312405	92436	1660818	1274079	866093	58794	48012	46226	4117167	5138424	5720927	12238	59978	16465	1949626	2082649	2187751
penem CGP31608		3979	0	0	14764	5664	4115	0	0	0	55805	35716	40741	119054	90537	105907	87647	121614	106565
Thiamin		0	0	0	6561	5361	2761	0	0	0	15075	16267	19681	840309	1017025	818953	1060727	779179	1033298
3-(Pyrazol-1-yl)-L-alanine		10625	8024	7337	46249	47057	28744	7186	11958	3183	112138	123078	163121	361661	393616	339582	315772	454148	429034
L-Phenylalanine		2336857	97720	128954	4877010	3502034	2688129	184814	112992	123196	16904778	16829884	18305024	70061744	69410880	84537408	69020000	78364264	78916016
N(pi)-Methyl-L-histidine		35150	5526	3768	74081	70281	47265	6367	3952	4841	203092	241650	282282	5336	4384	4432	92349	83131	75943
3,4-dihydroxybenzylamine		2787	0	0	0	3248	7938	0	2905	2564	5943	8282	7614	43822	32969	35454	44715	40988	46610
Leu-Ala		0	0	3628	14522	0	0	0	0	0	29988	27648	23138	0	0	0	8607	0	10217
1-(beta-D-Ribofuranosyl)-1,4-dihydronicotinamide		0	0	0	3829	8092	0	0	0	0	34828	42657	52558	0	0	0	0	3295	0
Oxalureate		5606	0	0	2033	0	19805	0	0	0	7228	10184	6914	8585	11640	9124	15143	12572	17966
10-bromo-decanoic acid		13755	0	0	25204	18002	9422	0	0	0	63780	56084	57338	116736	110898	98311	99085	124371	108491
Psicofuranin		5220	0	0	11271	8080	0	0	0	0	47432	49371	49044	0	0	0	4354	10731	4214
Choline		87309	23536	18418	168236	131321	167572	49919	13449	15111	1063800	1192962	1214305	11897003	12449441	10314194	11413466	13711720	11876690
4-Guanidinobutanamide		0	16994	0	30662	14445	15187	15220	29473	0	0	0	25067	0	14439	19175	0	22801	0
L-Tyrosine methyl ester		13140	11337	5548	46995	34312	25046	11059	10475	9464	222066	208967	208252	8167	8693	8642	64345	50174	51274
Fumarate		40009	38314	53170	182843	148774	130827	39104	38717	32570	659443	726960	741279	91417	80594	76108	146080	176014	151626
L-Glutamate 5-semialdehyde		15574	9094	9386	54014	29796	33858	12769	10188	18576	100455	120135	109081	86481464	79140128	74028104	75772680	92347488	87979904
Pyruvate		12159	13450	13407	49988	43953	38823	14007	13219	14112	161560	163302	172933	17366	25503	15047	43539	46704	49033
Homogentisate		2570	3730	2489	11481	9454	8185	3358	2258	3233	28959	28812	29475	3031	2969	2741	9517	13283	13647
Pseudouridine		6808	0	0	10229	7662	2568	0	0	0	21639	39169	40170	0	5026	6014	13709	7059	9547
Xylitol		9761	3045	16002	28590	37911	19833	46628	0	3635	89862	99759	126698	10143	0	3393	28739	25037	20044
D-Histidine		10625	8024	7337	26686	22938	21725	7186	10910	3183	60754	65052	73014	238650	293714	248243	283715	302874	286964
Nicotinate		53939	40774	38414	142568	126801	82700	52248	43551	36640	346800	433191	450283	55596	58270	68586	138173	182826	259503
5,8-tetradecadienal		423579	926133	81376	1020134	2466545	69087	1660092	4047245	1003389	36830	62469	165618	241512	2895676	1164045	601870	1051893	587682
Sucrose		12724	31773	21615	72656	64377	24626	0	0	10312	80870	82982	70314	112777	0	19093	18290	21849	23249
Hypoxanthine		463961	15327	35323	541807	403286	306313	38523	16255	17875	2306728	2126531	2530245	22874	169851	15845	591944	779828	709191
(R)-4'-Phosphopantothenoyl-L-cysteine		0	35768	0	27761	27260	27957	42834	27681	49672	53351	40726	42351	11957	15275	15233	13881	0	13574
4-Methylpentanal		58998	159020	15758	163304	369134	6803	282779	630306	178659	13841	20312	13554	39495	494732	214493	90473	186702	102325
Lys-Val		2137	0	0	3165	1749	0	0	0	0	10323	15417	12171	0	0	0	6838	8243	4266
Perillyl alcohol		220731	355673	65983	394151	985926	61525	574207	1288689	386177	70285	74068	96191	83599	1109996	472424	247970	521277	279473
Ne,Ne dimethyllysine		45967	6755	5569	57210	48032	18025	3316	3193	2855	137892	227967	266179	5469	3289	5870	62513	76036	47061
Bendiocarb		27381	41974	48868	96692	103144	47048	38581	42449	51398	120092	137421	207517	34372	31829	0	29246	33763	37596
Adenosine		45357	15500	36209	60136	45248	95248	60271	14892	19386	97189	79457	118513	28559	29824	29929	57809	47024	40545
myo-Inositol		29161	34817	31916	41889	33096	119121	62342	19846	34155	102040	127961	124341	9823774	10127267	9536954	10026371	11567455	10579861
D-Galactosamine		0	0	0	5938	0	0	0	0	0	11922	17267	12727	0	0	0	0	0	0
2-amino-tetradecanoic acid		89818	242771	46615	218963	473720	49963	389846	610450	252078	55864	39402	54372	176389	467439	267771	187729	262483	182058
Indole-3-acetyl-myo-inositol		27469	0	0	41101	0	12692	302085	307514	327282	296451	287011	309947	10891	0	0	0	0	0
Suberic acid		97468	141750	146471	236341	367507	135822	81635	164639	109520	107033	95227	79390	100782	90146	86358	115678	138944	79121
Quinalphos		0	0	1955	1728	2016	0	3086	0	0	3181	2074	0	10787	11276	14181	10153	15026	14673
4-hydroxy-5-methyl-2-propyl-3(2H)-furanone		54827	71865	59773	119282	152798	84661	60043	81231	69135	63749	59091	43210	56229	55479	42824	73793	52547	43198
trans-4-Hydroxycyclohexanecarboxylate		42570	44662	30966	81246	79352	59290	31345	97803	82557	49443	42559	36518	28963	30609	28156	33444	34028	32137
trans-Cinnamate		22975	12777	14509	37725	32409	22850	16749	14989	17271	113039	109360	128535	442555	466889	550457	415001	570456	542117
Citrate		83888	171682	55900	113231	98728	347881	120548	65079	103617	663609	836388	393106	145727	109139	88462	583751	484736	294836
N2-(D-1-Carboxyethyl)-L-arginine		14478	0	0	12096	13824	0	90611	0	0	21083	38776	35960	0	15121	14646	9825	13542	14759
(R)-Lactate		872612	968420	685244	1878471	1695090	853421	1158767	1001195	528763	2555729	2745788	3223224	735414	758280	793888	1264408	1648378	1566803
Indole-3-acetaldehyde		0	0	7905	3903	4146	5789	0	4975	0	7971	3998	6904	16561	0	6555	69250	97283	81132
N3-hydroxyethylcytosine		2141	2172	0	3260	1707	2549	0	1744	0	7810	8053	8263	21978	25224	21249	23609	30509	25380
N2-Acetyl-L-aminoadipate		14331	23950	11532	36752	30590	19175	10648	13114	12611	116453	120662	116693	13226	16003	6812	23950	29095	29480
O-Propanoylcarnitine		9566	8756	6126	13448	14941	13407	10291	5195	8387	54205	49875	34964	8967	9714	9614	10645	14964	14411
N6-Methyl-L-lysine		9976	5823	7610	20100	16022	3554	3475	6391	2058	50576	120332	120311	3006	10040	4794	26414	34118	17830
dUDP-L-rhamnose		13083	0	0	12124	5214	4547	0	0	0	33592	22763	68328	41696	84816	109210	102353	61333	43380
2-oxopenta-3,4-dienoate		7004	5261	3491	8753	7673	9744	10797	9087	11567	10949	12623	10651	14264	11850	20324	14396	17914	16728
L-Carnitine		462467	68029	29563	429199	250321	249006	29769	17909	20226	1186270	1514482	1231075	41220	52216	46996	313353	358479	352539
creatinine phosphate		0	0	0	2574	2361	0	0	0	0	3205	10467	11053	22446	34037	34933	31665	42551	24556
4-Trimethylammoniobutanoate		14102	11992	6248	22746	14020	16297	6943	5651	11167	64739	76475	82616	5211	5994	7025	47255	27765	25752
Succinate		483774	285876	199586	601415	637721	350802	293709	348249	187455	1587457	2010783	2221534	284078	296590	220391	331527	572664	620627
N-Formyl-L-methionine		2000543	1337258	0	2544478	1302959	1279486	15093012	16456671	15428974	22221866	21709550	18618926	332842	298598	308476	324022	268504	411598
Diacetylmonoxime		9910	11387	10293	9981	15022	23388	14479	12795	25431	14053	9339	10008	17265	14348	12731	14304	14137	15825
enol-Phenylpyruvate		2233	2264	2338	2581	2568	5271	2083	2496	2381	14125	14492	15687	2389	2490	1971	2477	2279	2818
Ethyl cinnamate		23334	28170	25937	45532	33654	36894	26230	20700	25261	27255	30384	35414	45335	33901	23928	30924	19549	32653
L-Rhamnose		19195	8385	7420	20714	18489	13205	10268	11046	8277	42503	48346	52510	11638	13960	14361	14717	17725	19267
Propanoate		40210	45552	43971	73388	40592	79126	39433	38601	82473	89716	100962	92299	65435	48597	45139	53228	55854	51838
Indole		14296	9488	7957	19906	14104	12950	10374	11197	11084	61141	43063	58441	244882	266310	221207	237594	277055	264146
Phenylacetic acid		155452	304204	246064	412258	360300	252100	185731	378727	642897	425492	348784	232578	185976	101062	167983	171318	172180	98114
Lumichrome		9148	14123	15853	27890	15317	13002	11965	27629	9967	17005	13080	12255	114783	110905	85522	156307	98704	156359
Xanthine		193903	6544	12652	132162	111576	60208	10341	6610	9939	612128	671652	733016	6964	5546	9204	90164	137918	121071
2-heptenedial		76860	82807	71494	129419	99808	97305	92771	90928	88180	104303	69314	88794	70698	65850	68740	90382	84685	72086
8-Hydroxy-7-methylguanine		0	0	0	4221	0	0	0	0	0	59473	66930	55938	0	0	0	0	0	0
O-Acetylcarnitine		22454	36107	12516	39365	27073	32806	13658	12135	14042	88936	75133	90369	11672	11759	15121	36113	27995	61268
N-Acetylserotonin		0	0	0	4177	0	0	0	0	0	39869	32968	32425	0	0	0	4434	11178	4382
trans-2-Dodecenoylcarnitine		199192	66806	0	122927	125254	120384	206651	196314	180691	134657	207879	218225	113538	67389	121739	49828	155482	116145
ethyl-(2R)-methyl-(3S)-hydroxybutanoate		341526	255206	216007	641714	247170	227479	191415	440492	326501	267460	287533	252564	181201	336990	215559	290521	306136	230371
ubiquinol-1		59061	89453	25329	80051	90428	65430	73750	96958	35861	42650	46154	51117	67685	97682	49592	70773	41200	69071
4-hydroxy-hexanoic acid		220090	232708	168693	404112	200548	232902	288364	234640	272183	239886	183091	179789	130945	199008	177477	230331	213677	293311
2-Octenedioicacid		24218	32625	25808	42294	49203	19780	43303	81256	21908	22097	21327	22255	27672	66762	35001	35415	37974	43049
3,4-Dihydroxymandelaldehyde		2614	3035	2672	2909	5276	2972	2783	3224	2631	14999	11235	11230	2824	5697	8567	3350	2497	5846
Decanedioic acid		125588	232993	96190	247134	247454	114168	162296	265170	176264	99698	96221	103645	94032	234769	137652	163767	172108	160272
Tuberonic acid		111547	81284	42756	121122	108953	83418	95431	94626	67737	83804	74768	81790	86684	72753	88681	106486	81691	78343
Phosphonoacetaldehyde		0	0	0	3967	0	0	0	0	0	14201	15072	16770	0	0	0	0	0	0
Ile-Thr-Thr-Tyr		24819	32281	15973	44346	35565	16164	31939	46164	27649	19909	23588	17528	18615	48807	20040	36765	44079	22258
(R)-2-Hydroxyglutarate		67010	73793	69463	106551	90545	79279	81534	85615	60186	235654	338289	129324	70812	89391	77541	72431	92692	121017
N-Acetyl-D-fucosamine		11016	11877	12971	12979	25220	8825	24566	19076	8629	8002	9472	9111	9822	17534	13724	11667	10091	16248
2-Hydroxyethanesulfonate		12077	7410	7339	18794	7198	9055	7599	7522	7815	8669	93435	11822	3373	3983	2941	2626	3554	3357
Traumatic acid		68749	43775	39095	79241	53307	63464	50452	59615	41584	48408	34692	45392	48773	75930	33438	37381	46223	54433
2-Isopropylmaleate		221073	191860	161586	330978	246647	158976	239743	267974	230513	286030	291045	301455	217027	221799	181648	247390	227587	254141
2-hydroxy-nonanoic acid		146070	174113	115502	215647	212362	126799	242175	283743	149762	134300	102153	122893	113706	119095	124281	140275	123087	265372
2-isocapryloyl-3R-hydroxymethyl-γ-butyrolactone		43285	24849	26376	51275	40470	28595	55108	62809	38157	42555	28144	51873	31677	32448	39509	28891	35364	42101
12-oxo-10E-dodecenoic acid		70257	87200	71616	111614	118657	60747	62982	107742	46051	75044	73684	77015	128465	63789	137494	63950	138160	60704
5,6-Dihydrouracil		9378	9993	9926	12132	11962	13121	6466	8688	11355	28546	46698	40822	12579	14267	10361	24464	13764	16437
cis-Aconitate		9152	11034	7808	7536	7454	20565	6290	3524	4993	71801	81025	85024	7151	9031	3117	30117	29679	22748
(S)-1-Pyrroline-5-carboxylate		18722	18114	17173	21863	18264	28264	22903	19303	28652	22889	15752	20396	893315	916431	730904	844360	965192	1003023
Sesamolinol		28383	25648	35966	35373	37969	40558	43435	47938	43985	44656	39855	52623	37873	41360	37041	41555	30240	29388
Hordatine A		36413	792987	28681	211449	681391	192637	257550	26948	746085	904865	1234360	52012	549848	73311	72901	67891	146504	272323
Deoxyribose		13564	16497	11034	22895	17544	11437	15936	20337	14492	12542	10973	10735	14134	14811	17590	15177	15489	14970
2-hydroxy-heptanoic acid		49366	61459	63597	99898	54943	65059	54404	45133	42852	71931	116666	78875	58081	72696	69615	52460	60136	103281
2,6-nonadienoic acid		57213	39627	82564	69292	93966	62684	41710	35265	31883	35929	45271	39131	46442	57201	44089	53553	65208	55769
Ile-Ser-Ser-Tyr		9029	8377	8706	14683	10712	7321	9686	13240	10934	10718	12064	11637	13281	25717	12697	22787	24402	14528
Furfural diethyl acetal		269330	406825	265271	466325	456384	255037	464454	328857	279274	253786	228801	232069	230934	246926	304261	346553	308868	355554
2-oxosuberate		46138	55482	45209	51177	88661	42196	76880	79506	35606	39226	34488	38246	65447	63675	49117	43818	48062	60279
N-Acetyl-D-glucosamine		21531	20517	22170	28894	25004	25162	26844	23114	18625	64015	74767	63614	18890	30301	18313	26825	29682	30965
4-Pyridoxolactone		8644	9445	8582	9258	11041	12485	9795	8262	9791	9812	9010	8108	37003	40172	36617	39938	44247	41856
1-Methyladenosine		3603	0	0	4399	0	0	0	0	0	23417	23739	26621	0	0	0	0	0	0
Adenine		77009	40855	42280	72592	50719	71864	46594	40861	56390	360687	298984	266679	44137	48347	50591	68287	63444	61668
Farnesoic acid		90354	162214	172947	177529	179721	160948	178360	213177	81604	102515	132229	166964	172543	210156	214758	147268	189528	168927
2-Hydroxybutane-1,2,4-tricarboxylate		38582	25327	30727	36735	38592	39784	76063	71527	62706	75982	90603	73320	123930	102904	102033	103015	119023	117757
Ethyl (R)-3-hydroxyhexanoate		146533	237537	154369	254357	223687	176835	253621	196219	192947	163666	152500	169790	114222	179675	146690	167642	205402	194331
L-Asparagine		43517	0	0	35146	17160	0	0	0	0	59935	72155	58265	7612527	7634103	7288471	7683884	9269144	8085195
Nonate		204049	262490	141490	282260	267463	179178	323170	283800	209342	172618	153153	166118	156350	215009	179100	249613	233083	217583
2E-Decenedioic acid		502525	536384	498096	926667	505212	408516	435261	479830	428386	539775	609149	498509	252050	317845	281029	463925	402765	537635
Pentanoate		1546154	913835	997351	1767017	1037430	1331785	1235475	1130482	1498213	2233853	2084178	2613394	1252085	1035972	852788	1501680	1414797	1227894
butylene		193546	192764	270489	305447	245315	234934	236921	212369	213595	240100	193729	259673	235901	252292	282325	204128	287130	212776
(-)-Salsolinol		86185	51791	87607	114171	82866	72797	74221	58560	74437	586645	605470	585819	33144	42533	18939	102360	120705	105805
2-Furoate		9935	14175	14640	16937	9538	19862	14568	9399	12167	40426	49530	24786	19047	14456	16820	30740	42007	20361
O-Succinyl-L-homoserine		3892	8196	8022	10621	9124	4211	2925	3289	0	3304	5121	5076	4341	0	0	4500	5403	0
Octanoic acid		3086846	4075901	2087330	4162419	4115501	2739688	3881402	5203502	4623126	2417765	2018494	2498622	3055607	5590087	3336900	2879656	3673451	3630955
4-hydroxy-2-nonenal		61393	75830	39132	87917	72855	48544	75313	111316	82918	48747	47082	51149	57663	84403	61731	63753	68714	57490
Undecanedioic acid		40379	43005	20820	42145	55164	26361	66209	79362	54525	29218	24001	28301	23753	54473	35159	32121	35895	36828
1-Aminocyclopropane-1-carboxylate		6755	3853	3983	5618	4747	6915	3278	3615	4538	6598	8516	8166	26640	27228	29895	24982	29287	28547
N-Acetyl-L-glutamate 5-semialdehyde		17841	17781	13834	21054	19441	17997	23795	21248	20293	17041	18241	16484	19352	20195	21657	14850	17520	29455
4,7-dioxo-octanoic acid		153312	194739	157598	220762	187940	188384	242803	172901	161881	195754	144103	159855	125271	149196	138197	151475	196276	172425
Ser-Gly-Ser-Tyr		18523	25731	12768	29787	20841	16577	25868	33168	15564	19289	13466	18320	16234	25911	19367	18135	19340	30903
Hordatine A		49823	1126132	38747	268560	801255	361499	308324	36911	1100710	1080839	1714871	66840	565590	100103	72901	87348	182716	332164
7,8-diketopelargonate		291976	202581	205585	324756	282850	208899	276732	188234	139232	222035	182463	168688	227977	200775	250982	318641	232991	266935
Maleic acid		358232	429044	325995	446775	530728	320262	540839	562627	315025	347997	294441	358815	334208	469029	315649	314132	358794	402801
Spermine		233191	351290	245381	328323	325979	310338	394281	254776	312424	324922	330293	273477	340308	283729	269998	257739	314405	336320
N1-Methyl-2-pyridone-5-carboxamide		68999	26104	48422	75547	53215	38035	16962	14179	13146	93409	168956	141283	6703	26069	10445	80446	32980	51696
3,6-dioxo-decanoic acid		61494	79987	79730	89249	90310	77002	74158	75961	99660	83429	98462	88167	75405	81509	69124	81775	87712	76456
2,5-Dioxopentanoate		525467	403050	337093	520816	451086	491488	378145	382292	383836	527493	412277	456930	479598	435974	404618	437502	525418	498786
Heptanoic acid		3011510	3459778	1728992	3830711	2793872	2825766	2785564	3985190	3163266	2566682	1938713	2483400	2341092	2802914	1889946	2361088	2544531	2590622
[6]-Gingerol		218706	317647	217295	262695	405627	199340	414013	562862	333475	211793	210392	211624	228220	460300	301000	254076	327329	274653
(E)-6,7-Dihydrofarnesol		35638	32778	28662	45286	38655	27024	44301	34246	41696	41850	33788	35050	30769	27775	31794	33554	27077	32495
1-O-Octadecyl-sn-glycerol		838706	987927	949765	1005055	1088422	1074605	974280	911088	863547	885485	979781	1025660	899519	1012561	1058795	890114	821514	888381
Toluate		243207	266183	201530	412258	226088	172733	317844	320975	642897	450535	385456	536734	271232	189862	205675	131386	226919	157436
Uracil		26735	9334	10253	18737	16126	17924	9311	8576	12450	50119	52356	52868	8811	9175	8004	18112	19082	18659
1,2,4-Trimethylbenzene		130634	70813	59534	134393	126312	36557	81051	138753	64320	56586	39580	71502	75938	155028	66825	129592	139947	131596
Shikimate		23825	24168	26766	29660	30495	24973	24759	32242	22384	25787	20267	23240	23873	23285	23145	22274	28219	25289
Oxalate		128056	184520	124077	196333	160506	136297	142335	170830	129759	136863	152995	109437	142068	135989	77072	97542	184820	149332
Phosphite		14211	12897	9622	15107	10988	15360	59543	55236	32964	55120	63077	49461	960834	1122824	827048	1039790	1386164	1172189
D-Glutamate		196130	14462	24489	111498	80186	73342	18805	11184	16614	196619	200004	205303	26285	34437	30456	106282	129786	120267
2E-Decenedioic acid		40600	32008	34247	47709	44932	27268	21030	47652	37247	27384	29855	35450	29534	18526	17171	38583	29112	21412
Met-Trp-Trp-Gly		172834	178722	180373	213639	180111	202659	78701	123859	99557	128067	118111	133015	221213	232558	201214	223119	255651	288748
7-oxoheptanoate		291644	342192	223198	327831	307953	324048	433492	350654	350970	258318	242196	258354	186371	285601	251247	279429	374807	295419
beta-Cymaropyranose		345095	284325	173666	449689	264764	184849	251379	308676	168963	225914	191853	291402	164064	146303	122636	239038	204539	273131
1-deoxyxylonojirimycin		15511	13143	12496	13652	17719	14693	12366	12442	11754	19672	25033	29160	12571	11202	13052	14690	10444	14136
5-Hydroxypentanoate		155850	169409	171860	209393	145038	200645	165262	185274	202441	201712	162563	190699	187844	186700	159496	165569	175397	164991
Nona-2,6-dienal		133527	147758	79877	146764	141820	111066	156121	183306	105350	79725	101675	99421	85426	149777	101930	112343	129250	106641
2-hydroxy-tridecanoic acid		38041	40948	38420	53288	38643	37951	44071	37715	39178	41488	38732	39750	34349	48035	34827	36552	40050	41040
3-Butylidene-7-hydroxyphthalide		382471	292364	268693	327999	440277	274363	339309	470543	368401	223892	258039	201121	372012	679512	426296	292509	536994	339822
Hexanoic acid		19028068	19360048	13412715	22150820	12542808	22521492	16760037	15216929	23404800	19912070	15575934	21352276	12677919	11615774	11015292	17205214	17606220	15945826
4-Hydroxybutanoic acid		38274	39316	33305	48560	41655	32202	44741	45483	35357	46676	38287	43340	28301	33879	31693	35526	37127	42696
D-Xylonolactone		25082	27671	25423	32797	26797	26637	29249	27027	27087	26415	26318	28571	37299	40218	37474	37525	44451	48065
(2S)-2-Isopropyl-3-oxosuccinate		115356	128921	135594	142315	166630	109749	106083	105651	53016	109250	90733	98442	116414	94254	87700	116751	157846	130745
4-Hydroxybenzoate		34112	35094	25947	35471	38654	30615	13746	30377	26870	34058	36043	31143	43315	29052	22368	30416	31996	29173
myristic amide		659838	575662	605364	696396	645374	683615	674690	705964	602666	770175	703143	671796	615348	732270	821530	695357	637897	734455
perchlorate		263369	274314	148734	286194	277775	184000	230463	131897	256899	237983	179656	225647	140355	121094	92239	149238	121078	123900
Chlorate		10423	10225	11331	12428	11128	11219	11881	8758	12018	11028	10546	12928	23518	10440	11007	10609	11907	12297
1,4-Bis(2-ethylhexyl) sulfosuccinate		37812	39774	33134	54139	33486	32576	49737	38257	37233	34714	30055	27373	49465	145235	41324	45871	29605	42991
Eugenol methyl ether		72649	72561	50737	86537	90343	35364	94507	108007	81298	50029	45364	54858	55485	105620	72224	48441	71681	74651
5-Hydroxyindoleacetaldehyde		29982728	34028256	31316950	37215672	30798234	34455476	30111474	30561170	34630760	32078004	31513902	33718644	31022024	31172912	27693030	29050004	30675014	34661652
Uracil		12922	4095	5137	10424	6396	6960	6074	3988	5062	18998	22146	17720	48150	39193	36443	42916	54943	52530
Dimethyl adipate		387399	953512	675283	780513	1004574	378919	644488	568175	327401	415810	466319	491386	368047	618391	428024	568646	830061	616186
(Z)-4-Hydroxyphenylacetaldehyde-oxime		253494	189293	129394	234847	208608	170622	162189	259715	156291	185747	107956	137547	3312918	3525852	3096172	3184196	3446567	3532149
citraconate		19942	16623	19477	17062	21945	21089	15835	17263	25572	53647	48448	52686	26032	18164	21198	29666	26208	30857
(2S)-2-Isopropylmalate		20251	18739	17575	22927	18578	19101	14871	19700	20653	20418	18341	20296	29689	25303	30552	21898	29078	25397
3-oxo-4-pentenoic acid		203129	168696	157143	248472	138547	179220	185336	167656	110076	254982	239237	242163	144255	137030	119931	241801	264854	212344
8-Amino-7-oxononanoate		21786	18724	17567	22505	16573	23067	35063	19668	33250	28828	30489	28935	20317	19532	23959	23703	25091	19363
D-Sorbitol		36297	5594	61047	60210	26849	23007	59496	10792	12525	131127	42626	191072	332624	11332	9901	25172	48943	21785
Pyrrole-2-carboxylate		28326	24573	17193	26418	28441	20079	23623	29653	28095	22145	22726	28518	33891	45330	19642	39920	36890	37752
3-Isopropylbut-3-enoic acid		84478	124879	96253	109455	146479	70694	80309	61228	40310	56993	63530	50181	64150	68756	106729	119263	162797	93553
Diethyl 2-methyl-3-oxosuccinate		62464	57962	62825	59030	73032	63422	29822	72400	35302	60130	46545	91437	46733	51632	40514	58319	63279	67431
10-undecenoic acid		89206	111772	169194	145206	124611	124988	120531	133778	124882	117489	178722	227746	129008	158123	128426	159775	166404	138870
Phenylethanolamine		98001	51950	80997	87465	73471	85302	35827	43545	58343	59350	42044	60552	49705	42374	34308	48469	63348	53623
Butanal		37309	37552	46919	36887	49610	43014	19891	29993	16756	37120	41703	32792	32853	50108	35023	39104	34577	43612
3-Methylcrotonylglycine		7840	9297	7898	7767	8643	10041	8448	6595	4997	9119	9909	9591	12614	19765	13002	14304	11032	16711
Chlorate		124526	182806	104219	183507	141892	109332	167962	114147	163645	154351	195261	196554	111003	119449	129973	139294	133885	169006
5-Methoxytryptophol		104674	102810	59030	122910	74439	83359	264240	227134	231987	186239	162137	234240	99968	118577	89917	67243	93105	112702
indigo		74735	67982	47082	69245	77571	52723	48079	88743	60739	76531	69044	64397	35015	78779	68916	62062	70576	70613
Ala-Trp-Asn-Pro		17789	15670	15670	15735	18237	17524	20570	17014	16598	15136	16170	16507	22792	24491	24857	30963	30192	26846
Dihydro-4,4-dimethyl-2,3-Furandione		40923	62621	71637	72037	52746	57594	81364	35544	47498	53583	46184	62223	45632	39866	23591	87137	72214	80935
4,7,10,13,16-Docosapentaynoic acid		77072	179566	164243	98689	147853	191199	87886	84687	102877	164451	79330	82015	154697	165956	95268	81857	104317	99360
Glycerol		102079	104923	87944	119722	100193	86689	92375	93369	101389	103777	110352	113265	124337	99042	87286	117835	112656	122584
2-Ethylhexyl phthalate		1936292	2066863	1658530	1848615	2625506	1406371	2202572	2414286	1944643	1190866	1358682	1358609	1986660	4221370	2952255	1661689	2955230	2233065
Formylanthranilate		17836	14250	12658	17294	11191	17797	15286	14989	20205	17744	15890	13325	183763	190018	168138	165140	183973	201834
D-Erythrulose		113745	111174	98743	129982	102082	101174	93370	111857	70334	132676	105738	120587	86225	100403	88465	114440	132358	113413
Gentioflavine		4856496	5797836	4857856	6847094	4125501	4989769	28110466	21202948	28100414	26932580	21511040	24185126	6896381	6512173	7276308	8911633	9511369	8431116
Triton X-100		79779	73416	113551	64200	99461	110552	147458	116645	0	78039	63029	57073	119229	176111	109922	105637	182774	130240
2,6-dichloro-4-nitrophenol		14894	34269	42954	23543	30161	40606	43109	41101	19202	31600	30307	28108	57601	50950	55380	39026	45537	50622
Benzyl (2R,3S)-2-methyl-3-hydroxybutanoate		47086	44038	33995	60858	31814	35283	40120	32027	37784	37645	30658	38296	26085	33591	26484	39429	49384	50715
3-Sulfolactate		18474	18227	14952	18040	18914	15857	14195	18220	13957	20296	19075	37726	15370	20484	11408	14515	12601	16920
Isocordoin		0	207197	216393	189668	174630	68625	203285	158600	248700	170105	163569	235696	210946	132437	158017	130179	208319	219755
3-Methyl-2-oxobutanoic acid		184202	212563	194641	206041	200831	197276	220266	231321	204596	206884	202889	191009	200742	197517	195330	186891	187974	207786
ubiquinone-1		118078	144140	139423	166195	137855	105106	132718	134853	137592	178078	196425	182474	129546	162826	154489	124907	192292	99413
N-Acetylisatin		46257	46489	52237	45855	47963	53823	53603	50763	42081	43889	60535	55476	111917	115778	139144	134322	147478	123540
2-oxobut-3-enanoate		155550	213779	251256	293475	137426	198208	187904	173558	156017	235251	308989	304649	191003	183003	133224	259017	273358	252800
Geosmin		389870	367571	359555	330617	475797	325178	402467	386815	337115	399211	379541	395502	361955	295731	351386	357311	356979	370559
D-Apiitol		67539	66431	53248	71439	61595	56155	62473	58800	38719	68677	53414	73377	58254	45877	47056	51814	61581	81513
D-Glucuronate		12742	14014	11436	14577	10269	13746	11030	11694	12073	12848	11607	13237	23927	22386	18615	26754	27229	25620
alpha-(Methylenecyclopropyl)glycine		6052	4140	4029	4782	5214	4366	5075	4668	3833	5855	5279	6842	21451	24462	20465	21744	26380	23678
Asp-Leu-Gly-Gly		122857	110955	118177	115964	122751	116689	110289	123839	118090	122918	143451	109681	111608	111778	104744	119030	95345	113439
(2S)-2-{[1-(R)-Carboxyethyl]amino}pentanoate		525694	514116	526521	585430	505090	489036	519587	508452	490029	590385	554607	669301	636695	705919	1148570	765187	803196	739869
N-Methyl-2-pyrrolidinone		368778	408211	406091	385495	427151	376170	407608	272709	358383	357113	348045	351143	266157	321315	327236	320793	425366	428526
Cantleyine		218826	257048	288578	275467	223272	269040	179657	272756	221228	142606	239540	228091	292779	232593	289414	257921	246964	240436
N-(octanoyl)-L-homoserine		11248	12085	8612	9881	10448	11756	9230	11802	9072	22306	19639	17983	7790	5792	5740	11847	9756	19736
Quinate		88917	81937	72209	94318	80409	68999	59519	94911	45246	93996	65383	81640	62462	82298	49403	101991	97997	61285
Phosphonate		33561	37366	38343	46876	29982	32413	41850	32607	45068	47180	41621	42422	33128	48279	28229	39970	39978	37433
4-Heptyloxyphenol		27442	29697	39516	35093	35106	26223	29532	37112	38432	24092	26403	29622	26918	36368	32451	38247	28376	31737
Inosine		18593	0	0	13140	5345	0	0	0	0	162675	176816	164464	0	0	0	0	0	0
Cinnamaldehyde		106526	103246	87289	159196	73050	62660	199594	160901	98524	90387	163114	69586	86854	127379	164425	76723	198270	72224
5-oxo-7-octenoic acid		280887	561825	380423	510896	466015	235999	513357	343634	232685	286278	213241	304271	352537	416957	456106	494834	623739	449928
5,8,11-dodecatriynoic acid		42640	87416	77064	74215	63391	67372	63826	54686	69369	81414	112106	72688	46044	62350	60858	57373	63171	73917
[FA methyl(5:1/5:2/8:0)] methyl 8-[3,5-epidioxy-2-(3-hydroperoxy-1-pentenyl)-cyclopentyl]-octanoate		41685	48200	41619	48069	39785	41880	38499	47603	53688	43470	46596	43545	34699	32531	37870	40548	48384	41493
(+/-)-5-[(tert-Butylamino)-2'-hydroxypropoxy]-1,2,3,4-tetrahydro-1- naphthol		510873	657114	513946	491285	592209	575016	558373	561618	590621	474261	537655	735253	598370	581559	544952	631193	737008	606211
Phosphoramidate		1080006	1218179	1222213	1039424	1258389	1139892	1215606	1122596	1148978	1089644	1077878	999662	902422	1141704	1168489	1101929	947987	1140994
alpha-Methylstyrene		1999217	2030917	2143139	1989134	2063663	1959008	2544051	1991809	2030063	1756754	1910697	2329646	2265865	2593934	2736966	1750302	2739004	1940896
Heptanedioic acid		131569	110089	100581	142668	114607	75450	108664	110697	97203	130834	95419	167518	87668	100272	60127	90759	86898	101457
methoxyfuraneol (keto form)		158421	205286	226909	235100	172842	165595	157212	149375	108723	206809	203047	179543	150350	145032	105498	195606	180539	274482
6-Hydroxynicotinate		5309	4725	3596	4675	3644	4916	4645	3945	4149	4681	4485	5328	129038	132442	136892	140069	142227	165679
Acetone cyanohydrin		130299	129514	129821	123557	129880	124547	115603	129132	104588	123252	119835	123996	1896702	1613886	1530080	1522173	1939100	1876245
Kynurenate		54090	57856	57556	55163	67082	41606	48232	57240	37667	130438	82701	157867	276830	318115	157575	171620	257753	214163
L-Hypoglycin		18195	18251	15874	16838	16086	17503	17843	17493	20253	18213	17263	16571	29516	34761	29893	32344	37451	37892
1-O-Hexadecyl-sn-glycerol		2080745	2158540	2076801	1955326	2113612	2017944	1916907	2109296	1992894	2235953	2006733	2440886	1839984	2357727	2246400	2017813	1975500	2264535
Piperidine		221972	17460	14584	93413	90490	60686	15127	20031	15781	332175	390938	408995	19848622	21982886	20032812	21000144	23305564	22102582
D-Glycerate		33838	24712	26860	27601	27646	26991	23447	25892	19520	37354	32724	35389	27777	30237	25309	35194	38606	61208
1,6,6-Trimethyl-2,7-dioxabicyclo[3.2.2]nonan-3-one		724283	656840	574058	756650	633466	490228	588973	735583	553754	509131	425361	415716	471473	622589	516935	530497	571121	574833
Z-Gly-Pro-Leu-Gly-Pro		246006	267376	136558	213988	210951	199285	217271	244828	225507	104925	170714	107443	249854	229256	234991	191783	386448	204240
[PR] (+)-15-nor-4-thujopsen-3-one		2673135	3666124	3230111	3098989	3086534	2995465	3425625	3275505	3498452	3268030	3452194	3580387	3607994	3246092	3582430	2880282	3782960	3012370
(1S,2R,4S)-(-)-Bornyl acetate		204695	175644	186298	201682	181421	159527	191841	175393	195733	173370	216784	239063	182923	186817	155017	184725	229290	198318
2E,4E-undecadienoic acid		195119	219930	233613	209521	172402	237752	242546	196226	207279	200766	210653	228858	187514	178282	215298	212818	195462	248437
1-(3,4-dimethoxylphenyl)ethane-1,2-diol		178170	207340	155480	200549	199211	116937	202887	144506	134426	146330	133004	137004	129077	132593	163012	191058	171091	160881
Pyrimidine nucleoside		13633	9402	10300	11934	9328	10575	12572	10538	10086	10826	10358	10659	62489	88009	89749	70423	88618	67199
2,3,4-trihydroxy-butanoic acid		112066	76121	91854	102485	91946	72955	53665	49615	43741	258177	270995	273578	193925	170094	188718	207096	253169	434848
Asp-Leu-Leu-Thr		16902	20084	17300	17950	17264	16587	17641	15883	16755	18548	18058	16113	374041	394377	310632	357135	435968	504010
1-heptadecanoyl-2-(9Z-tetradecenoyl)-sn-glycero-3-phospho-(1'-rac-glycerol) (Ammmonium salt)		490458	391407	672823	388494	698923	393611	450372	418182	551518	613285	461949	417101	420057	505660	542026	289341	598058	652023
2,3,4,5-Tetrahydrodipicolinate		2596	2000	2686	2270	2063	2588	2324	1764	0	2303	2342	2199	22315	18989	20335	20197	21716	21163
Gly-His		701793	740307	776189	727873	690453	683965	676775	696751	683262	707877	860363	722621	2090080	2093685	1993556	2219577	2081426	2116631
Phloretin		0	0	2880	2724	0	0	0	0	0	0	2546	0	12289	12843	12998	11986	12498	13959
N,N-Dimethylglycine		54590	53425	59324	50175	55793	52195	57928	58224	61428	52732	51694	48569	112355	120540	99630	109645	127759	112396
3-Hydroxyanthranilate		5649	6394	7033	6162	6475	5354	7414	6164	6234	6161	6566	6206	37962	33038	29258	34527	33473	33498
Dimethyl citraconate		39492	59771	49867	57927	37252	45448	57346	32273	52870	63745	58773	54310	35557	52119	42453	49361	43039	42762
Lys-Ala-Tyr		50739	50972	62553	52825	49028	53032	52022	45850	54634	61462	51893	59581	71167	99696	72510	81687	80741	102052
L-3-Amino-isobutanoate		1742297	1077244	908548	1070034	1091695	1352282	1188056	1002322	1342746	1270935	1257235	1153117	1214968	1175691	1368126	1060771	1126542	1577857
2,3,4,5-Tetrahydropyridine-2-carboxylate		28526	26840	31572	28593	27413	25905	28404	28942	27032	29395	25255	33073	68578	90983	76675	98330	93146	85872
1-Octanal		88485	129863	182321	161791	151352	63608	104032	61631	59457	133761	97715	176416	124559	70424	60909	146505	64540	110032
L-Arabinose		66317	69416	46752	72222	63898	35132	50344	59178	31411	74447	42476	67453	76491	52348	61190	42219	83129	87399
L-Olivosyl-oleandolide		177468	153862	175876	187572	122553	164700	107903	129191	75926	218613	184248	187803	133501	113802	77845	178153	162892	120660
Octane-1,8-diol		96149	86815	90548	87153	78136	90241	87336	78890	51325	79862	78712	92672	80685	58891	70241	75031	73475	64382
ancymidol		164049	141908	124517	144596	110995	146549	189355	206754	226958	216788	203503	212330	119227	130648	121203	144975	166338	147582
2,3,6-Trihydroxypyridine		0	0	0	0	0	2802	0	0	0	0	0	2259	16669	20385	14901	15650	18495	20602
D-Ornithine		17894	16244	17398	17044	16312	14776	16653	17277	13672	16322	16399	16560	16204	17798	17854	15307	17668	18858
Indole-3-acetaldehyde		271634	295085	226099	253718	227305	259225	265149	259909	318696	300308	260085	287309	291372	256436	240980	210127	317074	279075
Nicotyrine		6759	7886	8626	6896	6268	8519	27574	30185	28846	31144	27431	31917	15862	17341	14004	16191	14506	16974
(R)-3-((R)-3-Hydroxybutanoyloxy)butanoate		32494	36575	29676	31843	38717	20833	43658	46591	25599	34522	23744	26413	34185	49298	31963	29250	35924	45372
2-oxobut-3-enanoate		74262	94886	77757	76160	75717	75786	79777	83627	95784	72984	72346	85292	133772	134068	110842	142108	166841	155070
4-hydroxy-2-oxo-Heptanedioic acid		6568	4205	5957	5758	6079	3589	3627	3277	2874	7663	8087	7875	5822	7895	7068	7299	7843	6895
Heneicosanedioic acid		346039	377371	403376	375404	270910	392538	415473	433924	369485	346146	454020	649718	393281	567086	559418	382837	620941	390790
2,3-dioctanoylglyceramide		404060	444983	418941	374134	424775	369909	466399	435136	440934	401560	496618	432765	495362	458366	552542	375941	696900	441764
Tiglic acid		12744	13689	11593	12580	10241	12170	16587	14422	12125	18318	14245	14887	14276	13857	16551	14344	9816	15091
Phenylacetaldehyde		1205789	1801680	1218458	1475629	1285042	1120480	1254613	836010	1528587	1300034	1491373	1691383	1279515	948373	857496	880510	1396276	1653260
[PR] (1S,4R)-1-Hydroxy-2-oxolimonene		1865367	1670568	1697153	1425458	1721874	1642340	1550020	1802343	1644102	1536150	2042254	1873311	1669153	1547479	1838554	1642244	1546984	1815100
Orthophosphate		12855697	13954113	13918661	13691153	11421299	12112093	14900229	14048091	14749703	15190330	14619586	14586058	12805215	12816093	11133350	12349637	13131291	13719578
N,N-Dimethylglycine		1357641	1232226	1277508	1237730	1221849	1066521	1208724	1338771	1168167	1090639	1192622	1227283	1538923	1535906	1789955	1698131	1627884	1700547
2Z-octenoic acid		317927	403397	445278	405181	251691	406495	281628	130196	192692	370107	283530	244327	303067	221058	262725	465510	382178	379090
Isoquinoline		14737	15794	15352	13373	13616	14664	17299	12873	13158	19848	24188	24981	29805	34131	35951	33670	38885	43038
Acetohydroxamic acid		7619	3236	2001	5590	2869	3181	2188	2415	2193	9429	9458	9558	2924	3037	3453	7789	7058	7820
2-hydroxy-4-carboxypyrimidine		3059	3411	2488	2664	2300	3137	2164	1856	2159	0	2780	0	17889	16879	16224	15167	18114	19584
Gly-His		701793	740307	776189	727873	621721	653209	676775	696751	639643	707877	860363	722621	1009737	856897	857349	1040698	1158906	1037846
5-Nitrofurfural		9474	7046	8572	6998	8653	6977	7131	7064	6812	7271	6461	7633	11458	15774	12187	11966	12143	16939
11-amino-undecanoic acid		10300156	20594692	16669994	10734370	16723191	15419797	21855828	15959929	14684758	11984199	15717493	18546456	22133228	25358854	22899006	16512393	37162544	19538304
Tributyrin		135355	146385	119854	126766	112590	122077	169112	148255	140473	130393	146841	160403	161332	142177	150552	129611	205763	128790
O-Acetyl-L-homoserine		27518	17857	17933	20828	17303	18812	21421	20295	16619	25973	25580	21409	105108	183085	127328	139537	204118	116778
L-2-Amino-3-oxobutanoic acid		16250	8262	7425	12389	7427	8904	7375	8119	6520	14038	14522	14807	8283	9352	8299	9054	13121	12812
3-Oxopropanoate		292700	235071	249716	251489	204216	240363	262170	270923	263081	295126	268012	260680	424981	408029	412273	399683	479635	448105
2-Acetolactate		336272	373408	350659	319158	321495	302576	324119	411693	375256	356909	353334	376437	585561	614212	526082	595400	621505	707473
Ecgonine		16662	14373	17735	15536	14212	13627	15089	16739	15494	14310	14703	14490	237874	328139	267879	346863	361252	297944
D-Glucose		3026143	2956276	3112911	3091111	2434055	2553028	2881658	3040836	3270000	3094682	3087112	3150205	5050263	4913460	4408514	4638215	5718011	5179680
(S)-Methylmalonate semialdehyde		1410158	1407710	1451672	1386783	1158034	1246036	1421116	1431001	1574552	1476567	1408747	1546669	2445764	2449009	2322078	2340061	2799720	2632621
ethylpyruvate		128996	161668	97973	121674	120967	102146	127315	91190	132659	113604	128570	140138	122930	105017	106093	86481	145417	128512
beta-D-Digitalopyranose		6336	10780	7018	9305	8288	3738	7689	7703	7464	8855	6331	10122	8118	8400	7616	6238	5121	6653
3,4-Methylenedioxymethamphetamine		107791	54997	60394	70125	66558	60576	77917	72770	48890	293755	391803	432510	64571	62354	56359	71320	60603	54267
[ST (4:0/4:0/4:0)] (5Z,7E)-(1S,3R,20R,22S)-24a-homo-9,10-seco-5,7,10(19)-cholestatrien-23-yne-1,3,22,25-tetrol		33453	27223	34321	31640	25860	26192	32992	43605	26378	33093	31857	29487	29452	33894	27118	29350	36034	34734
CGH 2466		12446	18739	11404	17544	9446	10481	14689	15501	18877	14814	16565	11884	11415	9200	12624	9588	11917	17201
UDP-3-ketoglucose		10113	9814	10726	11216	6356	9303	11530	8871	11045	15443	9792	12425	5348	11025	4059	10712	5943	12070
Damascenine		35588	21752	12627	20216	28472	12619	16173	12406	25978	12828	16540	28667	0	9541	11484	12575	0	11991
5-Hydroxytryptophol		97329	92074	79570	98108	72895	64338	278640	239722	224120	189638	181673	185574	92360	85145	68128	97576	126058	82407
Dihydrocordoin		444408	605860	468350	358381	511217	458310	525336	412972	531082	599302	524692	690297	450698	437241	373494	388708	578110	478487
3-Hydroxyhexadecadienoylcarnitine		196108	177048	203446	130238	188621	185230	180274	142596	173672	143809	118872	128102	160165	168657	200815	135893	213074	144155
indole-3-acetyl-valine		15412	16456	18085	13704	15013	14880	26092	28723	31865	28503	27988	30347	11666	15831	11285	14396	17399	16466
2E,4E,8Z,10E-dodecatetraenoic acid		57424	60756	66182	49159	70521	41149	72457	59860	44478	54741	45827	124778	99232	47035	88904	43948	73974	57303
alpha-aminopimelate		34969	29201	32566	28851	35937	19486	26432	30983	23040	27530	94238	30574	40225	90521	60598	50122	84475	61968
(9Z)-Tetradecenoic acid		83101	178328	146667	100615	177479	76720	90610	158403	75896	126599	198080	176094	82547	141850	135382	64749	117550	156700
Phenylacetone		704538	722567	654724	657554	592732	559053	812394	643746	686566	533696	600307	721920	907115	898810	831113	651806	1012618	716422
4-Methyl-2-oxopentanoate		82232	61794	50605	64269	57770	46554	54262	61007	65095	58974	54632	61600	45963	51184	57915	55476	58006	72254
9-Decenoylcarnitine		24757	44387	27035	24001	29268	29982	32383	19499	32191	20213	32058	28519	30470	31445	34049	21544	50936	26927
3,5,7,9,11-dodecapentaenoic acid		50615	83948	56699	57796	53784	53765	95010	65089	101607	91635	105753	106298	63053	65021	74850	85360	101950	61194
Vinylacetylglycine		69192	75751	78978	69518	66798	57255	67318	82925	74558	65585	94496	84240	107185	114658	99296	107545	115359	97183
Linoleate		504787	379364	449933	382250	366033	402609	402027	381239	450415	407787	441839	413778	421449	380682	411528	400358	457206	460034
N-Acetyl-L-histidine		22668	0	0	9164	4382	5968	0	0	0	31719	34668	36566	0	0	0	7461	18435	8249
Indole-3-acetate		54553	40890	48689	57734	28692	37569	228800	117004	235089	212645	168973	297898	152957	132691	164185	234994	220165	150807
(S)-6-Hydroxynicotine		11907	11187	13636	11144	10720	9734	9414	10871	11910	9085	8534	5421	13863	5193	5786	8930	12100	17452
methylphosphonate		8548	72974	116078	71830	52977	44832	9982	12119	10008	10911	14704	13249	50578	77644	75274	91116	72154	60352
1-5-diazabicyclononane		4835	5305	4795	3945	3743	5095	4746	4264	5503	5086	4733	0	52068	58282	25572	27718	54734	58083
Kavapyrone		209002	253640	267518	237942	184295	201826	262531	272625	277110	276055	300493	299098	277183	200124	211097	175652	192123	191283
L-Leucine		2143420	71953	143443	838722	705908	466497	95927	87352	72661	3114706	3740911	3958605	155826336	168966176	149493744	159328224	177770992	177805392
5-Methylcytosine		23146	5458	3715	19083	3957	4512	6125	7445	4847	4391	4079	4183	312939	358339	298208	281065	347492	348497
12-amino-dodecanoic acid		434940	538847	579296	440398	463410	419859	507350	837958	466393	488759	660646	837649	479062	526519	550851	430810	679820	423635
3-Indolepropionicacid		39458	14166	20092	24756	30969	6971	35084	12685	10170	34014	24448	21633	142533	145471	158329	145417	244081	134170
6-Amino-2-oxohexanoate		25102	27660	28365	24738	22842	21360	22359	17672	20144	22022	39482	19843	31838	72825	20725	45024	33402	49238
Glyoxylate		105128	69811	87705	80907	67476	74743	79533	80544	82265	76352	74575	78609	138126	142309	120411	128921	146521	179560
8-Amino-7-oxononanoate		282997	213029	204644	199108	197175	197093	379074	310755	368503	440542	368564	392696	263439	203106	265956	351672	173089	273868
Capryloylglycine		154777	120272	172992	135800	96981	146290	130180	125183	144233	141257	106024	124163	95741	75561	103021	192106	195882	144328
2-Hydroxy-2,4-pentadienoate		2530909	2703470	2699571	2539092	2048222	2122067	2386214	2667205	2725950	2653477	2569231	2737154	4308451	4506710	3923098	4210421	4849540	4597142
D-Xylulose		251246	286906	266662	232696	199174	246114	238031	249940	261490	249283	262250	234945	438742	436843	400211	414792	516801	406125
Sulfoacetate		31155	46540	41274	32887	34935	32193	30074	44981	31664	30250	35497	43258	26614	29013	27754	28669	33374	26537
2-Methylcholine		54700	85148	84613	61936	54108	72647	97746	119742	83587	72482	92145	97334	120187	97809	88985	119000	185634	78027
Benzofuran		1378652	2281969	1930792	1809421	1454680	1431164	2534850	1600412	2461816	2245865	2213696	2472927	1742646	1427841	1480869	1255390	1800838	2068005
Herniarin		373138	396794	512152	372151	385578	318536	348571	284497	195619	328280	292991	376076	327014	252746	312554	280971	490352	413992
Inflexin		29511	33353	27086	24407	18806	32239	35926	30076	32290	27548	29435	30346	31353	29594	32558	21373	30651	22668
N-Butyryl-L-homoserine lactone		153126	150826	130487	147328	102050	114912	93253	69406	74466	81441	71997	85316	100280	92917	99955	82323	109716	94526
4-Hydroxymethylphenylhydrazine		7961	8700	7485	6970	6087	7186	13442	13090	13153	15772	13516	15386	5033	7489	5458	3298	7014	6550
Capaurine		295150	418942	279163	273597	305160	252267	377194	303382	361077	415554	416018	400495	309460	225819	248587	174093	246369	297090
L-Erythrulose		1205017	1212408	1242998	1141687	916730	988586	1085279	1229483	1207863	1240703	1210474	1245465	1960977	1994944	1766530	1951456	2119921	2072218
Imidacloprid		104791	97103	100244	89112	106999	54931	91361	100273	62446	67196	92639	112542	62833	100076	86811	81836	85014	73943
2',4',6'-Trihydroxydihydrochalcone		879587	1540086	1328287	1170945	873259	1064712	1414915	1040822	1646793	1506497	1678638	1765006	1382418	883918	876095	901309	1088501	1193071
Benzofuran		13634	11149	15509	10469	11940	11004	24147	25072	22226	20984	19947	22025	10747	12302	11502	10512	12177	12593
3-oxo-5S-amino-hexanoic acid		21178	13972	12468	12130	14312	13036	12766	11219	15626	20671	13408	12467	62122	76431	62378	70133	78551	95697
15-oxo-ETE		1198500	1586696	939499	967092	1118480	1000602	1223692	794928	987869	1059295	744511	1062219	1410754	832441	1237802	916884	1178430	1018194
Isodonal		31923	44904	24016	29648	27165	26366	35422	17556	32811	27923	30173	28964	27593	18141	20468	17756	36867	29811
3-Isopropylcatechol		145918	100427	70728	68709	119177	70398	113387	133677	53432	79037	48588	121238	39117	43769	63242	51211	25615	43982
4-iodobenzoate		15996	11696	21432	12016	17289	10628	11542	10587	14988	14617	8440	8635	81248	85630	76584	89307	101788	89990
9-Oxononanoic acid		2376950	1258220	996162	1326130	1380474	1054642	1163869	1379919	721368	1433202	846321	1180804	1129926	874900	688177	963034	958057	905482
Camoensine		97096	83495	91283	81975	65276	73403	160959	156615	156461	169210	150713	174143	80842	74234	68749	79010	79760	82520
Tyr-OEt		30021	6929	21937	8613	26774	12186	11695	0	13415	7370	16674	0	18954	30797	24215	27944	21943	28017
1,2-Dehydrosalsolinol		97019	46826	72508	64214	50088	60396	140093	170559	150581	118932	115623	116348	84830	60992	62311	46707	69080	54895
1-deoxy-tetradecasphing-13-enine		91310	151249	168185	108283	118583	104368	113456	131074	88855	93692	112991	135483	154489	152698	227545	175008	258385	170017
3-Hydroxysebacicacid		12978	11830	9239	9142	8530	9774	6714	7870	6581	6891	6824	7925	18147	18742	15453	12656	20964	16158
HSO3-		72929	56367	67408	66077	43121	49259	61147	71817	70832	82773	67491	85104	23716	20638	14638	17691	34004	25562
Apiole		279983	326163	323483	291926	257122	198967	255890	242440	72550	214411	244403	280254	266540	239140	230104	256648	310125	272489
Citronellyl acetate		2369141	2577434	3070415	2174641	2864432	1411351	2274369	1984300	1032756	1846900	1601966	2390870	1723248	2363000	2070035	1747849	2537527	1878851
9-Hydroxy-helminthosporol		197113	189152	209436	144418	176184	157709	186349	184131	148258	162108	85832	122240	196084	210738	183281	172116	91707	89140
4-Hydroxyphenylacetaldehyde		693650	1162788	805748	853855	585970	694068	1347641	739566	1441735	1427103	1065102	1094062	633426	430683	674861	601480	748844	1016877
N-hydroxyvaline		80088	84255	53269	56748	78613	38822	75126	74084	34678	39719	404195	63232	67557	54946	153963	241301	82983	58512
Phenylpropanoate		397159	316102	238004	289501	235506	235707	356490	371381	343642	279654	310040	406519	235383	233135	293139	260690	448908	306403
sodium dodecyl sulfate		7176465	7673673	6974927	5946246	5243800	6254616	6697754	6677781	7008829	7305380	8213569	7123969	5773672	6391476	6862299	6052780	6783365	6933818
Perillyl aldehyde		288391	193334	245442	240351	215407	125435	203182	161840	115823	225846	163161	227102	228584	177044	214484	170598	247438	250336
2-Oxooctadecanoic acid		808819	594834	544564	518562	558474	474399	598431	550666	575984	611583	494855	523156	576872	581714	508397	505107	623613	562096
Hasubanonine		478076	917835	834752	638910	593421	540999	904520	595555	913450	1046131	1017018	831927	860991	641453	566771	497157	620107	633623
Hydantoin		16691	9689	16705	9977	13678	10541	4200	4964	4642	3744	12476	3567	11129	9448	8128	11659	11496	4401
2-Butenoate		352493	384886	370974	323501	252779	301452	346510	343226	333012	335545	324323	372480	572922	566594	487369	525364	676125	577709
9,10-dihydroxy-12Z-octadecenoic acid		99519	60981	56812	62079	69813	39895	61151	66093	52242	54377	38190	51379	51532	55334	49224	48853	60855	67115
Retronecine		38055	29164	42987	27442	28774	30822	47492	37618	37620	37185	37530	36772	29483	27310	28369	35072	34352	30277
Uracil		9366	16094	7259	10121	5856	9838	6409	9276	13651	9043	6931	4862	109737	62789	67145	80625	78545	88632
3S-hydroxydodecanoyl-CoA		1382105	1539640	1218351	816333	1329451	1108356	1399115	1289570	1286208	886739	1064319	780998	1387407	1448673	1680173	755064	1475768	965604
Cardiospermin		18943	14418	14081	13737	13426	10057	15292	19874	21025	14073	18221	16526	18237	18728	20778	12115	49200	23016
Aminoacetone		43525	18803	22130	25905	17003	23350	20131	22715	19932	30363	26899	24193	582203	486349	414182	402379	530552	541250
Calystegin B2		82919	89560	99908	79206	65385	68902	84566	101985	78948	69229	81927	96244	70995	71346	62879	89591	77970	75476
2-thiouridine		0	0	0	2331	0	0	0	0	0	13634	11057	7533	28525	25127	20207	20181	26383	33620
Cucurbitacin S		826366	1012642	1008403	616520	923986	666901	735409	729814	787223	706934	608392	789295	705509	867308	1255743	507162	1150260	953093
5,6-Dihydroxy-3-methyl-2-oxo-1,2,5,6-tetrahydroquinoline		2585750	2473977	1957163	1790090	1799531	1842272	8858239	11374400	12290383	9863477	8770940	14142358	3154739	2949488	2242155	2312408	2326423	2425565
2-C-Methyl-D-erythritol 4-phosphate (Mep)		35882016	35368740	36450828	34827916	23729110	24802442	35115696	39897320	36816068	40414988	38091444	43673152	68408632	67405568	58775772	62522660	76382896	77340504
indole-3-glycol		105662	71752	102436	73061	63650	79862	224434	245238	194946	208605	196434	246624	84830	75010	75726	62617	69080	104505
Furfural		20203	16868	18169	22502	7471	12771	24190	18573	21454	17648	18791	19684	0	0	0	0	0	0
Tetradecanedioic acid		83940	51425	53192	56512	41573	47590	66887	48161	41819	45282	49115	56943	43402	33949	40981	44903	55489	64440
Ethyladipicacid		143808	148802	134173	85313	154241	89469	106128	221047	116933	118149	98907	76358	107753	90215	78147	115678	138944	81450
5-Methoxytryptophol		43189	36524	38825	33148	29450	28784	88775	85251	90379	62146	76405	71282	39284	36107	35211	28225	49457	38240
Octadecanoic acid		23762142	21811036	22364224	17066690	15914648	19262056	23016230	21451294	24460886	24684878	23344908	24774742	21682804	19627312	21968402	18533262	26329244	20029822
3-Butynoate		56562	62842	60514	57294	35277	45577	54941	63625	59124	53791	61877	67777	140444	251729	128039	269712	244483	114603
9Z-octadecenoic acid		4036669	2747909	2854382	2400057	2446462	2541821	2758178	2759239	3045246	2668192	2636969	2854421	2861776	3080725	3039071	2837116	3526511	3130810
2-Aminomuconate semialdehyde		13719	9018	15749	10061	7695	11542	8494	4842	8461	10791	13507	7695	10374	4340	5258	4966	5763	8637
2-acetamidoglucal		79543	61436	84902	71054	49983	50578	75271	75982	71904	72704	94775	71236	36671	65855	49637	92375	63963	51168
1'-Acetoxychavicol acetate		391105	535936	530378	404298	363717	336559	601972	407542	610155	463518	455224	657191	465185	398214	315513	320229	442996	313295
3-(Dimethylamino)propyl benzoate		50857	28810	22370	24674	28717	23855	19211	19971	21731	182615	280407	215676	31800	26885	26176	25803	22511	29752
2,3-Dimethylmaleate		201580	194704	223549	194165	136269	138287	231345	228158	201829	214554	246576	249277	184279	221002	177435	300084	264073	247929
Solavetivone		83056	250461	232871	186669	98068	143344	340274	170675	261496	412993	528255	467767	229798	99541	182370	99912	194546	210847
Homoarginine		39649	2237	0	14254	10390	6820	0	2121	0	74861	94120	92789	0	4022	2792	17892	18146	19151
Perillic acid		1154864	821829	846464	829367	724714	564583	704889	445170	455056	750202	512617	574206	540715	447029	542739	792993	718829	718821
2-tridecene-4,7-diynal		153584	272076	211073	172269	144366	161206	317846	188202	288862	236827	250923	224782	166109	151151	89266	144173	253489	197702
Asp-Pro-Arg		163084	162165	201625	162777	121662	110766	161303	206526	174194	143393	173186	208190	176212	227882	162741	225233	199811	160352
3-Methylbut-2-enal		66375	42341	48616	50936	31063	35748	23215	17273	28196	20626	27281	40849	39912	32854	30718	31024	26854	45937
validamine		21025	29954	24116	19092	16727	20286	18065	15196	15033	14664	28780	14266	22040	22510	33915	23470	17573	17020
1-deoxy-sphinga-6Z,9Z,12Z,15Z-tetraenine		178149	340801	305832	248838	150975	215747	231014	140458	143561	71677	49596	0	436143	254211	259144	265289	613185	257946
(S)-3-Methyl-2-oxopentanoic acid		1029512	488700	336809	536392	510958	335753	502748	627711	426244	383974	461778	317909	348771	527849	432994	433341	470410	495931
6-hydroxy-indole-3-acetyl-valine		0	0	21721	16075	0	0	148459	105727	141803	128270	109725	125136	41686	39115	41846	51737	37271	53623
6-Hydroxytremetone		245427	390055	361003	218254	272514	246410	293592	347872	412254	415577	456692	429922	273898	318296	338194	218428	280438	281068
Dodecanedioic acid		114196	107310	105580	105075	77204	59670	75469	66837	71617	91145	68059	53617	85914	74910	69517	81270	75547	90870
2,4,6,8,10-dodecapentaenal		339573	678157	424747	392810	288606	380733	559224	358840	496738	599978	769871	584662	432706	339730	317676	312726	421828	408203
3,4-Dihydroxy-L-phenylalanine		2156	1817	0	2916	0	0	2625	2885	0	2036	2936	2137	694182	770744	689154	672987	811996	830222
4-oxo-pentadecanoic acid		162461	134283	119985	94040	97807	108557	151840	121168	160055	161892	157979	139317	83756	85585	110132	71892	71963	100652
4-Methylene-L-glutamine		13792	4649	5848	6954	5525	4984	5169	4592	4889	6371	4767	4671	97856	87879	88604	89720	103131	97993
9Z-octadecenamide		101375	128456	126260	58197	72451	125100	164257	69980	79969	44014	42764	52273	186141	138267	165471	103280	264985	105660
Asp-Pro-Arg		494306	422242	517297	389781	322511	316676	440915	672293	531379	496163	499924	580314	284051	350500	366551	358597	396553	317259
Hexadecanoic acid		52836324	33306876	34697024	28090980	26625718	31942488	38068128	34609320	38993812	37061220	37445080	38237804	36993656	33955572	36205028	30945784	50663884	35288908
Arg-Trp-Trp-Trp		24914	24494	28117	26893	18476	10087	16806	19020	10906	14944	17169	17625	17685	29791	20445	22642	25436	21164
6-Acetamido-2-oxohexanoate		230503	171553	173598	97112	154236	159185	155938	136215	122522	221341	169967	313044	179295	187393	182934	307600	162445	147517
3-Dehydroxycarnitine		14105	9569	11131	11732	4761	8233	6017	9945	4982	17035	112428	21710	83561	96827	88847	88416	99262	115019
Hexadecanedioic acid		70942	29991	29090	30235	35706	26310	26284	31354	26682	28821	28508	26587	25795	29676	30607	32311	37313	35374
Parthenin		7499	13016	14365	4561	5334	14412	13850	6831	8653	19712	5525	0	21474	14218	7109	13249	32171	11995
Eicosanoic acid		521583	370346	395822	289356	266991	339563	356388	350477	413525	457895	358763	443549	334577	279363	301251	316189	383368	350935
Iridotrial		638139	330207	248057	296115	345006	199110	337222	428527	322207	296727	297541	300089	230228	269427	277021	275194	255632	300315
Crocetin		266836	398460	301567	262742	198296	196648	338205	255280	355699	356540	343061	296679	285872	228485	215638	301515	309439	284773
triethyl phosphate		882178	860650	1767078	665278	683519	996098	790350	544474	482415	1138448	1326167	1133090	905295	696371	770026	1165575	1102757	817291
N6-Acetyl-L-lysine		51331	19904	16477	17835	18096	22570	15506	14071	14081	73847	108617	103222	22078	22738	39619	32165	49651	32469
Thr-Gln-His		26936	22667	26666	18156	23460	8901	16694	29501	14174	10439	24166	26046	24150	50437	49458	52041	51035	30884
Imidazole-4-acetate		26426	11933	11451	11099	6403	14972	13452	5542	12918	13937	14314	14744	65650	66943	55414	68984	71561	78035
N-acetyl-demethylphophinothricin		41787	30817	46614	29206	37258	10742	24787	46416	12327	17772	39392	44943	21747	41552	41880	41600	43762	29743
(+/-)-6-Hydroxy-3-oxo-alpha-ionone		28536	25717	14863	12296	13581	18803	26039	28993	13409	20563	29243	18360	24990	26253	19395	29890	15840	15310
Ascorbate		4146	6557	4405	3682	3010	3072	7232	7728	9099	3528	7129	3781	9046	14268	11756	10095	19811	16473
Eicosanedioic acid		145707	131488	93328	75870	79712	79328	86918	108275	96145	103902	108595	120651	97538	107395	116616	84967	125285	93002
10-Oxodecanoate		236069	97594	65233	94436	90360	67283	100033	81316	62669	69866	59340	63608	98636	87652	68288	64486	108246	92076
NG,NG-Dimethyl-L-arginine		225224	2356	2968	58925	48573	35827	6258	2959	2567	612765	656774	779552	3462	7498	4981	154329	154134	158378
2-Oxoadipate		5649	4857	11308	5412	4181	3964	11702	4929	4206	8149	11729	4620	25950	28130	27402	26638	34982	32022
Methyl jasmonate		466396	173796	205270	172255	175240	177891	136505	174918	106884	161360	145450	154989	149432	152513	182050	122081	213095	181250
2-Naphthylamine		110905	24881	24728	32769	39516	27297	26410	23677	25001	83384	92749	90028	296566	321780	369349	299711	384080	358777
Tetradecanoic acid		8336162	3543812	3348661	3138214	3023659	3210802	3628139	3849358	3400505	3557111	3450154	3551038	3407071	3389557	3481734	3014666	4328391	3650992
Nonadecanoicacid		177419	76796	85043	66914	72052	69542	67809	69948	84911	87247	77076	80217	72196	56097	81851	67840	62393	71512
L-Tyrosine		1023072	20713	22505	287559	222605	137467	23699	17777	20146	1582307	1698894	1696037	22554206	23112902	19978624	21016530	26207212	29348190
2-O-Methylcytosine		12528	5278	9817	5712	5020	5981	5556	4359	5416	12908	16351	18147	14176	13074	11863	9589	14507	19439
16-hydroxypalmitate		442269	156788	146721	147493	154774	144893	164752	182197	136375	170034	153381	152863	165085	164185	156490	147374	181394	207463
Orotate(Fragment)		26735	41474	8382	14480	16107	15324	8707	7382	10469	63452	65740	67687	13172	10758	8929	15288	14767	18659
thiabendazole		37665	0	0	11517	6315	4653	0	0	0	54021	62267	60800	737622	745789	818905	705270	841940	876751
2-p-Tolyl-5,6,7,8-tetrahydrobenzo[d]imidazo[2,1-b]thiazole		45267	89368	96219	0	46145	89443	182004	0	0	0	0	0	269804	195946	168780	57962	398382	162874
N-Formimino-L-glutamate		7244	0	0	1996	0	2192	0	0	0	7051	11609	11902	0	0	0	0	3281	0
LL-2,6-Diaminoheptanedioate		11859	0	0	2442	2458	1851	0	0	0	18380	26366	23327	266733	288717	254273	263868	317147	296411
N-acetyl-(L)-arginine		9867	0	0	5590	0	0	4750	0	0	26647	28515	42968	0	0	0	16438	0	0
D-Gluconic acid		131256	16310	28148	28097	21253	49965	35669	16979	18021	65395	53640	71636	186983	157811	140221	156567	191080	204037
D-Alanyl-D-alanine		10527	11433	35921	11156	10613	10703	6625	10847	6631	9024	16148	16231	94037	83664	84720	106561	113690	89122
3-oxo-hexadecanoic acid		676037	267487	219858	223547	215176	211501	260791	257983	228362	238212	204592	232338	258294	215568	222488	227130	263654	256194
Docosanoic acid		220055	167059	122875	101138	91514	89589	139124	94072	112563	135125	84249	142364	201597	112055	76118	105456	117917	134260
11-bromo-undecanoic acid		44699	132331	108904	0	17233	139348	81479	0	31145	0	0	0	112818	101048	114257	38712	285106	126490
4-Coumaryl alcohol		13409	31301	36927	15357	15352	13610	40773	37766	43531	32817	32250	31649	25506	15045	30534	15755	63645	25439
(9Z)-Hexadecenoic acid		2876559	836760	865620	765493	850432	847198	831015	849263	864627	812015	864901	870816	775254	918487	918965	871408	993521	1010484
Pyridoxine		70174	36899	12235	16576	23224	24332	19385	15877	21935	19775	20079	15303	36711476	37533836	33573224	34312012	37856088	38802288
4-(1-methyl-5-hydroxy-2-pyrrolidinyl)-3-oxobutanoate methyl ester		154799	57850	68583	63491	50782	36363	86758	61750	34458	45071	43211	58955	56333	60305	49211	52257	83361	56073
N-Undecanoylglycine		1968342	419109	1582998	640051	749989	728427	1097225	1356008	1059555	429873	419689	346015	1134144	738714	1311909	3712731	1990547	1198651
D-Serine		18075	0	0	4469	4959	0	0	0	0	16272	14995	21239	0	0	0	0	0	7803
indolylmethylisothiocyanate		62085	101590	101810	27761	30347	79733	101311	31988	51546	0	0	0	196911	112358	109422	40227	260608	65541
N6,N6,N6-Trimethyl-L-lysine		63466	1906	0	13310	12010	7813	3406	0	0	47157	49201	48445	0	0	2868	17626	22121	18429
beta-Alanopine		6354	5264	6679	2739	3693	2813	3349	5765	2302	3158	3225	3065	75682	78868	71611	74699	84715	87210
Diethanolamine		567233	407666	363929	331843	236258	104968	87175	65205	59521	57848	607754	81246	655785	235149	76077	537650	162457	175433
N-Nonanoylglycine		152695	72707	192961	70197	65339	74715	155421	127253	110053	63105	54300	45271	78551	55699	127961	326212	165194	103304
Borreline		106096	98920	121864	61155	33804	68077	124374	55308	58107	0	0	0	239299	136299	100620	47342	334046	74357
Peganine		184536	264694	173113	95914	57104	152545	224874	55286	104644	4633	3674	0	314242	197852	316958	80060	690639	171094
N-acetyl-demethylphophinothricin		20002	13821	15150	9356	14447	0	8044	15811	0	6618	14295	19900	78257	73554	86028	81089	102892	55060
L-Valine		1921364	177228	203349	444000	401736	251361	547303	193088	186816	2051958	2801373	2823785	61132896	65751668	60156444	60473512	69218432	72482288
omega-Cyclohexylundecanoic acid		489928	144786	152868	125673	116346	130290	134942	150926	153893	137604	138299	126454	148792	134280	160236	128952	156580	164059
Proclavaminic acid		13194	5608	3365	0	6306	3707	3796	0	0	5228	4738	4961	30411	37991	30225	42817	42686	29986
ZAPA		13748	0	3587	0	4228	3412	0	0	0	0	5225	3661	63376	57471	61823	55531	71555	63565
CAI-1		936625	217894	176222	200121	200808	159972	244420	263199	180933	173071	197129	162825	184982	185856	198537	149369	232819	188956
L-Proline		12686510	232088	437022	2088985	1710484	1800070	819103	238434	279564	8811596	11266284	10620148	488537792	477417984	425379968	441385824	456911680	495554016
Heptadecanoic acid		2496440	666260	639644	496992	510057	564304	699375	622402	670041	711382	716161	730897	642002	523813	620942	541201	654600	665607
5-Guanidino-2-oxopentanoate		28898	7704	51980	14273	11081	10432	19130	7245	8327	30983	35429	36494	158752	135145	150761	156906	155544	186518
Orotate		10268	55071	0	9340	6925	9950	0	0	0	21597	25248	28739	0	0	0	12594	13109	9602
L-Alanine		657478	18236	36409	122516	86177	72147	25701	17724	23173	356014	435523	424447	12247	11030	9696	62012	262071	112810
L-Aspartate		301866	11691	11664	52724	40794	33323	13714	12390	11839	140174	114585	181487	3660619	3477049	2941092	3265375	4046115	3702539
L-Adrenaline		304322	11596	34242	41304	57941	36482	49020	64915	21832	27199	24975	31643	119355	220615	114169	182017	86101	165791
L-Lysine		657464	18915	30402	118572	118347	30806	19645	30941	11760	557992	1190713	1258985	14078486	17677066	16759508	17771222	20075678	16057899
L-Lysine 1,6-lactam		314267	142926	322322	52049	88704	153656	125604	60551	21693	61634	58707	53171	230598	69023	73142	158679	51757	121630
Indoleamine		314957	463328	390489	182735	70337	183568	350255	145102	242620	0	11500	0	573130	320666	418153	159490	1046111	308385
L-Glutamate		856182	19259	19153	143692	100681	78789	19793	14954	15014	912242	1110876	1245038	11229257	10428301	8790125	10161455	11874090	12435591
Triethanolamine		489711	1434299	641586	198846	364687	309854	441083	219519	254323	267944	211869	369417	353945	317171	520184	352766	324299	357745
4-Guanidinobutanoate		270975	38160	51890	48689	35356	37396	215463	17095	18029	75679	119235	108556	1550110	1486711	1320791	1462279	1628335	1455575
Vinylacetylglycine		138953	17809	21076	17537	21588	20155	15515	16427	14796	23767	22743	23559	109406	132337	231185	135011	155925	125513
gamma-Glutamyl-gamma-aminobutyraldehyde		13532	4120	4063	3982	3204	0	3962	3329	3598	5424	4482	6272	328331	498017	394368	538117	572329	357747
1-deoxynojirimycin		242132	187433	279974	87456	87400.5	47810.7	62327.2	49664.2	23888.2	31373	334934	49635.6	243795	169777	165112	521966	134726	162492
3-Methyleneoxindole		65655.4	0	18174.3	0	14298.3	11874.5	0	12076.7	4084.8	8831.65	11643.6	6655.95	2404534	2.89532e+06	2.73355e+06	2.92317e+06	3.15212e+06	3.01888e+06
Creatinine		438509	65733.9	41867.7	63017.1	44841.9	58449.9	42738.8	24772	28251	171579	149548	180860	37545.8	36259.5	25021.4	65523.2	63082.2	62202.3
12-methyl-tetradecanoic acid		5.57915e+06	753529	731233	696409	774078	654911	807362	804300	707370	730734	714299	799379	764379	720214	794699	658103	903600	859288
(S)-2-Aceto-2-hydroxybutanoate		204410	30596.4	33071	21804.9	33678.4	22248.4	21952.4	32521.1	26688.5	24652.4	21049.6	23668.1	23349.8	28509.2	23659.3	23673.9	23641.1	31986.5
3-oxo-octanoic acid		2.7746e+06	366296	227750	370519	367760	237687	444594	341340	279392	275304	243328	231561	222807	258244	306196	290746	249785	290863
Picolinamide		689111	342121	2.97867e+06	451883	407343	284141	379634	373240	362656	1.00597e+06	1.09706e+06	1.31163e+06	169271856	193540496	190515936	219115312	219382736	210623280
hexacosanoic acid		121492	0	7360.88	10537.8	9774.67	15601.1	7261.61	9144.71	0	18458.4	6806.3	11114.9	18332.4	14392.7	11185.6	19203.5	7885.63	19335.9
2,5-dimethyl-2E-tridecenoic acid		244475	34238.2	41117.1	27060.8	27333	34041.7	28863.4	43732	44456.4	46702.8	38218.9	42117.5	59898.4	47059.2	52975.5	43117.8	47773.2	49496
L-proline amide		146819	17303.6	31617.7	17675.9	16835.7	16590.1	18373	21351	14856.7	21808.5	19179	19246.8	35824.5	50432.2	44103.7	53830.4	43378.7	52940.2
N-Acetylglutamine		122567	5540.85	5276.04	9812.07	9526.84	14490.1	5394.99	4564.11	5092.68	17396	20439.6	23808	13900.8	0	0	7202.43	7202.35	15859.8
Tetracosanoic acid		339170	36051.8	31961.8	31599	29838.6	37519.2	37160.5	37901.9	22569	57210.9	30673.2	42634.8	53594.1	37485.1	36835.1	60877.6	36695.3	72205.8
L-Arginine		10827041	516067	478688	1.29539e+06	1.09254e+06	271889	516923	948034	68556.6	2.77512e+06	5.05653e+06	6.08691e+06	218509088	241993120	212700032	222715552	256710768	240533520
3'-Bromo-6'-hydroxy-2',4,4'-trimethoxychalcone		34248.1	241168	2116815	53421.2	111982	361840	1.27037e+06	139243	444943	0	0	0	2.91379e+06	181920	1.08643e+06	0	3.19231e+06	300365
8-keto-7-aminoperlagonate		1030174	81739.8	79420	94504	82400.9	84160.6	96957.5	80362	69673.7	74716.8	69460.5	84482	79330.8	111888	170210	104313	120709	146911
Urocanate		13126422	1.01096e+06	1423370	1.02957e+06	900003	1.19171e+06	908616	943886	932311	1004004	1.01096e+06	953948	1.32974e+06	2.33377e+06	969266	1195779	966192	1.34247e+06
imazamethabenz-methyl		3.59416e+06	700977	1.26875e+06	563764	282579	245826	175120	152570	144492	311826	577003	240167	106884	157773	142238	176317	248679	152575
Dihydroclavaminic acid		32259	0	3358.32	3591.18	3324.19	0	0	0	0	3576.17	4067.01	3825.8	20206	23246.4	25118.6	24937.4	25148.6	21568.8
L-Threonine		975778	28637.4	36913.1	74633.8	55125.4	54169.8	28771.4	32313.4	25208.4	310191	352641	364638	16197207	15884782	13984920	14074315	19691086	16280652
Linamarin		9060.94	8914.21	11275.6	4737.91	0	0	14690.2	13880.6	13450.4	0	0	4089.11	0	0	0	0	0	0
L-Ornithine		477757	40087.1	85758.7	32312.5	44709	14110.2	27053.8	44301.7	16144	28786.9	60284.5	69748.8	29656	52219.6	47760.9	59938.3	64336.6	41966.9
2-Oxoglutaramate		65165	1954.45	3149.81	2416.39	2461.78	5667.89	6290.85	2770.5	0	5962.59	10100.1	2997.09	14402.8	32555.6	9349.94	7387.63	10379.7	14376.5
L-1-Pyrroline-3-hydroxy-5-carboxylate		10731073	313831	505711	320330	292488	402967	374342	269260	345900	301886	361040	261205	16719910	17505876	15475740	15072727	17688308	19016814
MES		10012.3	5075.36	77817.3	7591.43	0	0	11420.9	10658.1	0	0	26401.6	8776.58	4071.14	0	0	11651.5	0	0
L-Serine		648129	13723.7	23654.5	16155.3	17856.8	17319.1	14751.9	14392.9	13025.8	49906	41674.5	22267.1	3.54002e+06	3.68773e+06	3.02673e+06	3237873	3.83665e+06	3.95232e+06
Pro-Ser		55886.5	0	4912.85	0	0	4248.73	4366.26	3953.98	11011.1	15114.6	14515.7	14325	25599.6	28550.4	29602.5	24430.1	27617.2	34951.5
L-Methionine S-oxide		558873	9316.74	10645	12944	10382.5	15648.2	8595.38	8735.05	7628.03	44861.6	46678	56792	19289700	20297076	17758120	19318758	22491496	22156578
L-Citrulline		1.65152e+06	18589.9	16714.2	34410.7	19937.5	34591.7	31679.2	30347.5	17786.6	51712.8	57941.5	52163.9	65742.5	315357	51202.6	65699.3	76609.6	67357.5
Cholesterolsulfate		332561	0	0	0	3780.96	0	8064.97	4195.52	0	7240.67	5806.15	4709.62	0	9905.41	4441.87	7303.64	2864.13	11765.5
Ac-Tyr-OEt		3063.94	0	2767.37	0	0	0	2871.08	0	0	0	0	0	17151	25148.6	26385.4	32197.2	25387.7	24158.8
Lys-Cys-Ser		794296	4658.76	0	0	0	0	0	0	0	0	0	3447.34	31858.7	89389.1	29171.9	37448	33395	25897.2
Iminoglycine		16420.4	0	0	0	0	0	0	0	0	0	0	0	120443	105303	123236	113172	103817	92790.4
Glycine		43060.6	0	0	0	0	0	0	0	0	0	0	0	226573	195856	174474	208427	245560	254813
2-Aminoacrylate		18035.1	0	0	0	0	0	0	0	0	0	0	0	78517.2	74886.7	77956.8	120627	101953	108045
Imidazol-5-yl-pyruvate		2978.82	0	0	0	0	0	0	0	0	0	0	0	70367.2	74679.5	67834.5	74669.9	84159.5	91042
Carnosine		25417	0	0	0	0	0	0	0	0	22943.7	25883	29360.5	0	0	0	0	0	0
Gly-Arg		42771.1	0	0	0	0	0	0	0	0	40582.2	44452.4	66412	0	0	0	0	0	0
Thr-His		11255.3	0	0	0	0	0	0	0	0	47910.8	44684.5	51462.9	0	0	0	0	0	0
Neuraminic acid		6300.65	0	0	0	0	0	0	0	0	0	0	0	13142.8	15968.8	11697.5	14477.6	15657.1	16806
Val-Arg		19321.5	0	0	0	0	0	0	0	0	17631.5	20124.1	33561.2	0	0	0	0	0	0
Leu-Arg		39810.2	0	0	0	0	0	0	0	0	21843.6	25230.8	38203	0	0	0	0	0	0
6-Prenylnaringenin		8188.33	0	0	0	0	0	0	0	0	0	0	0	8599.55	5948.7	11119.6	10417.8	11257	8349.66
N-Acetyl-O-demethylpuromycin		0	0	33162.5	0	0	0	0	0	0	0	0	0	42142.6	0	13149.7	0	39348.6	0
Val-His		15318.8	0	0	0	0	0	0	0	0	17533.9	13764.8	25604	0	0	0	0	0	0
Iminoglycine		0	0	0	0	0	0	0	0	0	0	0	0	130001	90803.7	115582	101600	117294	140229
2-Aminophenol		0	0	0	0	0	0	3124.89	0	0	0	0	0	11542	11144.9	10231.7	13151.6	13253.4	15230.1
Indole		0	0	0	0	0	0	0	0	0	0	0	0	18978.2	18669.7	15462.5	15503.7	18363.3	16433.3
L-Cysteine		0	0	0	0	0	0	0	0	0	0	0	0	302712	368399	320796	337662	355112	308760
Skatole		0	0	0	0	0	0	0	0	0	5558.23	14621.3	10658.5	24034.7	35182.6	27572.5	26686.8	28377.4	37408.6
Skatole		0	0	0	0	0	0	0	0	0	0	0	0	27903.6	45313	45289.9	82806.5	63368	67284.9
L-thiazolidine-4-carboxylate		0	0	0	0	0	0	0	0	0	36917.7	37095.1	50302.5	51888	50938.3	44749.1	46665.1	51296.3	45277.1
Indoxyl		0	0	0	0	0	0	0	0	0	0	0	0	155971	162654	128943	131136	134240	133326
N-formylmaleamate		0	0	0	0	0	0	0	0	0	0	0	0	10042.1	8599.22	14293.7	9637.82	10557.2	10868.3
L-isoglutamine		0	0	0	0	0	0	0	0	0	0	1565.43	0	9856.7	8912.57	10232.9	10225.8	9291.08	8994.4
Thiomorpholine 3-carboxylate		0	0	0	0	0	0	0	0	0	4264.41	10310.6	38312.1	1.49291e+06	1.64872e+06	1.47864e+06	1.55085e+06	1.86599e+06	1.74644e+06
Thiocysteine		0	0	0	0	0	0	0	0	0	0	0	0	141761	160256	117067	104534	146193	138772
4-Imidazolone-5-propanoate		0	0	0	0	0	0	0	0	0	33395.2	30094.7	36074.7	0	0	0	0	0	9118.82
5-Nitro-2-furfuryl methyl ether		0	0	0	0	0	0	0	0	0	0	0	0	18122.4	29934	19170.5	33120.7	23657.2	26770.3
Nicotyrine		0	0	0	0	0	0	0	0	0	0	0	0	25358.6	24645.3	22855.1	22685.7	25859.6	24016.6
Nicotyrine		0	0	0	0	0	0	18321.4	18456.9	21283.5	20514.1	16774.3	15772.1	0	5579.01	0	5613.75	6970.15	7092
N-Formimino-L-aspartate		0	0	0	0	0	0	0	0	0	0	0	0	10105.3	10887.4	9818	10171.7	9092.45	9241.68
4,6-Dihydroxyquinoline		0	0	0	0	0	0	0	0	0	0	0	0	158614	164033	145478	156422	174227	167570
3-bromopyruvate		0	0	0	0	0	0	0	0	0	0	0	0	34134.8	45190.2	23769.6	42374.1	43906.3	56315.1
Pyridoxal		0	0	0	0	0	0	0	0	0	0	0	0	78946.4	72046.5	71207.8	67715.8	86631.5	84894.3
2-Quinolinecarboxylic acid		0	0	0	0	0	0	0	0	0	0	0	0	2.24874e+06	2.1021e+06	1.91883e+06	1.99163e+06	1.44275e+06	1.94876e+06
4-Hydroxyaminoquinoline N-oxide		0	0	0	0	0	0	0	0	0	0	0	0	55909.1	65941	61050.1	80570.3	86525.6	68492.4
Hippurate		0	0	0	0	0	0	0	0	0	0	0	0	178836	165971	156285	178953	205895	201575
N-Acetylisatin		0	0	0	0	0	0	0	0	0	0	0	0	26203.9	30262.3	27720.7	37334.9	32766.4	34924.2
6-formyl-H2-pterin		0	0	0	0	0	0	0	0	0	0	0	0	203423	222275	204154	201075	244252	228632
L-Dopachrome		0	0	0	0	0	0	0	0	0	0	0	0	31902.3	32482.2	36513.3	33046.1	35859.6	40557.4
3,5-dihydro-5-methylidene-4H-imidazol-4-one		0	0	0	0	0	0	0	0	0	0	0	0	25690.6	27739.9	26520.9	35895.3	36714.3	69371.9
S-Sulfo-L-cysteine		0	0	0	0	0	0	0	0	0	0	0	0	154929	108876	83194.6	150746	236545	150625
2-Hydroxy-6-ketononatrienedioate		0	0	0	0	0	0	0	0	0	0	0	0	0	0	0	0	0	0
N,N-Dihydroxy-L-tyrosine		0	0	0	0	0	0	0	0	0	0	0	0	0	4748.35	0	0	0	0
Val-Val		0	0	0	0	0	0	0	0	0	0	0	0	6830.61	12560.6	8566.5	12840.2	11323.1	7437.43
5-Hydroxy-L-tryptophan		0	0	0	0	0	0	0	0	0	0	0	0	734950	737975	950160	678416	797159	789832
Folate		0	0	0	0	0	0	0	0	0	0	0	0	69925.9	120214	91977.8	67476.6	90073.2	74373.8
L-Cystathionine		0	0	0	0	0	0	0	0	0	22711.2	33129.4	37482.7	0	0	0	0	0	0
(3R)-hydroxy-N-acetyl-(L)-arginine		0	0	0	0	0	0	0	0	0	0	0	0	26157.1	50768.1	45501.3	54366.4	59555.5	36862
(3R)-hydroxy-N-acetyl-(L)-arginine		0	0	0	0	0	0	0	0	0	0	0	0	6203.23	10218	13746.8	12088.6	14655.1	15613.2
L-Formylkynurenine		0	0	0	0	0	0	0	0	0	0	0	4145.53	606621	664289	523666	554594	680019	649868
Dinoseb		0	0	0	0	0	0	0	0	0	0	0	0	0	10931.9	5470.18	6949.47	5018.83	6163.13
methoxy-PU		0	0	0	0	0	0	0	0	0	0	0	0	544056	461809	431075	552553	555653	461535
Biotin		0	0	0	0	0	0	0	0	0	0	0	0	873716	872764	762438	765976	883574	1.00429e+06
Guanidinoproclavaminic acid		0	0	0	0	0	0	0	0	0	0	0	0	30776.2	46064.4	45023.4	26756.5	36965.9	38172.1
Arg-Lys-Val-Ser		0	0	0	0	0	0	0	0	0	0	0	0	132154	247830	197044	272448	271290	155400
L-N2-(2-Carboxyethyl)arginine		0	0	0	0	0	0	0	0	0	0	0	0	3250.92	7943.51	6161.36	11881.8	13972.1	7441.46
S-Acetyldihydrolipoamide		0	0	0	0	0	0	0	0	0	14280.9	13116.9	13422	0	0	0	0	0	0
Cys-Lys-Lys-Met		0	0	0	0	0	0	0	0	0	0	0	0	81046.5	86548.3	78374.8	83038.8	89911.4	84797.2
6-Chloro-3,5-diaminopyrazine-3-carboxamide		0	0	0	0	0	0	0	0	0	0	0	0	16182	20466.1	17547.8	14293.9	17055.6	18193.4
5-Methylcytidine		0	0	0	0	0	0	0	0	0	49559.4	53039.9	66853.3	0	0	0	0	4471.7	0
N-Sulfo-D-glucosamine		0	0	0	0	0	0	0	0	0	0	0	0	23592.7	25101.3	22451.3	24558.2	31096.1	29364.7
Trp-Tyr-Tyr		0	0	0	0	0	0	0	0	0	2239.03	2196.19	2894	108928	133306	106306	146109	102176	146255
p-aminobenzoyl glutamate		0	0	0	0	0	0	0	0	0	0	0	0	185755	177359	167758	183875	226304	200770
alpha-(p-Methoxyphenyl)-6-methyl-2-pyridineacrylic acid		0	0	0	0	0	0	0	0	0	17255.9	19869.2	15832.5	205524	163011	132873	152680	177114	184242
1-Phenyl-3-(phenylsulfonyl)-2-propen-1-one		0	0	0	0	0	0	0	0	0	0	20212.6	23003.9	42084	48683.6	40110.6	53424.2	63046.5	41637.1
Glu-Leu-Gln-Arg		0	0	0	0	0	0	0	0	0	0	0	0	7702.51	10338.4	11372.6	8146.05	9402.35	7267.11
Thiamin acetic acid		0	0	0	0	0	0	0	0	0	0	0	0	275885	348717	218859	378159	261763	354232
N-(p-Nitrobenzyl)phthalimide		0	0	0	0	0	0	0	0	0	0	0	0	23666.9	23166.8	20044.2	20206.1	20686.2	21099.6
8-Oxocoformycin		0	0	0	0	0	0	0	0	0	17490.7	18973.5	16813.1	0	0	0	0	0	0
2,3-Diphenyl-3-(2-pyridinyl)acrylonitrile		0	0	0	0	0	0	0	0	0	0	0	0	26518.6	31189.9	40159.1	17983.1	58301.1	36977.2
N-Glycosyl-L-asparagine		0	0	0	0	0	0	0	0	0	0	0	0	47017.9	40424.8	28401.2	34426.7	46776.6	38003.8
1-methylguanosine		0	0	0	0	0	0	0	0	0	11778.1	21652.9	26392.2	0	0	0	0	0	0
p-aminobenzoate-β-D-glucopyranosyl ester		0	0	0	0	0	0	0	0	0	0	0	0	28173	25574.5	26622.7	25984.5	34168	30482
Peonidin		0	0	0	0	0	0	0	0	0	0	0	0	56894.5	46188.6	39766	46067	60326.6	72949.3
2',3'-Cyclic UMP		0	0	0	0	0	0	0	0	0	9812.11	7016.05	8823.28	0	0	0	0	0	0
Acetylcaranine		0	0	0	0	0	0	0	0	0	0	0	0	88211.5	65422.7	58092.3	61102.4	99898.7	93671.7
Asp-Pro-Ser		0	0	0	0	0	0	0	0	0	0	0	0	65693.9	70950.2	48692.6	69949.5	91246.8	87052.8
Phe-Val-Gly		0	0	0	0	0	0	0	0	0	20733.3	15734.9	15919.2	41598.4	49940.4	40507.9	42619.1	58076.7	53821.1
Asn-Gly-His		0	0	0	0	0	0	0	0	0	0	0	0	1.84384e+06	1.72359e+06	1.58263e+06	1.72205e+06	1.88856e+06	1908664
Rovrol		0	0	0	0	0	0	0	0	0	8295.22	7405.05	24937.9	18138.6	45315	38387.7	48478.9	22022.3	15902.6
Leu-Val-Val		0	0	0	0	0	0	0	0	0	0	0	0	50191.2	51757.4	50146.2	71078	79173.5	58271.8
5'-O-beta-D-Glucosylpyridoxine		0	0	0	0	0	0	0	0	0	0	0	0	0	0	0	0	0	0
glucosamine-1,6-diphosphate		0	0	0	0	0	0	0	0	0	0	0	0	17602.6	19123.8	14070.4	14690	16740.4	19371.4
Trp-His		0	0	0	0	0	0	0	0	0	39295.4	32477.5	27545.7	0	0	0	0	4902.71	0
5,8,13,13a-Tetrahydrocolumbamine		0	0	0	0	0	0	0	0	0	0	0	0	369873	330198	271359	326165	383122	419618
Pro-Pro-His		0	0	0	0	0	0	0	0	0	0	0	0	225367	265668	241159	268701	286324	318073
Quercetin 3-sulfate		0	0	0	0	0	0	0	0	0	0	0	0	35308	25446.6	30496.8	32786	33187.7	31188.1
Met-Gln-His		0	0	0	0	0	0	0	0	0	0	0	0	27365.5	29831.6	31469.8	28897.4	34780.9	29136.6
Asn-Gly-Pro-His		0	0	0	0	0	0	0	0	0	0	0	0	15909.3	20983.8	17767.3	18042.7	22348.6	16807.6
N-Acetyl-D-glucosamine(anhydrous)N-Acetylmuramyl-tripeptide		0	0	0	0	0	0	0	0	0	0	0	7531.18	17831	22934.1	18629.5	48919.5	0	19580.3
Asp-Met-Asp-Gly		0	0	0	0	0	0	0	0	0	0	0	0	51914	76742.5	68350.9	45825.3	74743.8	54317.1
Met-Thr-Trp		0	0	0	0	0	0	0	0	0	0	0	0	15919.1	16473.8	17914.3	18715.7	18717.5	19431.4
desacetylmycothiol		0	0	0	0	0	0	0	0	0	0	0	0	408338	82520.2	145397	0	712403	78698.1
Glu-Asp-Asp-Asp		0	0	0	0	0	0	0	0	0	0	0	0	27040.9	26208	22723.4	24407.8	26563.2	27034.5
2-carboxylate-4-methyl-5-beta-(ethyl adenosine 5-diphosphate) thiazole		0	0	0	0	0	0	0	0	0	0	0	0	25016.4	21923.5	24497.3	19999.7	24276.4	27044.3
