# Supplementary material for: Metabolomic and functional analyses of small molecules secreted by intestinal nematodes in the activation of epithelial tuft cells
Source: Metabolomics. 2025 Apr 21;21(3):55. doi: 10.1007/s11306-025-02248-w (PMC12011944; doi:10.1007/s11306-025-02248-w)
Supplement: Supplementary file 3 — Supplementary Table 2 (XLSX 148 KB) [file 11306_2025_2248_MOESM3_ESM.xlsx]

## Sheet: Sheet1
Suppl Table 2: Peak intensity data for H. contortus, 4 hr cultures in 3 different media
		Medium
Metabolite		EBSS_C			HBSS_C			RPMI_C			Hc_EBSS			Hc_HBSS			Hc_RPMI
(-)-jasmonoyl-L-isoleucine		59240	81488	104366	71851	68800	57379	75775	71215	54456	110162	64671	73972	47231	52408	82401	71971	52565	68082
(+)-(1R,2R)-1,2-Diphenylethane-1,2-diol		12882	10745	9456	16557	11215	10312	10531	14171	16730	23250	16439	22083	15639	16661	12688	19516	13655	8463
(+)-Elaeocarpine		3002	3347	3007	3760	2580	3418	2853	3000	3102	2300	2740	2595	2849	2379	3413	2673	3093	2927
(1/2,5,6)-2-(3-azibutylthio)-5,6-epoxy-3-cyclohexen-1-ol		0	0	0	0	0	24012	25217	25851	0	0	0	0	0	0	0	18283	14320	27023
(10S)-Juvenile hormone III diol		2718	2779	3595	2704	2445	3584	3267	4012	5031	3329	3442	7572	3910	3128	4060	4197	3503	3632
(1S,2R,4S)-(-)-Bornyl acetate		9580	10889	8278	9074	10892	11820	12906	11128	10521	11164	9015	13201	14564	9507	10508	9147	7095	7554
(2S)-2-{[1-(R)-Carboxyethyl]amino}pentanoate		6420	7123	5979	8047	7623	7182	5207	6544	8527	10086	5335	10147	6801	7490	7856	8794	7690	7376
(2S)-2-Isopropyl-3-oxosuccinate		7760	8737	6604	8084	7785	9881	8903	8606	8131	5503	8205	13017	8932	5949	8005	7709	8590	8829
(2S)-2-Isopropylmalate		4590	5777	4599	4660	4423	3124	4511	4783	5724	4276	4966	7220	6313	4955	3703	3591	4269	4855
(3R)-beta-Leucine		35213	26272	27260	25658	26257	23939	23830	27960	24692	20530	23468	24405	27124	25353	14567	23114	21529	24421
(3R)-hydroxy-N-acetyl-(L)-arginine		0	0	0	0	0	69669	79749	25011	0	0	0	0	0	0	0	57685	27728	69330
(4E)-2-Oxohexenoic acid		51907	45258	44530	66148	40105	40226	48166	61694	63242	78379	58033	79203	60093	60224	54072	72108	44334	39540
(5-Phenyl-1,2,4-triazol-3-yl)urea		5724	5703	6105	5114	5390	4689	4894	4610	5320	5386	5109	4923	4890	4550	5281	4868	5185	5204
(9Z)-Hexadecenoic acid		28795	27894	36916	31039	36256	36630	33077	27090	49465	49432	37933	76364	43697	35632	30021	51738	22703	44991
(9Z)-Tetradecenoic acid		4590	3923	5415	6362	6064	6225	3828	4488	10214	12457	4642	10845	7125	4700	5978	5927	4864	7323
(R,R)-Tartaric acid		15791	12159	11996	15772	13883	10950	9715	8990	13520	17926	12386	13668	15045	9257	16768	8955	7765	11411
(R)-2-Methylimino-1-phenylpropan-1-ol		7525	4410	6648	7334	7726	8847	8531	5728	12041	9157	12628	13272	8791	10095	6317	7017	8689	9225
(R)-3-((R)-3-Hydroxybutanoyloxy)butanoate		6487	6193	5372	6551	3575	7272	7844	6434	8339	8727	5178	6442	5721	5147	6708	6328	5550	5369
(R)-4'-Deoxyindenestrol		34765	23117	22366	30019	28883	22534	41781	30009	29456	24062	24854	39574	28058	37729	30328	29669	18061	27099
(S)-1-Pyrroline-5-carboxylate		986	1860	906	877	1003	9761	8275	4139	1459	1511	1218	1058	1083	1015	1294	8111	4501	9556
(S)-2-Aceto-2-hydroxybutanoate		360835	362865	313092	455700	300790	297980	338912	424829	512078	569927	476190	600855	443791	464707	408105	562487	309378	274403
(S)-3-Methyl-2-oxopentanoic acid		86371	42225	28042	82661	31906	37172	39369	49620	39612	71205	79077	86610	40437	44642	43620	58461	36550	40124
(S)-Carnitine		2174	2501	3206	2566	1921	3395	1835	3325	3598	4207	2368	3006	3024	2366	3832	2386	2365	4227
(S)-Dihydroorotate		0	0	0	0	0	17564	18520	7628	0	0	599	0	0	0	0	16069	7814	22358
(S)-Malate		3562	5448	2688	2034	3033	5193	5063	4562	12901	234630	309518	179838	319447	369270	284528	248036	233523	293217
(S)-Reticuline		2380	2234	2253	2056	2393	2264	2452	2376	2251	2449	2442	2115	2462	2142	2260	2352	2332	2253
(Z)-4-Hydroxyphenylacetaldehyde-oxime		1573	3150	1750	2358	1689	39659	37891	46264	2265	2056	1709	2237	1541	2023	1410	27733	24499	41896
[6]-Gingerol		119153	113124	82622	101850	101842	103083	82673	97097	113944	86076	114665	150897	109605	96414	97135	82220	113528	91936
[FA (10:0)] 10-bromo-decanoic acid		0	0	0	0	0	2384	2024	2494	0	1466	1849	1478	1593	2933	1841	3010	2889	2697
[FA (10:0/2:0)] Decanedioic acid		7443	6973	7927	7098	6300	7502	8221	9067	22890	6178	7083	10282	36791	8270	6071	8785	6924	7183
[FA (10:1/2:0)] 2E-Decenedioic acid		6930	6828	8304	6103	7040	9743	9115	6950	9042	7484	10153	7749	7945	8082	6937	7701	6590	8679
[FA (11:0)] undecanoic acid		32036	30928	29030	35875	25519	34737	43198	39444	35325	34051	39739	48238	33444	37526	31947	38467	31494	34128
[FA (11:0/2:0)] Undecanedioic acid		5637	4097	4182	6070	5652	4498	4642	5084	7707	4383	6425	7236	4929	5353	4290	6232	4920	4308
[FA (11:1)] 10-undecenoic acid		6434	9606	8911	6597	6335	10379	5942	6039	9336	7789	10819	12182	5797	5598	7465	8811	9377	9264
[FA (11:1)] 2-undecenal		20175	7109	6369	12572	4921	9208	7881	8831	11388	12816	14343	36948	13912	14035	7302	14481	9201	9547
[FA (11:2)] 4,10-undecadiynal		4224	3218	2837	4319	3062	2638	2805	3620	3235	4933	5506	6288	4378	3040	3840	4918	2629	3093
[FA (12:3)] 5,8,11-dodecatriynoic acid		5722	3302	5921	7393	4167	4177	5502	5762	5120	8392	10111	7252	5621	5944	5468	6752	3638	3231
[FA (12:4)] 2E,4E,8Z,10E-dodecatetraenoic acid		4444	3497	4067	4273	3512	3110	4466	3928	4900	5459	4199	6767	3960	3707	4339	5434	3214	3613
[FA (12:5)] 3,5,7,9,11-dodecapentaenoic acid		46767	45440	40172	53898	33665	36136	44586	52988	59025	78408	60000	77333	53561	56909	54550	61570	42634	34848
[FA (13:0/2:0)] Tridecanedioic acid		5366	5949	4215	5162	3621	6519	7128	7275	8923	9110	11009	12330	7708	6304	5221	8729	6254	6743
[FA (13:2)] 3E,5E-tridecadienoic acid		78804	80767	56656	76113	42513	70946	77591	79400	111205	105602	74204	201947	97938	89691	71150	124293	60333	87295
[FA (14:0/2:0)] 10E,12E-tetradecadiene-4,6-diynoic acid		18215	21902	27036	27392	22158	29950	18095	20255	22461	28122	19098	20012	20440	25669	22570	33667	18523	17605
[FA (14:1/2:0)] 13-tetradecen-2,4-diyn-1-ol		5987	4263	3545	3549	2761	3629	3060	4233	5900	6979	8080	12790	4705	6014	4333	5099	4231	5610
[FA (16:0)] 3-bromohexadecanoic acid		1103	1304	1256	1245	1294	1469	1802	1234	1633	1241	1156	1263	1376	1472	1241	1104	1289	1525
[FA (16:0/2:0)] Hexadecanedioic acid		8285	6572	4425	7923	4548	5811	5578	7212	5552	5475	5929	10769	4580	8121	3884	6918	6708	6043
[FA (16:4)] 4,7,10,13-hexadecatetraenoic acid		2201	1887	1782	1747	1331	2072	2483	3067	3144	3223	1834	5724	2424	2336	3639	2186	2215	2251
[FA (17:0)] heptadecanoic acid		109699	94655	72678	80540	77186	94581	120815	96335	131966	121471	131362	196791	162153	113839	91150	139120	95611	99876
[FA (18:1)] 9Z-octadecenoic acid		361854	310778	259014	350057	249419	274265	304276	309527	370917	464058	427985	602889	432055	403052	389243	463863	292956	338507
[FA (18:2)] 9,12-octadecadienal		63767	62339	45197	63909	37955	53814	48722	60327	81149	78536	56723	93774	68860	61381	41566	71103	48125	43211
[FA (18:2)] 9S-hydroperoxy-10E,12Z-octadecadienoic acid		5160	4860	4652	4482	2971	4323	3588	4793	4308	6863	3665	6917	7606	4821	4038	5106	2539	4983
[FA (20:0)] eicosanoic acid		123080	93009	81691	98555	66669	76580	98091	97100	107023	130758	130838	180701	129760	101347	109771	140204	85840	87799
[FA (20:0)] N-(11Z-eicosaenoyl)-ethanolamine		3836	3634	3230	3150	3360	3051	3229	3105	2732	4100	2549	3183	2865	3317	2768	3500	3331	3160
[FA (20:0)] N-eicosanoyl-ethanolamine		26327	25099	20843	23204	20546	23443	31641	17885	22602	8565	21650	39079	37086	30558	26384	11904	9349	11096
[FA (20:0/2:0)] Eicosanedioic acid		87810	65107	58346	86341	51218	61144	76978	78396	92905	107064	96369	144080	86679	84920	80427	108707	61985	67148
[FA (20:2)] N-(11Z,14Z-eicosadienoyl)-ethanolamine		2601	3068	3874	2753	4327	2790	3226	3285	3455	3102	2651	3417	3017	3168	3588	2856	3238	3291
[FA (21:0/2:0)] Heneicosanedioic acid		97467	85851	49040	105575	56358	63447	82946	65508	95231	111961	64793	120873	90012	97676	57636	87927	80102	77907
[FA (24:6)] 6,9,12,15,18,21-Tetracosahexaynoic acid		25094	34563	27369	23800	26408	23956	30767	24501	32075	36804	42943	34606	44149	27303	27754	32933	25515	32564
[FA (5:2)] 2,4-pentadienoic acid		146427	138151	123843	166590	113200	127532	138344	169342	205422	222287	187581	230789	178864	183549	162530	229457	125691	104705
[FA (6:0)] 6-[3]-ladderane-1-hexanol		3261	2508	2289	2936	2768	3296	2485	2498	2497	3135	2753	2858	2266	2569	2138	2715	2604	3198
[FA (6:0)] O-hexanoyl-R-carnitine		28156	38005	44542	44255	28161	39400	31624	78944	48651	61975	51119	83686	53183	49879	64305	49381	46661	45108
[FA (6:1)] 2-hexenal		6329	6422	6158	6292	4004	7650	6897	8713	6364	8726	6679	11956	10770	5785	6437	9084	6659	5319
[FA (7:0)] heptanoic acid		102411	118917	108277	114849	85226	109339	132141	105748	116531	118227	115781	100853	130282	117060	113691	116749	113548	118447
[FA (7:0/2:0)] Heptanedioic acid		13683	13520	15778	12487	11627	15647	16359	16204	20135	19174	14532	15901	14609	13124	15501	13844	15564	17412
[FA (7:1)] 3-heptynoic acid		6222	4836	4703	4381	5565	7075	5127	6027	7159	5423	6922	6345	9289	5273	4533	7154	6175	7040
[FA (8:0)] octanoic acid		274238	332755	292958	291806	185699	258134	362299	307352	317253	296583	267099	259434	484651	274072	287191	270144	341316	304817
[FA (8:2)] 2,4-octadienal		12534	12414	7022	10399	7078	6931	8741	6758	11350	12664	11041	13387	8741	9720	8630	13950	7230	10264
[FA amino(10:0)] 10-amino-decanoic acid		6253	10083	6834	9381	6975	7514	9187	9316	9923	13460	9855	9351	7550	8174	10398	10968	6856	8919
11-amino-undecanoic acid		35425340	43452760	47361344	42537000	36268268	32808818	39528564	55475464	37197544	49939408	42964008	39294764	31723260	43948340	61224700	39689504	41091232	43243288
[FA amino(12:0)] 12-amino-dodecanoic acid		41292	17869	21410	139447	122330	118303	156323	144151	68627	156119	158738	206043	19319	8437	24432	202659	106529	92098
[FA amino(13:0)] 13-amino-tridecanoic acid		18856	16542	15463	18986	11173	14361	16515	19281	16588	23532	17704	36492	16690	19020	22190	20776	11704	16781
[FA amino(14:0)] 2-amino-tetradecanoic acid		157856	138026	124506	147716	100986	167285	129917	238203	165223	246045	143328	226488	203623	165504	191830	179805	163001	138913
[FA amino(9:0)] 9-amino-nonanoic acid		931760	947906	1012544	994067	1013647	982144	1209807	1313298	1106279	891752	855252	1387745	594906	877598	996316	786889	994836	781928
[FA dimethyl(13:0)] 2,5-dimethyl-2E-tridecenoic acid		4071	3340	6848	6331	3783	3599	4608	3277	5071	4367	3909	6817	9378	3277	6530	5947	3379	4212
[FA dimethyl(8:1)] 3,7-dimethyl-6-octenoic acid		4306	4427	3734	4837	2328	2878	3366	3432	3720	4588	4432	6218	3786	4147	3817	4828	3453	3718
[FA dioxo,hydroxy(4:0/2:0)] 9,15-dioxo-11R-hydroxy-2,3,4,5-tetranor-prostan-1,20-dioic acid		35144	37145	51862	57902	40196	57922	88576	44470	34422	22692	70359	64754	2147	59574	20436	43182	44038	58275
[FA dioxo(8:0)] 4,7-dioxo-octanoic acid		25674	26552	33729	20578	22017	33203	35828	32207	23412	31017	33801	28781	32579	23782	28557	30891	29000	34498
[FA hydroxy,ethyl,hydroxy(20:4)] N-(2-hydroxyethyl)-5S,12R-dihydroxy-6Z,8E,10E,14Z-eicosatetraen-1-amide		6050	10803	15335	9974	6665	7760	7261	16042	7719	11092	11518	10702	6949	13987	13729	7786	6826	10028
[FA hydroxy(11:0)] 2-hydroxy-undecanoic acid		2647	2839	2435	3403	1850	2295	2895	4423	3507	3338	2540	4059	2594	3719	3267	3845	2733	2370
[FA hydroxy(12:0)] 3S-hydroxydodecanoyl-CoA		297342	467922	493772	616254	332702	327348	366575	523771	454866	523322	433120	307003	275491	362812	562851	391127	471566	374245
[FA hydroxy(17:2)] 7-hydroxy-10E,16-heptadecadien-8-ynoic acid		8359	7734	9126	9859	8189	7600	8333	8583	9978	8968	7542	10069	13640	6555	6464	4991	7365	7041
[FA hydroxy(18:0)] 2S-hydroxy-octadecanoic acid		48938	34355	32271	45023	43473	45357	38801	44806	55605	59567	49946	103291	63776	46570	37325	67458	35724	38686
[FA hydroxy(18:0)] 9,10-dihydroxy-octadecanoic acid		13333	7512	6192	10332	7185	6042	4977	7451	6465	11942	11939	14494	12781	7117	7056	8490	5520	6766
[FA hydroxy(18:1)] 9,10-dihydroxy-12Z-octadecenoic acid		8460	8973	6303	8490	6668	8683	8682	9505	12127	17414	9213	22117	10994	9841	7243	11483	6777	8990
[FA hydroxy(18:2)] 9S-hydroxy-10E,12Z-octadecadienoic acid		9319	8632	6355	8457	8785	7739	8366	11098	13353	13865	14293	21695	9586	9629	8488	11976	8869	9764
[FA hydroxy(20:4/2:0)] 5S,12R-dihydroxy-6Z,8E,10E,14Z-eicosatetraene-1,20-dioic acid		5143	5753	6263	8516	7076	5975	5292	6833	5700	4608	6702	8439	7535	4529	5440	5377	3886	6009
[FA hydroxy(21:2)] 1-acetoxy-2-hydroxy-12Z,15Z-heneicosadien-4-one		136478	105288	84241	102257	64525	114701	109109	87356	106792	120979	104260	174996	199154	128920	108141	136819	89242	89315
[FA hydroxy(6:0)] 4-hydroxy-hexanoic acid		10425	9027	7081	10679	6158	7261	11504	9272	7424	14730	17906	24140	18287	16163	12894	15009	12612	15267
[FA hydroxy(7:0)] 2-hydroxy-heptanoic acid		4997	7104	5786	7653	3799	5063	6535	6310	7078	5559	6452	6136	4226	5265	3895	6011	5334	5074
[FA hydroxy(8:0)] 6,8-dihydroxy-octanoic acid		3280	2027	2778	2883	2378	2606	4541	1991	1865	3553	2557	2345	3669	2735	2759	2849	2916	2338
[FA hydroxy(9:0)] 2-hydroxy-nonanoic acid		6201	7263	6180	8042	5675	7054	10207	7490	7785	6251	9674	9670	6370	7711	6090	8041	7219	6524
[FA methyl,hydroxy,oxo(5:2/8:0)] methyl 8-[2-(2-formyl-vinyl)-3-hydroxy-5-oxo-cyclopentyl]-octanoate		0	3907	3266	1950	4282	4099	3327	0	4034	4586	0	3840	1907	5388	1671	5926	3437	3322
[FA methyl,hydroxy(5:0)] 3R-methyl-3,5-dihydroxy-pentanoic acid		8495	2778	2824	8647	2502	3312	3424	3158	2859	6358	8385	6995	3379	3619	5458	4770	2851	4029
[FA methyl(12:1)] 2-methyl-2-dodecenoic acid		3186	4021	3406	2976	2704	3426	3954	3832	5051	5854	4378	5747	6459	3879	2612	3884	3898	3256
[FA methyl(14:0)] 12-methyl-tetradecanoic acid		103031	93288	84623	94543	102510	97814	112529	98286	156674	119448	131749	202456	131411	105283	112036	145063	100603	116124
[FA methyl(14:0/2:0)] 3-methyl-tetradecanedioic acid		6350	4272	6359	6216	3604	8572	8568	8768	5527	7506	10894	7569	3169	4923	7479	6299	6264	6593
[FA methyl(16:0/2:0)] 2-methyl-hexadecanedioic acid		5312	6065	7270	10151	5501	8037	6592	6758	4700	9036	14728	9132	5109	6794	5136	7746	7318	7271
[FA oxo,amino(6:0)] 3-oxo-5S-amino-hexanoic acid		2467	2983	3862	3485	1916	1690	2059	3455	2406	5373	5067	6450	2658	2218	2646	2848	2184	2749
[FA oxo,hydroxy(18:3)] 12-oxo-14,18-dihydroxy-9Z,13E,15Z-octadecatrienoic acid		11591	12956	7874	12997	6471	6869	7582	12996	21912	8029	5497	8267	7282	8886	6028	5667	9459	10940
[FA oxo,hydroxy(4:0)] 9-oxo-15S-hydroxy-5Z,10Z,13E,17Z-prostatetraenoic acid		109589	79469	72327	88314	54724	52316	64492	94957	56604	71785	72195	108535	64514	83179	76312	68189	60428	40023
[FA oxo,methyl(4:0)] 2-oxo-4-methylthio-butanoic acid		0	0	0	0	0	18300	16784	17949	0	0	0	0	0	0	0	12558	12881	15674
[FA oxo(12:1)] 12-oxo-10E-dodecenoic acid		119678	47580	37234	68041	32225	56460	53599	64294	71356	85648	97483	236411	69777	63395	53468	84694	44022	56650
[FA oxo(14:0)] 3-oxo-tetradecanoic acid		5805	5327	5042	5158	5938	5846	7568	6424	8129	7510	5437	9766	7304	6643	4558	5779	4975	6738
[FA oxo(16:0)] 3-oxo-hexadecanoic acid		42355	40922	35019	49802	37772	47789	43115	51900	53723	58513	48535	94449	61748	50706	47326	61025	41073	42726
[FA oxo(18:3)] 4-oxo-9Z,11E,13E-octadecatrienoic acid		0	0	0	0	0	0	0	0	0	0	0	0	0	0	0	0	0	0
[FA oxo(5:1/5:0/4:0)] (1R,2R)-3-oxo-2-(2'Z-pentenyl)-cyclopentanebutanoic acid		3579	3409	3259	3053	3034	5439	3221	4356	4129	4863	4890	7896	4745	4294	3986	4369	3534	3384
[FA oxo(6:0)] N-(3-oxo-hexanoyl)-homoserine lactone		7594	6960	10876	14829	4084	7199	8814	10336	7607	10358	10222	11310	8587	7551	10661	12484	9215	7846
[FA oxo(8:0)] 3-oxo-octanoic acid		13387	10416	10098	11900	9979	13639	11894	13678	13861	11509	14742	15896	16216	13188	10081	13069	9123	11084
[FA oxo(8:1)] 5-oxo-7-octenoic acid		13522	10249	7914	12084	8903	11724	10995	12666	13440	12854	13006	24640	13022	11435	10244	14995	9728	11406
[FA trihydrox] 9S,11R,15S-trihydroxy-2,3-dinor-13E-prostaenoic acid-cyclo[8S,12R]		3013	2449	1201	2766	1476	1099	1917	1867	2155	2103	2602	3718	2414	1838	1848	3868	1886	1987
[FA trihydroxy(18:1)] 9S,12S,13S-trihydroxy-10E-octadecenoic acid		5318	9024	7736	8468	7118	5173	7898	11342	9464	10234	7847	12239	7866	7794	8699	7439	4548	6421
[FA trihydroxy(2:0)] 9S,11,15S-trihydroxy-2,3-dinor-thromboxa-5Z,13E-dien-1-oic acid		5995	4623	3107	6468	3347	2682	3099	2917	3111	3998	9356	7194	4192	4407	6105	3856	2835	2533
[FA trihydroxy(4:0)] 2,3,4-trihydroxy-butanoic acid		8783	7526	18600	16120	16027	12501	8807	11560	14965	19776	13256	14867	23440	31286	25024	13784	13232	15135
[FA] Methyl jasmonate		5599	5532	4916	4019	5074	4712	5513	6346	7692	7774	4845	10481	7183	7327	6483	6859	5321	4494
[Fv Hydroxy,dimethoxy,hydroxy,methoxy(9:1)] 5-Hydroxy-7,8-dimethoxy-6-(2-hydroxy-5-methoxybenzyl)flavanone		0	0	0	0	0	18515	18096	20061	0	0	0	0	0	0	0	15558	13578	21571
[Fv hydroxy,methoxy,methyl(9:1/9:1/2:0)] 5,7-Dihydroxy-4'-methoxy-6,8-di-C-methylflavanone 7-(4,6-digalloylglucoside)		11365	13802	12999	8954	8075	16594	13358	19520	7764	5845	12941	13086	9173	17303	6963	12006	10833	19281
[Fv Trihydrox] 2',4',6'-Trihydroxy-3'-prenyldihydrochalcone		0	0	0	0	0	10268	10428	9646	0	2561	2163	1580	3930	5674	4323	8394	9742	10140
[Fv Trihydrox] alpha,4,2'-Trihydroxy-4-O-geranyldihydrochalcone		1006941	915072	1003974	1119902	891434	976060	989306	877927	1018837	950049	1191345	1181381	993474	1011719	965443	1195936	998214	924774
[Fv] 5-O-Methylchamanetin		143218	155451	139076	171811	121911	105426	124906	136911	134972	216624	201641	200093	126254	140831	186784	150657	133668	158287
[Fv] Amorinin		4939	5885	7291	6079	5986	7367	6019	6916	6569	7505	6852	5962	5558	6890	6233	6695	6226	5981
[Fv] Antiarone J		74374	97438	83206	101285	81672	67212	86476	110733	124163	155341	81315	110454	76838	98982	124726	94212	72740	79105
[Fv] Boesenbergin A		10840	11200	10650	10159	8093	11803	9207	11168	10013	7016	9281	10936	10937	9850	10180	9553	9772	8387
[Fv] Exiguaflavanone M		0	0	23463	58357	41046	0	0	31083	0	0	0	0	31051	37284	44279	0	20920	0
[Fv] Heteroflavanone B		59265	71112	75347	87173	47206	68408	62794	64235	105240	111991	80939	202442	119983	123380	93379	157973	74226	104286
[Fv] Leachianone D		10174	7785	9221	7373	10024	5901	8161	7621	9749	9352	10081	8897	8514	8463	8035	10688	7213	7353
[Fv] Lespeol		4220	1983	2744	2356	2186	1778	3209	2370	2411	3043	2885	2483	2936	2015	2370	2085	4640	2795
[Fv] Phloretin		3609	3240	4045	3906	3759	7420	6786	5117	3759	3712	3122	3483	3921	3876	3656	5175	5498	5623
[GP (14:0)] 1-tetradecanoyl-2-sn-glycero-3-phosphate		3173	3024	3385	3409	3229	2866	2850	3138	2809	3098	2814	3051	3070	3044	2914	2741	3072	2983
[GP (18:0/20:4)] 1-octadecanoyl-2-(5Z,8Z,11Z,14Z-eicosatetraenoyl)-sn-glycero-3-phosphate (ammonium salt)		111664	138237	152937	126646	95534	122109	131037	158879	168619	160580	144033	185038	99463	155037	143280	154332	91853	134104
[PC (18:0/24:1)] 1-octadecanoyl-2-(15Z-tetracosenoyl)-sn-glycero-3-phosphocholine		8753	9281	10128	9362	8993	8332	7797	7135	8273	10468	8142	8983	7867	8510	8855	7541	6529	7471
[PR methyl,methyl(4:0/5:0)] (2'S,5'R)-4-methyl-l-(5'-methyl-2',3',4',5'-tetrahydro[2' ',3' '-bifuran]-5'-yl)pentan-2-one		16047	17141	13094	18768	10385	18609	17355	20104	27590	24231	19325	74858	25212	20080	16781	30884	12678	26193
(+)-Mayurone		11151375	7947144	7290293	9259000	6439589	8221817	8289724	9856000	11878516	10723564	10334400	20863668	9697829	10918120	9764622	12386052	8307351	8297230
[PR] 19'-Hexanoyloxyfucoxanthinol		0	1667	1800	2139	1232	2333	2923	2493	3068	3151	1753	2843	1117	2052	1980	1704	1705	2504
[PR] 2,3-Didehydrogibberellin A10		1348	1722	1876	2237	1781	1362	1414	1492	2137	1904	1568	1213	1526	1179	1500	1458	1550	1329
[PR] Astaxanthin glucoside		125928	158999	117584	152931	147005	144224	106685	191578	180181	205209	162312	162716	90260	170597	205666	173665	154035	126034
[PR] Citronellyl acetate		6627	8318	8812	7715	6221	9722	8857	9262	9974	9761	9299	13696	11024	7196	7982	10549	6773	6988
[PR] Iridotrial		6259	11364	5986	9027	12749	10216	8757	6722	8064	7386	12745	9749	10152	10193	7749	8220	6907	9712
[PR] Isorenieratene/ (Leprotene)		81112	155802	175385	151169	113868	117023	159007	203417	147405	202416	158432	124537	96857	127144	162853	139246	136470	163449
[PR] Parthenin		4401	3756	3171	5748	3631	3286	3775	5017	4193	6308	5106	9077	5296	5301	4487	6300	3999	2898
[PR] Perillyl aldehyde		32076	23027	20532	29742	15377	21945	24438	33673	32831	31377	30299	81701	28325	27364	25766	39467	21539	25236
[PS (16:0)] 1-hexadecanoyl-sn-glycero-3-phosphoserine		34844	40641	26197	33442	27735	32811	28139	32340	48870	41090	28676	38264	36181	32136	44049	47563	37873	22654
[PS (2:0)] 1,2-diacyl-sn-glycero-3-phosphoserine		38970	35848	39686	39640	38491	33736	36072	27896	35737	36229	34281	34369	36489	36842	36046	32004	31883	32997
[SP (14:0)] 1-deoxy-tetradecasphinganine		13757	10551	11204	11529	14640	13252	15539	8927	17113	22580	13020	14036	27000	16786	15216	16041	9305	10491
[SP (2:0)] sphinga-4E,14Z-dienine		4167	3679	3366	4724	3317	3876	3736	3704	3530	3839	2888	3249	4181	3714	3235	3141	3812	3687
[SP (3:0)] sphinga-4E,8E,10E-trienine		6169	7410	7901	7525	7187	5615	6605	8820	4977	6452	6834	6112	8185	7090	6135	6708	5197	5427
[SP dimethyl,amino(18:0/2:0)] 2S-dimethylaminooctadecane-1,3R-diol		28064	27459	22588	20607	27666	25059	34038	26737	27609	14864	26374	31697	31676	32782	27001	9767	12153	11045
[SP hydrox] 6-hydroxysphing-4E-enine		2689	2507	3079	3309	2783	2653	2509	3092	2897	4101	2555	2966	2920	3633	2350	3352	3127	2834
[SP hydroxy,hydroxy,methyl(10:2/2:0)] 6R-(8-hydroxydecyl)-2R-(hydroxymethyl)-piperidin-3R-ol		3450	3927	3981	3472	4358	3472	3156	3859	3274	4112	3431	3440	3043	3569	3214	3245	3688	3562
[SP methyl(13:0/13:0/2:0)] methyl 3-(13,13-dibromotrideca-1E,12-dienyl)-2H-azirine-2S-carboxylate		127667	194663	261806	257345	239253	172287	180573	259788	167532	302876	186469	146981	91223	189172	321941	180299	265651	190531
[ST (3:0)] 5beta-Chola-3,8(14),11-trien-24-oic Acid		1822	2650	3103	2456	1905	3342	2437	2521	3234	3622	3091	6765	2575	2592	3032	3093	2069	3487
[ST (3:0/3:0)] (5E,7E)-(1R,2S,3R)-2-fluoro-22-oxa-19-nor-9,10-seco-5,7-cholestadien-1,3,25-triol		8125	5076	5071	6293	3474	6674	6416	7115	7761	9709	7800	11959	6029	6336	6525	9253	4148	5512
[ST (3:0/3:0/3:0)] (5Z,7E)-(1S,3R)-24,24-difluoro-24a-homo-9,10-seco-5,7,10(19)-cholestatrien-1,3,25-triol		1312	2129	1195	1169	1329	1418	1326	1739	1861	2331	1364	2025	951	1483	1312	1334	1339	1912
[ST (4:0/4:0/4:0)] (5Z,7E)-(1S,3R,20R,22S)-24a-homo-9,10-seco-5,7,10(19)-cholestatrien-23-yne-1,3,22,25-tetrol		10622	7085	6400	7196	6093	7216	7386	7107	9337	6775	7226	11222	7357	11455	6840	10154	9759	8364
[ST (4:0/4:0/4:0/3:0)] (5Z,7E,22E)-(1S,3R,25R)-26,26,26-trifluoro-9,10-seco-5,7,10(19),22-cholestatetraene-1,3,25-triol		2699	5241	4987	4331	4172	4187	4178	8154	8758	7309	4246	6800	3192	6278	5583	5735	4167	3911
[ST hydrox] (25R)-3alpha,7alpha-dihydroxy-5beta-cholestan-27-oyl taurine		28855	50606	59868	51584	41704	46978	36313	64109	84589	75547	42751	70039	35125	54761	55574	62185	33951	56257
[ST hydrox] N-(3alpha,7alpha-dihydroxy-5beta-cholan-24-oyl)-taurine		25597	38782	20993	34270	23528	31265	44499	31699	24552	48851	38087	28554	42327	27460	19429	26480	18807	16981
[ST hydroxy,methy] 9alpha-fluoro-11beta,17beta-dihydroxy-17-methylandrost-4-en-3-one		74380	133011	181751	156522	139392	110560	152488	199287	173903	164852	127607	149605	95634	184619	201853	131809	136866	187173
[ST hydroxy(3:0)] 3-hydroxy-estra-1,3,5(10)-trien-17-one 3-D-glucuronide		43725	43372	19274	47850	36019	54668	53035	35028	65394	23429	0	19667	6621	10443	0	22453	16022	19067
[ST Oxo(2:0)] 3-Oxochola-4,6-dien-24-oic Acid		35506	76145	37973	53986	37674	28817	30268	37201	39706	46750	26153	28598	0	17646	17024	0	25713	41790
[ST Trioxo(2:0)] 3,7,12-Trioxochola-1,4-dien-24-oic Acid		104827	97730	99952	134918	80248	104485	108192	118268	152443	140933	109061	240579	86631	178686	154283	199033	103738	141979
γ-aminobutyramide		0	0	0	0	0	3550	3199	3614	0	0	0	0	0	0	0	3025	2561	3072
1-(3,4-dimethoxylphenyl)ethane-1,2-diol		4085	4255	4478	3634	3713	4619	5813	4424	4149	5513	5134	4641	4361	3592	3197	4377	3980	4332
1-Aminocyclopropane-1-carboxylate		2424	1366	1389	1403	1203	27911	25696	31427	1508	3209	6916	3545	4300	7758	5633	25251	24696	44029
1-deoxynojirimycin		3312	3033	2318	4035	1806	3146	2116	2882	2017	3607	2606	2659	2046	1852	2414	2542	2111	2638
1-Methylhypoxanthine		0	0	0	0	0	7106	6475	7780	0	0	1848	1075	1488	2369	1368	5714	4816	8081
1-Methylpyrrolinium		6168	7107	5406	5284	6238	94513	77064	92171	5588	27540	41902	46265	43377	91400	42908	99204	83858	197018
1-Naphthalenesulfonic acid		8037	5688	5582	6444	5641	15080	6211	5783	8185	6978	6204	9989	10700	7332	7073	5966	5245	5240
1-nitrobutane		41753	58591	40599	46939	47180	34167	27113	40650	57192	54599	53468	43238	39403	32392	45288	33843	37663	39606
1-Pyrroline		12715	13893	12043	12293	12381	209582	181358	218358	12304	13563	14624	12658	13915	13206	13719	154081	148083	226995
1,1-Dichloroethylene epoxide		2307	3634	3328	3391	2973	3711	2297	3569	4020	3075	4052	4304	3039	3426	2947	3689	2741	4118
1,1,1-Trichloro-2,2-bis(4-chlorophenyl)ethane		4423	3864	4636	4577	4301	3946	3449	4187	3791	4916	3272	4966	4825	4208	4539	3924	3871	3783
1,2,4-Trimethylbenzene		12093	15803	20527	14166	14242	14945	10812	18122	17993	21206	25177	27402	13159	17220	14374	17539	11542	16001
1,6,6-Trimethyl-2,7-dioxabicyclo[3.2.2]nonan-3-one		3463	3734	3896	4327	5610	5463	4456	4435	4663	4039	4962	4566	8605	5388	3531	4784	4368	4720
1,8-Diazacyclotetradecane-2,9-dione		938	792	1175	1425	966	1339	1322	1374	1036	1461	1370	1334	1250	909	1524	1262	1074	1042
1'-Acetoxychavicol acetate		2379	2349	2090	3353	2080	2374	1910	2937	4931	4104	4396	8648	3675	3151	3739	7105	2414	3479
10-Hydroxydecanoic acid		5783	6895	5669	5979	6663	6530	6245	8168	5252	5742	5394	6160	5365	6617	5708	6831	5509	4784
11beta,16alpha,17alpha,21-Tetrahydroxy-9alpha-fluoropregn-4-ene- 3,20-dione 16,17-acetonide		18595	33362	29617	35749	22751	19630	37641	40530	47374	40120	21969	34087	24220	38241	25978	33442	23181	37525
12-Hydroxydodecanoic acid		3177	4953	4467	5405	3526	4399	5951	4098	5034	3920	5208	6413	2932	4463	3897	4939	4592	3288
15-Keto-prostaglandinE2		5321	4841	6731	8058	4423	4863	6518	4712	5375	3822	6165	5950	3640	5158	4270	8339	4802	5613
16-hydroxypalmitate		56572	44649	37394	55022	32864	45208	60336	61498	64594	70200	51952	123435	60836	62592	45487	69865	48476	50524
16alpha-Fluoro-17alpha-hydroxyandrost-4-en-3-one		118969	68532	83875	103217	59563	72946	101966	76203	92720	105498	128186	80154	105280	116817	105468	93282	79771	69520
18R-HEPE		135396	93913	79374	89877	63322	68566	79889	101950	92056	116884	89749	179743	110118	69117	84860	98465	74141	76386
19-Hydroxy-8-O-methyltetrangulol		4113	3403	3479	3920	4972	3640	4020	3572	3413	3121	4016	3636	3498	4252	3342	3159	3927	3611
1H-Imidazole-4-ethanamine		959	945	629	863	662	7606	11369	4181	946	917	1298	967	774	1069	812	9638	4652	12470
2-(3'-methylthio)propylmalate		0	3421	1629	3174	2823	2046	3220	1673	0	0	3924	0	5035	2164	2504	3894	2259	1734
2-(4'-methylthio)butylmalate		0	2652	1720	5437	2433	1938	2480	2119	0	0	2522	0	3050	2340	2105	4089	2880	1450
2-(Acetamidomethylene)succinate		0	0	0	0	0	73299	94275	32048	0	0	0	0	0	0	0	78830	32651	105355
2-Acetolactate		29273	16899	12325	23883	11265	14305	15037	24821	24095	38186	30605	43699	15804	14919	16356	28519	12646	19401
2-amino-4-methylphenol		1029	1153	1253	1099	939	14314	15289	17057	1012	882	1668	996	945	1113	1036	10729	9971	14698
2-amino-5-methyl-muconate semialdehyde		5209	5132	4648	4351	3782	5338	3911	6335	5681	4254	5963	6531	3287	6055	7969	5130	5449	5838
2-Amino-9,10-epoxy-8-oxodecanoic acid		3156	1697	4066	2893	2742	2241	2549	4614	4313	3526	2726	2494	2981	3310	3724	3162	3227	2601
2-Aminoacrylate		435	0	0	0	690	5796	5016	4958	0	0	0	0	683	435	475	4331	2854	5649
2-C-Methyl-D-erythritol 4-phosphate		158866	244938	306694	110336	130789	176096	109149	182242	40356	50192	218036	228318	188424	463187	167066	62407	37796	204063
2-Dehydro-3-deoxy-L-rhamnonate		5790	6935	5405	6931	5665	5863	5667	7824	9454	6458	6276	12238	7945	6204	5393	6416	6059	7588
2-Ethylhexyl phthalate		15486	19714	9329	10499	7315	10699	16139	14924	15193	20062	27147	27691	10973	12977	10610	19435	11335	10084
2-Furoate		5307	7996	1933	2989	3746	3620	3164	4231	3013	5290	12498	6757	7327	8588	6146	4701	3870	9216
2-Hexenoylcarnitine		5786	10089	9791	9479	4419	8280	8041	13623	10342	14427	10150	13804	12038	8227	11899	10198	10460	8807
2-Hexenoylcholine		10812	8366	8349	12846	9651	9164	9861	14100	14224	16376	11033	27649	12250	10270	11366	14386	10295	10227
2-Hydroxy-2,4-pentadienoate		66967	72743	76299	57895	61528	107638	92023	100274	52749	51078	67006	70444	68774	82492	62505	78549	73403	102099
2-Hydroxy-6-oxo-6-(2-hydroxyphenoxy)-hexa-2,4-dienoate		4383	6019	5271	5532	5402	4013	4146	4272	5517	5540	4758	6122	4637	5922	4049	4158	4700	5298
2-Hydroxyethanesulfonate		1768	1523	1559	1619	1540	1301	1492	1850	1398	1585	1920	2410	1677	1484	1737	2466	957	1962
2-isocapryloyl-3R-hydroxymethyl-γ-butyrolactone		8095	9081	7658	10238	8403	9298	11170	9508	8407	8621	12353	13747	7077	8627	6227	9230	8450	6978
2-Isopropylmaleate		36416	32508	33753	34479	28129	32973	35500	36987	43129	35924	37919	30234	34586	33765	35148	38621	34292	42949
2-Naphthylamine		1584	1589	1620	1486	1836	29562	25041	31739	1506	15857	23330	17552	17188	35833	20520	33277	28866	51680
2-naphthylamine-1-sulfonate		0	0	0	0	0	8120	8996	7484	0	0	0	0	0	0	0	7745	7434	8780
2-O-Caffeoylglucarate		48365	49082	47833	49603	50989	47887	49060	50628	49850	48701	47308	48736	50047	49917	50153	48711	48876	50079
2-Octenoylcarnitine		341114	699529	523795	434108	369214	615693	391503	783330	701214	905030	513949	864280	458768	527683	850218	846445	556549	701874
2-Oxoadipate		3969	5678	2576	5401	4529	2654	3965	4654	4487	3389	3874	8077	3320	3369	2929	4373	3777	4812
2-oxobut-3-enanoate		176498	155695	156570	190545	113526	153987	133256	216984	219422	305577	195830	342747	140285	137771	189504	200242	147943	183012
2-Oxoglutaramate		0	394	0	349	421	28438	31529	10758	0	1358	2149	748	0	712	0	24388	10948	33199
2-Oxooctadecanoic acid		67290	59607	45091	70818	51517	62939	61596	68032	99964	81823	90828	173890	93254	83329	68582	86090	59693	58404
2-oxosuberate		13147	14547	18678	14391	13122	22454	19468	20066	19935	17898	16476	16639	21655	14983	15862	15628	15111	24287
2-Phenylacetamide		6190	7381	5574	9248	8608	6558	6759	7147	19092	10205	10763	18542	8139	8865	10815	5138	6082	7576
2,2',3-Trihydroxybiphenyl		0	0	0	0	0	2271	2527	2341	0	1220	1694	1366	1373	2503	1243	2520	2553	3494
2,3-dichloro-5-methyl-muconate		1825	1740	2291	2074	1030	1579	2056	2847	2431	7894	7689	7229	4037	5945	5057	8395	6528	8944
2,3-Dihydro-2,3-dihydroxybenzoate		2195	1727	1494	1674	2171	1710	3445	2136	2615	2834	1991	2197	2783	1886	2472	2473	2599	2683
2,3-Dimethylmaleate		25265	28533	28788	22865	24797	36136	32688	35642	22286	22155	26700	26657	28171	29406	24377	27352	26843	36630
2,3-dioctanoylglyceramide		232898	158350	157477	259364	143617	160870	194133	187229	236520	220574	253017	334640	210150	192709	223190	241716	155800	167247
2,3-Diphenyl-3-(2-pyridinyl)acrylonitrile		0	0	0	0	0	3443	2919	3771	0	0	0	0	0	0	0	1709	1794	3322
2,3,4,5-Tetrahydropyridine-2-carboxylate		2031	2004	1826	1525	1986	23372	26662	10029	1769	1838	3112	1801	2108	1782	1883	24390	10931	31207
2,4-Diamino-6-nitrotoluene		0	0	0	0	0	44975	40089	28459	0	11232	20976	9375	5861	13864	6638	45233	24864	51832
2,6-Diamino-7-hydroxy-azelaic acid		0	0	0	0	0	58185	63749	28048	0	0	0	0	0	0	0	68868	27898	76834
21-Fluoro-11beta,17-dihydroxy-6alpha-methylpregn-4-ene-3,20-dione		93183	100011	75902	97932	73533	60394	91364	128065	102804	91514	98073	123721	100931	96427	100594	101198	70962	72464
2S-Hydroxytetradecanoic acid		3434	4261	3111	3429	3014	2781	3908	3322	5141	3730	3452	5008	3269	3655	3124	4140	3729	2537
3-(4-Hydroxyphenyl)lactate		980	1651	840	1239	1353	842	1185	791	1549	2845	4876	3694	3875	6280	3198	4346	2517	4532
3-acetamidopropanal		12383	17635	13131	12069	10540	12561	10717	15306	13445	32229	48139	40085	20741	48470	25944	34822	22036	27060
3-Buten-1-amine		35887	26145	22952	35456	19253	640755	620387	750593	20579	190336	412528	294193	250635	517803	336087	759557	523464	882011
3-Butynoate		24324	14704	22102	22120	23929	19769	18061	21535	25626	21068	24318	26702	27702	22531	23966	21513	23244	17848
3-Dehydroxycarnitine		44844	48877	45956	38623	32664	33805	37627	50466	35063	50330	44112	33461	30332	37109	55322	37620	33286	48548
3-hydroxy-3-carboxy-4,5-cyclopropylhex-5-enoate		3452	4731	3498	4624	2446	3349	3749	5292	5553	6190	3346	3743	3388	3897	4258	3047	3614	5315
3-Hydroxy-5, 8-tetradecadiencarnitine		11450	26966	26557	19877	22580	15818	22163	30168	18873	25353	22090	17038	21146	22588	34832	25516	20002	26344
3-Hydroxyhexadecadienoylcarnitine		182328	121748	146095	209862	108167	109006	121612	181725	202857	337406	256637	340693	197552	218115	208545	273847	149519	114938
3-Indolepropionicacid		0	0	1485	0	0	1756	2009	2154	0	1677	2100	1283	0	2187	0	2507	2190	3218
3-Isopropylbut-3-enoic acid		8402	8424	9622	10001	7879	11166	10736	10158	9008	8953	11086	11365	10267	9348	9808	8180	12377	10292
3-Isopropylcatechol		5254	5476	3505	4307	4065	4652	6608	5569	7033	5884	5775	10074	4705	4525	4703	5784	5382	4384
3-Methoxy-4-hydroxyphenylacetaldehyde		3227	3428	3912	4295	2508	4606	3111	4895	7600	4545	6796	6860	5054	5872	3932	6022	4426	5523
3-Methoxy-4-hydroxyphenylethyleneglycol		2173	1658	1804	2933	2917	2878	3388	2529	4482	3045	2713	3671	5113	2611	3739	3961	2215	3083
3-Methoxyestra-1,3,5(10),16-tetraene		3913	3166	4014	4025	3347	3425	2859	3330	2887	4244	3238	3747	2813	3724	2615	3067	3556	3212
3-Methylbut-2-enal		10023	12391	13831	9767	7402	12287	7880	14126	11554	10431	11640	15119	7803	8394	10890	11631	9871	13385
3-Methyleneoxindole		1463	2075	1564	1482	1351	36476	31933	43826	1653	15652	30732	25724	19157	46792	26790	49185	40686	66154
3-Methylglutarylcarnitine		11533	14713	12350	12676	10813	8664	8452	11391	15547	13374	14191	12335	11282	12174	10853	14459	10526	9522
3-Methylguanine		0	0	0	0	0	0	0	0	0	8719	16498	10159	9244	16458	10674	14562	7485	13837
3-N4-ethenocytosine		0	0	0	0	0	42706	40762	28238	0	11123	22712	10263	4875	12945	7280	42133	22614	55162
3-O-Sulfogalactosylceramide(d18		4340	4247	7908	4969	5232	4510	4632	4043	4018	4876	3892	2769	6270	5509	6295	3483	3776	5064
3-Oxododecanoic acid		10766	8393	8214	9408	8535	7885	10239	11351	13372	10317	11307	15802	10671	10444	9710	11808	7559	9321
3-Phospho-D-glycerate		1051	4928	494	0	966	2703	2636	3647	0	537	2418	0	641	0	939	4642	3250	9921
3,3-Difluoro-17-methyl-5alpha-androstan-17beta-ol		933	1148	983	867	865	1494	991	977	928	1475	1217	1365	1050	1993	925	3856	1287	893
3,4-Dihydroxy-3,4-dihydro-9-fluorenone		9002	8896	9774	10433	8816	9526	9440	9221	10158	9580	8772	10377	9280	10170	9254	9327	10224	9419
3,4-Dihydroxy-L-phenylalanine		2160	3666	2178	2100	2400	23389	21591	28103	3416	2143	1720	4088	1787	2336	2193	19261	17427	27735
3,4-dihydroxybenzylamine		2857	3296	1821	2371	2122	6584	5908	8168	1855	3237	3382	5669	2418	4085	2969	4911	4126	6312
3,4-Dihydroxyphenylacetaldehyde		6026	4403	4894	4188	3962	5557	7512	4728	4401	6006	6566	5126	7248	4076	4871	5572	4233	5605
3,6,8-Trimethylallantoin		0	0	0	0	0	86747	95497	28464	0	0	0	0	0	0	0	72228	34422	91610
3'-Demethylstaurosporine		0	0	0	0	0	28301	24564	9514	0	10662	16307	5503	3552	7372	0	29136	15713	64350
4-(2-Phenylethyl)phenol		22773	22842	35293	24228	24331	19196	18859	24080	25494	29517	15825	39914	22983	20858	21459	24017	16685	19948
4-8dimethylnonanoylcarnitine		1879	2142	2166	2684	2150	2032	2326	1947	2232	2502	2010	2163	1827	2480	2306	2408	2308	2029
4-Amino-2-methyl-5-phosphomethylpyrimidine		3687	4344	5460	2447	2232	2898	2322	3248	530	1100	4321	4625	3696	8358	3101	1201	845	3978
4-Aminopyridine		667	361	605	849	469	1077	0	451	462	1673	2019	1215	1517	2660	1753	5321	1936	4158
4-deoxypyridoxine		12492	10290	9214	7023	9642	9621	7791	11497	10894	12896	14730	9911	15364	9393	8358	8953	10129	8211
4-Guanidinobutanal		0	0	0	0	0	174918	142667	187326	0	0	645	1197	1343	2275	1083	129713	115963	211060
4-Guanidinobutanoate		1338	0	0	1029	0	13169	12145	11592	783	0	0	1064	0	0	1041	9350	8615	14786
4-Heptyloxybenzoic acid		10541	7237	8046	10867	7969	9848	8504	12388	12750	11851	10725	18748	14148	12850	10629	13543	8876	8183
4-Heptyloxyphenol		20535	20112	11768	10530	9094	18853	19063	18644	28217	22673	19386	45442	15747	16397	12401	31634	15285	19029
4-Hexyloxyphenol		1537	1800	1806	3001	1829	2334	2640	0	0	0	2026	3005	2753	2029	1829	4785	2381	0
4-Hydroxy-2,6-dimethylaniline		30450	19894	15032	24340	17499	16907	18802	25916	24810	27256	27459	56230	16859	16590	27121	26788	22804	24879
4-Hydroxybenzaldehyde		90553	98286	78843	93361	74087	85084	92016	97116	67474	89228	104199	71909	199780	85713	84095	97683	87259	86659
4-Hydroxycinnamyl alcohol 4-D-glucoside		5103	6367	5969	5910	5709	9504	6994	10135	10594	10843	6205	9205	6054	6746	8992	8951	7806	7949
4-Hydroxycinnamyl aldehyde		15804	11687	12865	17540	12018	13937	16043	15117	25481	24828	21891	45774	23347	23995	22249	38056	13128	17202
4-Methylene-L-glutamine		0	0	0	0	0	915	0	970	849	616	727	881	687	1474	970	7875	26288	33364
4-Oxo-13-cis-retinoate		59396	33232	32372	62758	28808	31073	36979	35113	32470	34387	96284	75343	53346	49080	61670	30171	19064	19258
4-Oxocyclohexanecarboxylate		3885	6145	4591	3883	3809	4542	3326	3894	3575	5794	5425	3221	4841	4900	5579	4598	3661	4316
4-Propylphenol		11130	10124	15122	9625	8265	11045	10381	11569	17016	13805	12094	23859	12088	12201	13620	15876	11985	16601
4-Pyridoxolactone		1929	3157	4143	2168	2418	2784	3310	3317	2584	2727	2472	2685	4687	4709	6359	2967	2711	4580
4-Trimethylammoniobutanoate		944	2103	1326	0	1578	1191	1069	1143	772	3431	4356	3572	3919	5402	3826	4210	3842	5179
4-vinylpyridine		4874	1967	1199	2485	2243	37036	28564	35797	3103	2145	3863	5672	2863	4524	1693	25876	22563	36015
4,6-Dihydroxyquinoline		0	1188	0	1696	0	8822	6282	7993	0	0	0	0	989	1062	0	5042	3878	6207
5-(2-Hydroxyethyl)-4-methylthiazole		435	705	0	0	0	12242	9764	14477	0	0	588	0	0	0	0	7324	5732	9906
5-6-DihydroxyprostaglandinF1a		474774	857347	573788	650073	511702	509175	414100	724266	467432	685117	584051	365997	403897	445281	672220	558720	585177	436316
5-Acetamidopentanoate		4144	4876	3045	3663	5083	3428	3018	3264	3925	3109	4164	5137	4875	4165	3813	3119	3497	4332
D-ribofuranosylamine 5-phosphate		1435700	2065084	0	0	0	0	0	0	1077349	1197002	1869135	1979764	0	0	0	0	0	0
5-Aminopentanoate		32904	31667	19404	27788	30394	29817	21284	23707	28324	30728	24156	35799	251600	459859	232918	187918	149916	242311
5-Carboxy-2-oxohept-3-enedioate		0	12932	0	22019	15841	20988	16385	13928	0	0	20329	0	0	23418	0	20940	13250	20082
5-Guanidino-2-oxopentanoate		0	0	0	0	0	5447	4145	3984	0	0	0	0	0	0	0	3661	4146	5534
5-Hydroxy-L-tryptophan		0	0	0	0	0	6898	5837	8095	0	0	0	0	0	0	0	5423	4925	8196
5-Hydroxyindoleacetaldehyde		586	1362	622	597	1171	15470	10711	14658	831	736	1076	984	731	724	505	5897	5360	9506
5-Hydroxypentanoate		39520	33097	26782	34195	30006	25850	27924	33423	28551	35910	36623	38262	25866	30242	31851	31544	29971	30187
5-Phenyl-1,3-oxazinane-2,4-dione		654	0	0	477	0	52220	53897	19301	0	34536	84851	24168	12865	24366	4382	86723	28783	101963
5,6-Dihydrothymine		824	870	697	848	926	26238	29363	10807	994	1001	1006	1076	800	835	1057	21671	11577	33211
5,6-Dihydrouracil		1094	1133	1313	1149	1117	12020	12486	5090	1115	1420	1566	1501	1227	1624	1057	11204	6293	17290
5'-Carboxy-gama-chromanol		11773	14495	15524	11878	14271	13984	11569	13800	15295	14311	11491	11889	12183	13685	12411	11694	12968	15649
5'-Oxoinosine		0	0	0	0	0	7220	6271	6526	0	2470	4905	4297	4262	8813	4343	7867	6511	10453
6-Acetamido-2-oxohexanoate		9849	6824	5360	6483	5706	8240	5313	7817	13114	12402	5176	14563	7560	6394	6599	11130	6865	8048
6-Acetyl-D-glucose		0	0	0	0	0	6994	7252	2611	0	0	0	0	0	0	0	6005	2380	6498
6-formyl-H2-pterin		0	0	0	0	0	4039	4217	5189	0	0	0	0	0	0	0	4118	3569	6583
6-Hexanolide		6197	6062	6226	5542	4941	6997	5842	7727	8131	5900	7918	10213	8018	7373	6803	8949	8587	7932
6-Hydroxyhexanoic acid		6691	7436	5244	8616	4708	4616	5067	4513	4969	5014	6076	8666	8509	6959	5481	4818	5886	5289
6-Hydroxypseudooxynicotine		7719	7889	6521	7819	6825	12800	14170	9911	6534	6534	8328	10624	7571	7562	9746	10817	8529	13607
6-Keto-decanoylcarnitine		335274	179258	290823	471311	277963	253849	334374	320380	294585	342342	376934	367521	429165	252422	318445	309055	276280	188745
6-Prenylnaringenin		475	0	0	0	0	10323	8164	9774	0	0	0	679	0	393	0	6653	5570	7612
6alpha-Fluoro-11beta,17-dihydroxypregn-4-ene-3,20-dione		250967	505927	517249	454617	357035	340103	514360	677526	597335	620282	422558	684958	324241	595552	462724	596716	332040	575403
7-Aminomethyl-7-carbaguanine		0	0	0	0	0	0	0	0	0	6501	11530	10243	11003	12993	8454	10042	6786	9809
7-oxoheptanoate		23661	24627	23939	24148	17016	29560	34321	28507	23563	31899	32098	33906	28626	23012	27687	28815	27183	30010
7,8-diketopelargonate		19383	17161	21723	19922	19256	23545	26736	19585	16919	18201	27969	19778	23679	19891	20117	21478	18478	20859
8-Amino-7-oxononanoate		28321	28318	28473	25932	23669	32084	33490	29814	31899	35369	21236	30891	26991	27451	26398	32053	31699	31660
8-Chloro-2,7-dibenzofurandiol		21565	0	0	29394	0	0	1059	0	1070	16061	28297	26313	10478	4480	18965	25325	0	0
8-keto-7-aminoperlagonate		13996	16859	15583	21134	16882	13160	14813	15984	23542	18176	14982	29661	13183	13072	18411	20225	13705	17569
9-Oxononanoic acid		13285	12049	12182	18001	13680	13904	13675	16105	12537	12507	14861	18392	71271	13938	15014	15203	13170	12565
Acetone cyanohydrin		548	706	361	503	429	2838	2420	3103	424	456	378	0	406	339	513	1699	1958	2748
Adenosine		1934	0	0	2397	2347	2825	2205	0	2637	6209	19839	14077	3273	52799	13323	25286	8866	12405
adenosine 5'-carboxamide		20960	21798	21468	25184	23865	22257	20781	19525	18274	22352	19458	20742	19729	21005	21408	20151	23696	20171
aeruginosin A		0	0	0	0	0	6312	4826	6427	0	0	0	0	0	0	0	5436	4248	5984
Agmatine		14474	927	3580	17524	531	44221	4846	7372	0	0	0	763	0	0	593	5103	4234	7618
Agroclavine		2568	2549	2697	2378	2569	724401	557931	751964	2658	198876	494735	368082	275505	631904	345057	801569	674538	1102193
Ajmaline		4647	5499	4850	5063	4946	5725	5556	5725	6086	5307	4681	4896	4391	5065	5710	4793	5274	5161
Ala-Asn-Pro-Pro		270532	218882	255702	328590	257462	283482	242851	240101	286539	268284	275995	321606	267236	253231	246246	280948	236422	229639
Ala-Asp-Cys-Ser		0	0	0	0	0	3056	2574	2590	0	1432	2282	1841	1694	3192	1592	3012	2806	4131
Ala-Asp-Cys-Tyr		6006	7408	7372	5378	6346	6974	6162	6213	5295	5189	6032	7236	6932	7331	7036	6081	5386	7567
Ala-Asp-Pro-Tyr		6034	8043	5645	4529	5112	6173	5294	8942	5990	6323	7113	8324	5183	6713	5950	5735	5096	4529
Ala-Cys-Cys		4395	4209	4301	5347	5956	5719	4582	4382	4675	4385	5479	6016	3976	3987	4998	4199	4415	4370
Ala-Cys-Pro-Arg		30032	14318	26002	28767	25197	22138	26440	36869	28945	51314	45093	74350	61080	47108	32289	62576	17858	33408
Ala-Leu-Ala-Arg		66435	98400	102511	116458	84797	69737	100533	117617	115268	168494	82220	118784	63350	138510	128148	96057	113397	104936
Ala-Leu-Asn-Arg		5622	7962	4822	7618	4638	8383	8267	7843	12748	9879	7380	13384	8085	8126	10210	10216	7274	8229
Ala-Leu-Lys-Cys		395247	326841	380259	524957	396043	342194	365987	359916	465891	445167	446183	570604	428218	411057	376040	461100	352161	302218
Ala-Leu-Thr-Trp		3820	6149	6808	6530	5686	5419	6890	10067	8676	10074	6005	6203	5144	6953	9108	7437	5498	7455
Ala-Leu-Trp-Ala		2659	6594	7829	5695	5570	8047	6451	12379	9545	11838	7800	10548	5987	3723	8625	8137	7366	8134
Ala-Lys-Gln-Ser		3123581	2322853	2813271	3659880	2716837	2415283	2761831	2432426	3189735	3214925	3262074	3843524	2899294	2798112	2792801	3668651	2451078	2044463
Ala-Lys-Thr-Arg		1039496	1077972	844316	1082091	765927	936737	1019641	1162250	1385718	1526549	1068426	1440888	1126316	1119389	1587500	1318588	1052704	882162
Ala-Lys-Trp-Ser		2629	2487	2772	2685	2743	2438	2480	2721	3851	2518	2657	2283	2766	2747	2784	2403	2891	2660
Ala-Lys-Val-Ser		14978	18927	28734	16532	23003	37002	21451	23916	52537	39779	27358	39096	16324	20957	30265	55630	47785	33356
Ala-Met-Ala-Arg		60168	54358	59472	85226	60308	53708	71403	64752	89910	85274	69721	152705	60178	81639	57348	101154	59386	70291
Ala-Met-Asn-Gln		1169	3386	1101	1835	1221	4233	2630	3186	8988	3999	1659	7397	1583	5647	2634	5356	2141	4896
Ala-Met-Asp-Pro		0	0	0	0	0	1545	1922	2025	0	0	0	0	0	0	0	1763	1737	1918
Ala-Met-Pro-Arg		23627	31049	37046	43013	27107	23526	32240	45310	39782	42814	41289	46295	32355	38357	41143	48106	34183	41279
Ala-Met-Ser-Arg		51629	50478	17679	68295	54464	39406	56777	48857	74127	38446	16885	33635	14058	19052	10043	13872	24821	14689
Ala-Met-Ser-His		26637	28245	21413	28737	25180	36523	32052	38386	72076	48571	30688	82504	43485	53320	33561	66572	23476	40408
Ala-Met-Thr-His		15418	15126	13995	20285	16672	10633	14656	18206	21095	25333	19737	32077	17763	20208	21660	19958	13352	13718
Ala-Met-Thr-Ser		7603	20153	13103	11677	16651	11773	0	0	0	0	0	0	10221	6034	0	0	19423	8440
Ala-Met-Val-Pro		1984242	1741503	2154876	2258653	1877665	1794817	2059738	1703751	2105914	1941241	2184449	2388322	2038673	1831342	2027906	2235386	1786956	1811511
Ala-Pro-Arg		80131	68504	65845	75310	34413	74138	47558	73819	58793	71334	72386	54784	46008	58814	81909	52299	63732	59063
Ala-Pro-Tyr-His		3663	3209	4132	2762	3137	3350	4066	3777	5234	3638	3738	4799	3761	4295	2744	3115	2929	3831
Ala-Thr-Gln-Pro		15070519	12954531	14504241	15713718	13894516	13599101	14275218	12395445	14508739	13963350	15512932	16183321	14543932	13247542	13679439	16407195	12673584	12756995
Ala-Trp-Asn-Pro		4050	4622	4382	4375	4568	5060	4924	4099	4956	4018	4145	4577	4640	4592	4199	4789	4504	3846
Ala-Trp-Pro-Ser		3171	4020	2912	3115	2934	4954	3761	3969	13065	4074	2367	10595	2872	8271	3612	7968	2801	8015
Ala-Val-Pro-Tyr		2371	2826	4194	3786	2915	5312	3707	3055	3722	4106	4164	3683	3523	3704	3591	3394	3735	3861
Albomaculine		4603	6241	5872	4837	4718	4740	4370	5734	4758	5397	5150	6703	3410	5104	5928	4954	5434	4943
alpha-Methylstyrene		7928176	6818887	7871529	8429028	7173336	7163808	7311231	6697078	7669691	8158176	8554275	9139059	7546027	7139392	7167831	9151810	7210706	7018360
alpha,beta-Didehydrotryptophan		0	0	0	0	0	13178	9732	12692	0	0	0	0	0	0	0	8425	7619	15716
Amabiline		2109	3579	5315	3143	3995	3610	4046	6960	4911	5577	3138	4067	3745	2738	4067	3122	2944	4455
Aminoacetone		11158	8590	11480	9986	5819	9213	6515	11484	6970	7530	10907	12850	10574	7915	7382	12153	6853	9116
AMP		1490	3695	0	0	681	1473	1567	1621	619	3855	7471	6914	5066	9994	6250	5835	4612	9423
Aniline		12002	11215	6774	7630	5300	8853	5404	15047	6671	6970	8183	12871	7793	7397	9074	8771	10025	10146
Antiarol		41956	56561	52858	89436	66607	99059	104520	60840	59936	51392	96997	72011	10259	63481	20320	67922	54310	80507
Arbutin		14606	14573	22539	31824	18703	28496	32471	17967	18107	0	33416	26899	654	26439	0	20544	24075	27167
Arecoline		13101	10039	5053	9025	11456	9854	7219	14468	18289	26307	27208	30378	33838	31942	19992	23965	10349	22843
Arg-Asp-Asp-Arg		25068	42289	45342	24139	33265	20073	40628	46917	41381	50412	36884	52253	26166	24748	38474	37193	24965	43292
Arg-Cys-Tyr-Arg		323208	563280	558121	644554	496489	554218	473829	872220	879367	883410	518695	731170	423254	609583	837397	619806	524732	609125
Arg-Leu-Leu-Asn		76648	60334	44732	52991	41952	50850	60910	56425	76743	61714	73201	83474	88820	69656	82697	68457	65766	39488
Arg-Lys-Asn-Pro		112805	129189	100054	167434	89326	99278	88538	115994	204890	175220	132063	176093	100786	135342	170430	147451	152175	142331
Arg-Lys-Met-Gly		2431	1319	1256	1380	1632	2986	5088	1339	3841	4086	4586	4726	3473	1039	2384	3433	3586	838
Arg-Lys-Phe-Gly		38859	44052	53428	48648	45291	48974	49803	54859	75716	59618	32314	84103	44328	62281	45871	54643	56362	38977
Arg-Lys-Pro-Arg		38420	29461	26807	25129	18288	16757	24588	32333	25677	51649	27404	29733	25332	23922	31164	27788	19677	26254
Arg-Lys-Thr-Ser		24127	25603	21807	28533	24319	18338	23918	24769	30160	34049	21142	28655	22500	27564	29291	29879	18467	20821
Arg-Lys-Val-Gly		2636	2011	3560	4241	2143	1800	3290	2556	5905	3835	4037	4955	2242	2674	3197	4744	2224	2012
Arg-Met-Val-Pro		96067	87275	111756	93575	121473	84365	84124	69258	83702	93723	86376	76658	97587	64885	111404	73595	79982	91288
Arg-Thr-Cys-Pro		11861	10106	9339	13180	8172	9921	8548	13903	10478	13889	12473	21167	13773	14245	12324	11921	8605	7033
Arg-Trp-Asn-Arg		57285	149965	128916	97839	85372	179767	123942	222382	263450	128571	158578	262182	139922	155103	219105	295902	144928	180476
Arg-Val-Ser-Arg		99175	112602	126236	140018	113951	109621	90481	215096	207049	159189	111856	163841	75469	143012	226882	106106	132808	110988
Asn-Arg-Arg		7986	5678	6397	7601	5423	6149	6664	8291	6987	9694	10331	13279	7946	7553	9626	9414	8416	6313
Asn-Asn-Asn		0	0	0	0	0	5213	4847	5934	0	1633	2527	2289	2191	4146	2274	4939	6143	5304
Asn-Asp-Tyr		19187	0	0	8416	0	0	0	0	0	9498	21465	23969	8531	0	10630	2083	0	0
Asn-Cys-Gln-Pro		3817	6576	3502	4847	3152	7938	5068	5752	16705	7987	5965	17060	5389	9623	5752	9529	4246	6805
Asn-Gln-Pro-Tyr		6772	6700	15240	7061	13884	17644	11158	14184	8809	6848	7337	6546	9759	12470	10702	8361	14662	10802
Asn-Gly-His		0	0	0	0	0	146413	124629	97381	0	0	0	0	0	0	0	63829	55151	105126
Asn-Lys-Cys-Pro		14673	12969	13276	17307	10897	13201	15396	20211	23251	21271	22350	26201	17371	18597	16950	23827	13495	11412
Asn-Met-Gln-Pro		104287	0	0	12760	0	0	0	0	10892	11502	111723	141994	20145	13038	30769	14684	0	0
Asn-Met-Phe-Asn		14154	20043	22509	17211	15141	22913	16735	26195	22490	28199	19516	20021	16651	19797	29341	18932	23033	22219
Asn-Pro-Pro-Ser		32698	36783	31921	51605	23904	37821	41118	41044	52276	54784	40776	70177	33729	47888	44464	78899	29915	49176
Asp-Asp-Arg		6967	7009	7002	6313	7661	7379	7152	5163	6644	8877	6293	7242	7612	7388	7989	6885	7644	7600
Asp-Cys-Pro-Ser		0	0	0	0	0	74643	67687	74214	0	32181	70381	51911	48942	100384	56505	87818	92658	122180
Asp-Gly-Pro-His		3362	3695	3805	3865	3337	4343	3253	3356	3066	3711	2981	4671	4633	3455	3375	3298	3247	3038
Asp-His-His		1598	2599	2891	2055	2057	2311	2385	2359	2152	2437	3036	2308	2252	2559	3148	2155	1731	2152
Asp-Leu-Cys-Cys		27705	20525	17775	19646	22774	30046	25613	23371	21938	18366	21934	17951	24881	20143	24613	21532	24862	21999
Asp-Leu-Lys-Gln		29423	26177	41998	33219	24231	34327	21426	30088	28237	27324	31618	31786	49101	27796	37525	35513	45269	23863
Asp-Leu-Trp-Val		92221	99536	109016	157598	65675	75816	88707	102882	77400	123134	108204	102264	98007	90559	86290	85056	71693	70215
Asp-Met-Cys-Cys		2890	4362	3093	3657	3893	3462	3192	3843	2784	4604	3172	3063	3232	2722	2743	3230	4005	3810
Asp-Met-Phe-Gly		11600	9058	11587	8951	12159	7177	10281	11889	11859	7377	11755	9048	14164	9808	9148	11338	10738	10164
Asp-Met-Pro-His		18710	21427	19534	18368	18646	17496	19286	24003	21408	23622	23262	25992	20752	22102	21980	20809	18722	16565
Asp-Pro-His-His		40441	53008	39033	80250	56463	54780	55879	98054	33159	27441	57887	83066	53194	47851	41522	59068	46807	51035
Asp-Thr-Thr-Asp		218941	256138	195006	230095	227568	226003	193274	200736	245352	183971	242048	281715	214306	195111	180225	218867	214687	209514
Asp-Thr-Thr-Ser		16122	14817	19132	17462	16458	12931	16912	14185	14187	12862	17251	14631	20222	19780	15978	15521	15065	14168
Asp-Trp-Trp-His		126191	170858	278751	207935	222563	188436	166253	262540	299160	241311	159796	198919	157665	206659	251287	167093	182948	198748
Asp-Val-Val-Pro		171057	160583	97867	152406	113560	100952	107129	162924	165783	145709	185548	184333	139764	158245	99723	200672	109149	123840
Athamantin		120656	127144	145149	145085	132437	151861	138920	141390	187665	191034	144171	280535	156567	162453	127714	179199	125729	177436
Aurin		2426	2183	2115	2220	2665	2408	2483	2420	2250	2709	2313	2297	3133	2540	2119	2847	3136	2909
Azelaic acid		12801	12282	12686	14607	13058	17043	17361	16764	17227	15132	15275	17371	12972	11473	12258	15725	13594	12700
Baptifoline		14959	9322	10632	9429	11434	9421	11896	8404	11693	11076	11943	15950	10549	13889	10108	7827	9602	9484
BAS 111		258643	558652	568600	569730	432720	662701	440027	769592	711009	573289	527615	538342	388839	610863	701542	484416	527259	623729
bathophenanthroline sulfonate		0	0	0	0	0	0	0	0	0	4452	6257	5837	7139	9646	6168	4843	2832	6777
Bellendine		2644	5071	1549	1927	2227	6116	5038	6732	2716	2754	5462	3377	8840	16734	11478	7235	4868	9167
Bentazone		0	0	0	0	0	45947	47092	41570	0	0	0	0	0	844	0	40115	36317	43713
Benzaldehyde		1606	2320	1440	892	1916	7163	5110	7583	0	2475	5517	3794	2633	6013	3468	9545	6646	11790
benzenesulfonate		14696	11224	9130	14026	12904	12402	12092	12223	12148	23947	9803	13730	13460	11989	9826	9918	12664	12834
Benzocaine		20230	14150	13303	21226	24028	11064	8882	22226	15450	14660	20822	28015	15159	14099	17615	15308	14800	18264
Benzofuran		0	0	0	0	0	39694	35661	41175	0	4769	9831	6192	5711	13424	8523	31700	27500	51062
Benzyl acetate		56256	42818	37665	41953	41219	44334	42653	59940	46661	52938	43129	48938	39549	43276	47072	45847	44816	37526
Benzyl alcohol		21370	16669	16019	14405	18693	25788	11755	24237	22216	25666	20534	22475	28262	23644	15261	18542	14695	18568
beta-Ionone		10812	10373	10353	10591	11933	10011	11220	9383	10705	11165	10488	10308	9934	11736	9996	9986	11084	10035
Betaine		21721	21571	19190	21671	24831	85756	95493	100442	26209	241742	382891	413537	350482	721423	386821	352169	216228	467198
Biotin		0	0	0	0	0	4659	4041	4729	0	0	0	0	0	0	0	3168	3617	5098
Bis(2-ethylhexyl)phthalate		23838	17397	17993	20432	12836	18884	15066	11895	22739	3064	13154	11434	8054	11290	3549	17606	20280	20977
Bleekerine		1979	2580	2386	2397	2420	3377	2427	0	3117	0	2428	0	2037	1932	1767	1559	3761	3470
Borrelidin		56001	51967	40051	33789	28770	54628	42346	52021	59361	43879	39736	61534	53407	53839	35581	75269	45077	37274
Br-		21576	19726	16219	12697	14085	16958	15989	14544	18636	21742	24590	21122	14427	17496	16860	14446	15341	13757
Brunfelsamidine		1951	1612	1450	1602	1651	4847	5516	4936	1774	3041	3681	2857	2037	2291	2098	5745	3646	6267
Butamben		8310	12816	9482	15830	14245	10856	10791	18814	16038	11211	20121	15987	15436	10354	14448	16798	9588	11532
Butanoic acid		368703	532573	459290	344181	456866	502086	376683	410145	426290	339740	491941	565449	533256	547055	498557	447057	415933	366794
Butoctamide hydrogen succinate		11434132	7996878	6392769	8855130	5636778	5402793	7425567	9494261	7610225	10701651	8322694	14595114	10962324	6750338	6934217	9202063	6848380	7076552
Caffeic aldehyde		4407	5153	4382	4981	3572	7823	6835	6964	10041	8803	4783	14064	5957	9430	6865	11353	4573	7528
CAI-1		39144	41957	36152	38196	35852	46582	51818	50165	53316	39206	54164	61838	57062	38235	40296	66607	50830	36679
Calpeptin		18777	17803	9642	14499	15010	12773	17005	17507	19472	25022	7616	11812	16149	21937	22784	24704	22640	19941
Candoxatrilat		14569	19779	26612	34992	21748	14981	30800	20477	28095	36685	22829	47618	24803	21953	20830	31391	20765	21397
Cantleyine		0	620	1095	1268	633	622	611	640	655	2011	2569	3145	1870	2721	3141	2294	2168	2150
Capecitabine		4115	3503	4099	3685	4218	3726	3413	2915	4050	3715	3954	3876	4189	3780	3442	3074	3570	2808
Carpacin		16883	18066	15465	25354	16347	14410	18224	19944	25062	24956	22691	32392	22039	23489	20513	25195	15503	12886
Cassaidine		13432	21098	22197	15977	17090	14270	17862	31839	10915	33015	17034	17369	8996	14645	25093	13029	17318	22835
CDP-ethanolamine		0	0	0	0	0	15027	8990	11609	0	0	6665	2830	3783	10877	4661	12647	9947	17259
Ceftazidime		3780	2948	2425	2697	3775	3113	2685	4083	3926	2994	3490	3337	3710	3369	3798	2930	4105	3613
Chlordane		8330	10787	9592	9428	7439	6863	6141	6221	9239	8550	9401	8449	8505	7463	8299	5849	5772	7361
Chloroform		870203	877483	829630	847185	777957	879473	860263	897258	663180	885180	863682	720098	607285	813363	866416	874371	889874	854664
Choline		0	0	0	556	0	686	0	598	0	61104	69167	61794	100286	176753	142232	69585	44922	86827
Choline phosphate		6838	12208	3860	4156	5013	9249	9811	8900	4284	60399	117918	73021	94943	131148	105069	109511	74842	130074
chromate		44208	42765	50683	50615	29777	53898	48786	61375	42352	88528	40708	50762	36714	40349	44543	44285	46664	46891
Cilastatin		0	0	0	0	0	14747	10428	15632	0	0	3451	2449	1849	7359	3065	14641	8142	25967
Cinnamaldehyde		251800	243670	264119	249026	208083	237319	252779	267569	270864	288267	281874	283697	263643	250335	240009	302788	238701	264478
Cinnamyl alcohol		158902	152515	137205	193380	137472	125440	164566	180973	201325	255801	211834	269065	196256	201795	186900	241078	135757	116521
cis-(homo)3aconitate		2146	1687	1742	2093	1966	1619	1903	2858	3827	3327	2609	3218	2673	2810	2227	2468	2241	2549
cis-1,2-Dihydronaphthalene-1,2-diol		2048	1405	1380	1229	1691	1891	1475	1790	1650	1847	1110	1584	2124	1551	1339	1241	1320	1860
cis-2-Carboxycyclohexyl-acetic acid		10064	9381	8826	8277	8774	9895	9004	8806	10115	8460	11609	7995	9024	8948	8590	8390	8386	9934
cis-Aconitate		582	962	502	524	0	673	802	0	619	864	1634	1317	1291	1362	1338	2012	1206	2541
Citrate		33956	62541	6671	14041	20510	15433	15913	15780	11331	32169	102390	49706	59977	68360	39974	28239	21977	54243
Codonopsine		2042	4768	2859	2135	3293	2987	1857	2761	2390	3286	2731	3872	3227	2784	2570	3254	3165	3294
coenzyme F390-A		5821	3726	5188	4398	4447	3782	3389	3520	6149	5868	4275	5164	4240	3797	4786	4893	5224	3406
Compound V(S)		2754	2725	2715	2482	2703	2609	2540	3372	2388	1939	2509	2030	2562	2969	2348	3613	2268	2405
conhydrinone		11490	7881	8666	15064	11164	13851	10902	17699	15015	14838	11147	23311	8836	15048	8742	15153	10930	21580
Coniferyl alcohol		3937	3677	2082	4023	2243	3636	2655	4842	3930	4672	3497	4990	3650	4472	3662	5699	2888	3223
Coumarin		0	0	0	0	0	25924	22746	29118	0	3752	6809	4486	3679	8312	5536	23410	17049	33884
Creatine		0	0	583	0	0	1612	0	0	828	8529	16207	11675	11148	18505	10469	12986	6204	11041
Creatinine		1226	1353	0	0	0	1420	0	1169	2037	9800	20137	15337	18379	25458	16562	17878	10069	18101
Crocetin		0	0	0	0	0	7289	6400	6714	0	3244	4361	3312	3444	6827	3516	6936	6527	9081
Cucurbitacin S		403092	342085	248879	451351	233008	221995	283616	358801	422238	644137	467426	513703	481571	556257	379831	527886	290022	227651
Cyanuric acid		16308	991	1274	8664	1156	1394	1211	1054	1497	8261	14352	20803	18423	2394	9985	6607	1347	778
Cyclohex-2-enone		13243	17593	10760	16398	10619	17717	14972	18407	24332	15212	23776	25983	17204	19073	17743	19910	14737	22537
Cyclohexylsulfamate		1721	3247	2762	2473	2654	3112	3554	3221	3041	2513	3084	5363	3602	3923	3418	2346	3611	3221
Cycloserine		3366	3917	3286	4010	4903	2839	4468	3180	4162	3760	3431	5702	2600	3818	3589	3820	4061	2746
Cys-Cys-Cys-Gln		7410	5426	6993	5782	5660	6188	5935	6117	6718	7842	6153	6922	7240	7463	6637	5565	6333	5464
Cys-Cys-Ser-His		0	0	0	0	0	5509	6719	5016	0	5443	4832	4750	4274	5363	4499	7284	6318	5949
Cys-Gly-Arg		1497	2440	2144	1830	1798	1680	2071	1152	1577	1783	2430	1688	1495	1520	3042	1925	2059	2136
Cys-Gly-His-His		134116	138444	137297	155235	144444	155264	131344	123006	125263	137839	209530	137090	131921	133139	170606	129690	144455	150840
Cys-Lys-Gln-Pro		28012	31224	24454	22920	29626	25530	27733	27446	31812	22644	34941	36165	24888	23410	29988	24183	30738	24559
Cys-Lys-Lys-Phe		1856	2074	1953	1745	1507	2102	2224	2549	2065	2068	1627	2654	2616	2070	2164	2178	1565	1737
Cys-Lys-Lys-Trp		57712	69918	71845	97698	39738	54911	71785	72808	89823	76363	102279	111751	62343	102671	71942	77803	51363	50380
Cys-Lys-Phe-Cys		7360	5207	5576	7099	6698	5871	7387	4825	7055	7470	6950	6700	6689	6090	7009	6525	4996	4816
Cys-Lys-Phe-Trp		14252	15212	13318	13387	11248	20591	11257	21351	25613	23466	11879	22817	8920	21459	19540	29025	12783	19802
Cys-Lys-Ser-Ser		5913	6443	5535	5523	5403	5811	6321	5125	5767	5869	4782	5772	6840	6620	5661	5067	6004	6215
Cys-Phe-Trp-Trp		16984	20755	23701	23632	21093	27556	28967	26644	23177	26435	17873	20698	16989	19666	36076	24125	25992	30188
Cystathioninesulfoxide		0	0	0	0	0	6331	4958	5907	0	0	0	0	0	0	0	4956	4936	6332
D-Apiitol		6052	6156	5791	5170	5804	5845	5502	5107	6317	5727	6176	5642	5276	5522	5191	5058	6392	5687
D-Cathinone		12123	7079	7909	13543	17533	8464	13399	13555	16331	12804	13543	16446	7147	10579	13286	7367	6873	9461
D-Gluconic acid		2109	4594	1977	2495	2200	4429	3336	3664	2239	3111	5590	2249	3707	5747	6431	4058	3201	6641
D-Glucose		91141	85532	101177	82809	93777	113682	110518	100519	79880	81502	86097	83892	101374	99632	95967	84848	83226	97798
D-Glucosyldihydrosphingosine		35925	21412	29733	0	18411	22069	37716	18332	27455	0	0	27772	50814	71048	44847	0	0	0
D-Glycerate		5395	3899	2571	4431	2978	3407	3989	4322	4128	5937	5541	5743	5418	3924	4307	6033	3428	3153
D-myo-Inositol 1,2-cyclic phosphate		0	0	0	0	0	8147	7117	7691	0	0	0	0	0	0	0	4045	3992	8686
D-Ornithine		753	0	0	0	0	128733	111830	139886	0	0	494	0	583	1373	871	101704	88725	136461
D-Phenylalanine		8698	4882	4339	8962	7155	11775	9274	10738	4132	4197	7880	6035	8318	10765	4682	10271	7748	14741
D-Proline		4229	4676	3327	3480	3908	196836	170053	205656	3695	4019	4434	4098	4190	4765	4326	138041	132283	241098
D-Sorbitol		10697	19622	19468	18991	17772	34560	18609	28880	32801	34069	16846	28468	13925	28007	30333	22971	20905	26470
D-Xylonolactone		7998	7504	7802	6438	7606	9600	9113	7715	7322	7702	7760	7158	8227	8367	8231	8276	8646	9264
D-Xylulose		4159	3722	3952	3358	3371	4223	4129	3781	3146	3177	3425	3537	4006	4378	3487	3436	3054	3676
Daphnoline		2867	2763	4104	2489	3192	2731	2883	3558	2449	3128	3006	3045	3529	3118	3207	2883	3391	2946
Dauricine		2602	1978	2108	0	2948	3099	1804	0	0	0	0	0	2395	0	1701	0	1872	0
Decanoic acid		122727	123862	122394	121887	95135	117690	152135	112802	113564	118979	135665	146331	133141	135753	99269	138714	116621	119267
Decanoylcholine		4006	4406	4663	3748	3996	3546	3795	3004	4290	4344	3833	3743	4343	3430	3941	3864	3548	3854
Deoxynupharidine		4709	5383	5128	5646	5046	5286	4660	5883	5498	5813	5948	5323	4791	4667	5675	5168	5743	7062
Deoxypeganine		2926468	393080	192572	1221367	171820	223667	431987	644869	551757	1546186	3181354	4436862	1328904	851325	1161542	1340107	245798	335072
di-n-Undecylamine		8924	5631	12225	11604	7390	9011	6312	9544	15672	5689	5650	6399	8212	7609	7226	5230	8506	9783
Diacetyl		262875	279861	253396	327861	247269	247533	266386	309028	392443	423482	360697	445897	341853	346329	302509	422478	234491	210888
dibenzothiophene		1268	3257	4182	3531	2814	3111	3442	6435	5031	4454	3138	3444	0	4198	3682	2757	3420	5733
Diethanolamine		64255	53725	57572	57972	46396	56054	41302	93670	59029	76720	66336	50979	44547	70597	99603	68647	54007	44404
Diethyl (2R,3R)-2-methyl-3-hydroxysuccinate		20922	21934	23241	18314	15481	23505	23193	25900	23244	27912	23325	29929	18691	17405	19175	22790	16667	25780
Diethyl 2-methyl-3-oxosuccinate		9746	11300	12073	11991	9289	12517	12180	11937	15316	15911	11171	14150	18414	11928	15946	12012	10851	14226
dihydroartemisinic acid hydroperoxide		3803	4382	3548	3682	3168	4163	5109	3948	4307	3625	4539	4249	3615	3813	2944	4310	4026	4619
Dihydromethysticin		184666	156497	180771	191036	145671	140243	163371	144794	155815	186994	174284	187882	156694	156565	177085	191388	167200	135355
Dimethyl adipate		12019	12668	12052	23103	16733	13610	15160	14348	11045	11061	17550	16858	19877	12733	16403	13915	22061	18682
Dimethyl citraconate		14336	14428	14413	12289	12939	16913	17089	15667	19227	15244	15580	19457	16921	13133	15181	16503	14735	16748
Dimethylbenzimidazole		43760	5979	6101	23748	4752	5284	6376	8594	9345	17707	34615	121305	21816	17715	11699	20892	4073	7946
dimethylthiophosphate		16139	16995	15980	17541	15886	14839	13815	17355	20056	16199	17382	20636	13849	17549	12584	16919	18140	17062
Docosanamide		5424	4541	4643	5562	7494	4439	4688	5511	4992	6102	5511	4507	4876	4645	4925	5399	5444	4916
Docosanoic acid		11413	11435	9209	9989	8752	10737	11345	11708	13892	12017	15157	21083	16363	14245	15499	16727	11327	10676
Dodecanamide		12710	14696	12058	15120	14099	14609	15348	19632	16709	21243	13210	19426	14777	11552	17068	16000	14774	9759
Dodecanoic acid		363428	387941	336105	396471	325895	405229	433408	436986	380701	402865	439783	529166	313886	391369	328598	485536	380982	341217
Domoic acid		4510	3269	4123	2785	3615	3933	2956	4232	5557	6410	5105	4535	3325	3257	4671	3299	2886	4962
Dopamine		7239	6885	7242	6465	8152	6679	7009	7180	13718	9896	9936	19831	8018	8640	10833	12822	9013	11637
Dorzolamide		0	0	0	0	0	5874	6715	8218	0	0	0	0	0	0	0	7780	8620	5859
Edifenphos		0	0	0	0	0	2723	2596	2140	0	0	0	0	0	1022	0	1991	1864	2872
Elaeokanine C		14015	12619	10638	19158	10463	15842	12360	17610	23796	16549	14543	37168	14027	15330	16106	15656	9999	11423
Endosulfan		3294	3773	4361	3192	4210	3028	2817	2544	2839	3275	3365	2847	5143	4631	4391	2164	1668	1908
enol-Phenylpyruvate		1792	2165	2329	2116	2237	6322	5789	6171	1790	1789	2119	2063	2079	3154	2090	5508	4978	7771
epsilon-Caprolactam		73531	72412	49967	49932	55451	64537	58407	57144	45394	56253	70429	50521	49923	45679	52938	68640	55238	61261
Eseramine		6072	4283	3688	4813	2933	3806	4096	5700	4731	7280	6245	8000	6445	5679	6608	5587	4295	3942
ethanesulfonate		2602	2212	2418	2712	2515	2304	2348	2748	2625	2687	2647	2757	2468	2541	2483	2474	2374	2570
Ethinamate		45252	93195	78383	59229	70930	67872	57064	135265	152333	91865	44218	122839	31991	67588	67396	71922	48808	62649
Ethosuximide		12382	10862	9291	11290	9978	20613	12603	12730	11395	14928	13300	21061	12965	11960	14216	17976	13405	10105
Ethyl (R)-3-hydroxyhexanoate		17824	22775	23636	16886	11607	24143	28963	27882	19299	19603	26395	19569	25816	19741	22502	23551	23988	22992
Ethyl acetate		42806	53534	31975	54685	44212	51512	60211	53290	39427	31760	60638	56117	45042	41307	34653	71206	38946	52757
Ethyl cinnamate		4062	4965	3991	5481	3100	4038	4230	4276	6335	8165	4723	7226	5185	6764	5424	5510	5717	3960
ethylpyruvate		133484	136798	122181	167141	120199	120165	126704	163571	196510	211832	183288	224151	170709	178398	167199	224902	109292	101146
Eugenol		12424	8919	9723	13394	9090	7564	9707	10001	14949	17297	13691	16222	12279	14356	12084	12615	8242	7944
Eugenol methyl ether		6324	7931	5534	6389	7452	11327	13201	8952	9827	7444	11870	9999	6147	12276	6623	10946	8302	7162
Europine		150213	101946	102169	116783	74135	82730	117614	152446	116595	138417	114940	235673	137118	119910	113581	106041	95382	100752
Fagomine		4764	5426	4087	5128	4175	5021	4215	5927	5122	7011	4213	4977	3965	5390	4817	6049	3947	5363
Farnesoic acid		2826	1932	3239	2386	1887	2696	5816	2625	4619	3864	2545	5835	3098	2997	1803	3290	2200	1721
Fenpiclonil		0	3159	0	0	0	2009	2200	1535	0	1290	2897	0	1633	1663	2661	3197	1785	4639
Fexaramine		96412	145789	99984	121058	78249	101089	104858	122008	151235	155630	111619	122059	107633	129061	116912	151172	125532	95564
Flecainide		3276	4001	4616	3669	3929	3364	3811	4096	3780	3643	3560	3084	3614	3568	3388	3305	3494	3989
Flucythrinate		94059	87617	85897	101894	111489	91783	79580	70682	122320	72969	132388	94062	94174	109219	76555	82317	99376	98861
Fludrocortisone		908	772	509	2957	794	520	628	1185	675	666	2638	922	420	514	1175	532	668	0
Folate		659	2476	0	0	413	3948	4039	3524	0	0	1076	0	0	0	0	1871	2220	3711
Fumarate		3370	3655	3320	3240	3256	3426	3184	3478	3810	30602	40340	22361	40040	45696	36227	32327	31038	36473
furaneol glucopyranoside		1893	4652	5340	3886	3281	5170	3475	8259	7110	6645	4448	6543	3056	3985	6989	3933	5095	5344
Furcatin		4453	5481	6563	4758	4104	7752	6409	7545	7644	5347	6214	5576	6992	4610	7197	4761	4766	6749
Furfural diethyl acetal		6244	5659	5119	6619	5921	6700	6633	5360	5560	6741	6505	8260	5155	5994	6087	8178	6058	5473
Gabapentin		46256	39202	50880	42578	45481	46993	32654	46844	47565	29264	35950	32243	40139	40074	36206	37975	40643	42488
GDP		7547	15833	4270	3898	5829	9931	11440	7220	6550	5049	10193	5648	4341	6058	4717	5891	4110	10063
Gentianaine		0	0	0	0	0	6305	8672	2786	0	0	0	0	0	0	0	6294	2884	11108
Gln-His-His		5548	14839	15450	6742	19135	8195	14153	7939	14422	6339	6975	4607	8638	8118	9325	8447	10371	11490
Gln-Leu-Met-Gln		23302	28726	34563	30279	28012	26030	27152	41529	31535	30586	32149	23219	29554	39442	32981	38132	35376	32960
Glu-Asp-Arg-Arg		61358	35431	48627	72287	20950	32031	49130	52528	55877	70386	63234	73816	75426	58350	38377	75740	38829	38376
Glu-Glu-Met-Phe		28721	33369	41170	28825	31486	28292	29070	29071	38817	37413	28006	25146	28892	26001	27029	29526	28790	23611
Glu-Gly		0	0	0	0	0	23537	29562	10732	0	0	0	0	0	0	0	20592	10933	30147
Glu-Leu-Met-His		32460	38887	38797	53263	28834	35399	41591	57345	48575	58150	60469	48292	36573	45851	45316	38498	40667	50032
Glu-Leu-Pro-Tyr		3141	6200	4754	4183	3582	5218	6430	4025	5698	6034	4651	8119	3781	4765	5587	5207	5207	6235
Glu-Leu-Trp-Gln		10888	14380	19064	12990	10170	19502	15898	25347	28216	25698	16349	21304	18319	16548	19765	18586	19323	23334
Glu-Lys-Lys-Asp		98947	85179	85267	96386	93888	91614	95480	81947	79765	86842	97423	83444	94471	99741	90885	94119	89161	92275
Glu-Pro-Thr		3215	3171	3866	3179	2870	3394	2885	2995	2883	3621	3024	2841	3163	3139	3177	2474	2810	3286
Glucocapparin		0	0	0	0	0	5379	5490	5165	0	825	1485	0	0	1290	1230	5052	3806	6233
Glucosylceramide (d18:1/25:0)		5238	5998	6469	6452	5715	5229	6383	4426	5925	6022	5484	5877	5900	6846	6645	4257	4944	3864
Glutathionylspermine		5887	7078	6636	7513	6854	5376	7426	9328	9446	8772	7233	10507	7051	8722	8563	9058	5047	6702
Glycerol 2-phosphate		0	0	0	0	0	0	0	0	0	5711	8383	8957	11712	22201	13960	8780	5532	11709
Glycine		2220	2129	1774	2119	2147	26227	21884	22434	2313	2496	2092	1955	2148	2286	1940	13449	13928	20188
Glycolate		290512	301458	284873	282181	316963	300246	295886	296362	294086	274394	277224	291411	292379	294664	273961	269826	293442	287539
Glycylproline		472	590	393	0	640	11775	16000	5820	413	8579	15100	4975	3392	5665	1258	16886	7943	20003
Glyoxylate		6980	8230	5502	7490	4594	6824	6865	9717	10080	9595	7253	10079	9710	7170	7486	6991	8640	7366
Graveoline		230642	247285	240333	267661	304991	234959	233011	236362	202061	271820	225691	240401	203024	217473	234279	233552	248365	229048
Guanidinoproclavaminic acid		0	0	0	0	0	2165	1339	1338	0	0	0	0	0	0	0	4302	3193	6733
Guanine		0	0	0	0	1375	0	0	0	0	3864	4296	4459	5896	13143	4991	4754	3955	5666
Gyromitrin		2055	1922	1713	1861	2310	294761	266442	269683	1854	2440	2047	1781	1990	2960	2623	217871	184401	296747
Harringtonine		32157	55461	48017	54888	41949	40021	50841	75595	70429	70176	52021	75559	43225	52924	50021	69934	46841	51451
Heliotrine		56574	49814	53336	61158	44441	47616	52473	55732	46140	67609	42395	96306	50496	52395	56660	67385	45355	49132
Heptanoylcarnitine		28826	23617	26054	23229	19079	26516	27201	31211	23063	43403	26825	40494	25343	26990	33563	29476	22002	30109
hexacosane		49966	37000	50756	45310	36275	39071	45238	60781	65796	49845	34798	51623	32534	43749	39600	56757	60464	40068
Hexadecanoic acid		26422146	22286098	17615468	23057740	18230890	22106606	22724692	24354488	30468670	29230940	30965464	51084852	30667464	27584944	20944014	32508338	20845850	22134330
Hexadecasphinganine		19134	19412	16863	16641	19426	20882	17833	20884	16409	17833	19372	16038	20011	16797	16399	18968	18381	20195
hexanamide		9865	11111	14357	14495	11408	14180	14043	20354	14934	10607	10204	16892	13885	9793	16090	11179	14409	7600
hexane-1,3,4,6-tetracarboxylate		2541	3981	4079	4004	3212	4259	4033	6065	5004	6306	3504	5042	3138	4041	6125	4427	5063	5329
Hexanoic acid		317299	359887	333732	348013	232833	333887	386590	327115	402261	382617	342926	305686	539791	349676	306634	327872	398548	376748
Hexanoylglycine		2391	2023	1599	1978	1250	2104	2633	2194	3563	5706	6960	7635	12380	13954	9856	6964	6983	9601
His-Gly-Ser-Ser		210741	213958	195799	199351	219410	207581	205117	218347	204013	230413	220267	184384	203450	201845	223413	209491	217948	219326
His-Leu-Leu-Met		7682	16797	16681	13723	12422	12031	11163	18422	17865	17827	13231	14931	8745	13533	19932	11373	11776	15456
His-Leu-Met-Phe		54171	53576	51241	62066	37119	40137	44363	69871	55455	70105	50921	64799	52686	57262	55850	68793	41468	47167
His-Lys-Lys-Gly		26637	26464	37815	26121	26101	26078	17705	21329	31560	50076	34613	43399	31502	24305	25178	30527	26494	23780
His-Lys-Lys-Lys		85954	136088	131338	168385	107382	91266	122403	142854	120244	174778	71529	78518	92621	94556	178651	98267	121290	96060
Histidylprolinediketopiperazine		0	0	0	0	0	0	0	0	0	0	0	0	0	0	0	46263	29967	56285
Homostachydrine		12112	13252	4576	7337	8877	7850	6296	12547	9954	14817	21093	26491	10760	8659	13736	14048	7463	11381
Hordatine A		32166	101669	21395	30887	28127	50108	74953	204421	171455	58133	149461	68981	152179	110505	21134	137833	20072	110501
HSO3-		7539	6883	4902	8694	6280	6863	7431	4580	5113	6314	7699	7797	5534	6445	5649	6725	5222	4319
Hydantoin-5-propionate		0	0	0	0	0	47134	56761	19039	0	0	0	0	0	0	0	41819	19757	62255
Hydroxypropionylcarnitine		11375	18281	20655	15299	12394	19006	15835	21888	23265	23635	14303	16093	10358	19193	19502	20521	17044	18129
Hypoxanthine		0	0	0	0	0	0	0	0	0	2976	3318	3242	3776	8905	5528	2155	2092	3317
Icacine		12193	13928	12061	10236	12836	11704	10665	10854	11009	12831	11934	11353	10804	10698	10212	11812	11866	11605
Ile-Leu-Pro-Tyr		20143	19185	20273	19009	15324	20647	20390	19894	16067	18710	15811	17110	16009	17833	17238	18389	19841	21697
Ile-Leu-Thr-Ser		26726	33972	27654	44222	28822	24933	28667	44230	44340	56815	26995	46957	27170	43076	34387	43326	29284	20229
Ile-Lys-Val-Pro		51239	49658	56869	66971	47668	51153	59673	49847	60192	115150	91523	191606	96543	95730	93444	126626	61037	95343
Ile-Met-Phe-Tyr		93969	89658	69634	84233	64734	84070	91446	109363	124728	124811	92581	131494	124068	107326	121310	141932	86485	78238
Ile-Met-Trp-Trp		20119	31755	35530	17585	27388	28658	19158	41851	48062	29539	28781	47148	24914	23440	27744	32358	34712	44468
Ile-Phe-Thr-Pro		1286675	1061392	1179732	1311805	1151446	990405	1312506	1371710	1420723	1408984	1282783	1073994	1140155	1099102	1006210	1233507	1414213	1374784
Ile-Phe-Trp-Val		23343	41030	35431	28440	25918	37967	30505	48904	46636	39556	28810	35943	30147	30804	41422	43751	27409	34022
Ile-Phe-Val-Tyr		4635	7034	5736	3743	5469	5163	5347	6962	5352	9283	5252	5967	6742	4719	9121	5673	4596	4720
Ile-Ser-Ser-Tyr		9972	9463	14161	9353	9144	14604	13529	15759	14960	15670	8654	12567	9699	9836	9604	11460	11193	15279
Iminoaspartate		0	0	0	0	0	6733	8385	2958	0	0	0	0	0	0	0	5843	2602	8392
Iminoglycine		0	0	0	0	0	9838	8032	12015	0	0	0	0	0	0	0	6908	7101	9520
Indan-1-ol		4458	9447	9382	4768	7903	6880	5967	6486	11920	10322	8068	9218	5956	6435	7872	9966	7532	7058
Indicine		49052	51461	38071	59075	29550	43479	48442	58065	52845	63714	63349	95951	38428	41868	39751	60100	42136	55151
indigo		4679	4498	4632	4695	4703	4414	4779	4425	4690	3941	4401	4017	3106	4621	4280	3638	4539	3644
Indole		0	0	0	0	0	5040	4801	4975	0	1983	3647	3093	2787	4720	2866	5418	5052	7382
Indole-3-acetaldehyde		1346	6477	1196	0	1190	1053	1133	1431	971	1041	1424	6303	1854	1750	2348	36806	35373	56608
Indoleacrylicacid		0	0	0	0	0	161193	138708	179120	0	65316	133513	101540	91032	195711	116683	196694	153630	282379
Indoleamine		34550	2685	3274	34495	1804	2253	2729	2902	3970	21515	38719	59591	18461	5533	25612	16884	2579	1774
indolylmethylisothiocyanate		31878	2438	1093	8121	0	0	2347	2568	3351	9981	31852	47130	8495	5367	5914	7606	1509	2544
Indolylmethylthiohydroximate		34755	0	0	9094	0	0	0	0	0	7492	24361	29969	6446	3658	1652	4798	0	0
Indoxyl		1427	3084	1327	1370	2141	812282	669453	802416	1203	2014	1750	1051	1278	1215	1069	497161	432534	701852
Inosine		0	0	0	0	0	0	0	0	0	6367	8977	9501	11679	26757	10196	6201	4307	4975
Isobutyronitrile		13222	13519	13907	12597	14564	2803251	2636528	2766978	11769	252214	450793	295332	580462	730234	496896	2107654	2087219	3357743
Isochamaejasmin		4271	3277	4005	4723	3900	3308	3469	3101	4003	4578	2873	3349	4522	4016	4211	3161	3596	3552
Isocitrate		0	0	0	0	0	0	0	0	0	809	620	616	2551	3155	2451	843	896	873
Isococculidine		4865	1797	1678	1480	3052	5705	7420	10225	2334	2508	5720	1720	1875	1977	3046	8854	3250	2824
Isoniazid		27527	30357	34266	28942	32948	30435	29233	31867	30262	28755	30468	32155	29351	31544	33114	31209	36609	30802
Isophenoxazine		0	0	0	0	0	10191	8903	9468	0	0	0	0	0	0	0	7751	8088	10834
Isoquinoline		882	1374	789	829	879	4001	3219	3944	1110	2098	2768	2276	2773	4036	3226	4067	3932	5226
Kavapyrone		8174	9887	8102	13251	8087	9312	7884	10715	13957	14636	13467	14999	12961	11331	11868	13039	7854	6798
Knipholone		0	0	0	0	0	12808	10570	13562	0	0	4637	2889	0	6067	3546	15436	9124	14362
L-1-Pyrroline-3-hydroxy-5-carboxylate		17390	9020	8969	9037	10196	463450	375351	470242	9151	15778	16186	20901	15108	17031	18155	311859	276056	458850
L-2-Amino-6-oxoheptanedioate		790	1290	594	892	570	29699	35041	14076	1169	438	580	2154	890	1051	907	28586	13056	41411
L-Adrenaline		5326	10138	10397	5405	4397	12332	5074	10004	13171	8035	11429	14189	5673	8891	9855	9957	8808	10962
L-Alanine		479	800	544	459	452	1216	569	1377	586	2652	3911	3084	3898	4334	3971	4017	3742	3422
L-Arginine		1593	523	0	888	678	465638	417979	491913	772	1449	2662	2458	3484	5300	3532	390139	355329	503271
L-Asparagine		0	0	0	0	0	195593	169804	159597	0	608	1316	0	1518	2261	1676	103801	95725	157996
L-Aspartate		0	0	0	0	0	85636	74194	76663	0	1637	1902	1670	1665	2830	2224	55230	50289	81318
L-Carnitine		1371	1915	1326	1245	1367	1683	1879	1452	2146	39281	69550	47923	63567	90444	52906	42907	33061	57239
L-Citrulline		0	0	0	0	0	0	0	1475	0	0	0	1392	0	2010	2010	2199	5913	7956
L-Cysteine		0	0	0	0	0	8272	8490	7787	0	0	0	0	0	0	0	5687	5226	7897
L-Cystine		0	878	0	0	499	64999	56197	58955	0	1345	2300	1475	605	1998	1968	39241	35346	63438
L-Formylkynurenine		0	0	0	0	0	2909	2668	2980	0	0	0	0	0	0	0	3007	1893	3675
L-Glutamate		878	713	1053	837	1282	88370	76347	81077	645	1790	2898	1629	3112	4283	3933	55123	61585	83757
L-Glutamate 5-semialdehyde		5466	6345	5524	5531	5683	88231	85038	81069	5886	5470	6481	5612	5506	7409	5827	69088	75534	71541
L-Glutamine		0	0	0	0	0	1176353	1003501	1060395	0	1736	3075	1332	3334	3940	3712	760092	691009	1150082
L-Histidine		0	0	0	0	0	49713	47427	43029	0	8184	10275	7711	5912	10878	9795	44810	41101	45750
L-Hypoglycin		5226	6192	6990	7496	9613	5698	7849	6890	5929	4913	6507	7762	5615	7619	5044	5028	5909	5579
L-Leucine		10284	9124	9423	9147	9770	539053	459329	580437	9688	100342	203551	158915	121908	277017	157717	506675	403787	671595
L-Lysine		1077	856	0	866	487	141294	122918	145736	629	56388	93157	85723	84214	122569	84903	138808	131204	153891
L-Lysine 1,6-lactam		3425	4138	2948	3369	2315	3000	3098	2736	3168	2291	2663	3018	2264	1797	2044	3316	2571	3204
L-Metanephrine		19741	6978	7081	10066	14757	7919	9529	11771	13167	5636	11625	9331	9596	7918	8715	7598	9629	9217
L-Methionine		0	0	0	0	0	135099	110713	150729	0	18112	37267	30226	23191	52156	28016	121738	109276	158646
L-Methionine S-oxide		0	0	0	414	0	59260	55454	60666	0	539	352	435	680	991	719	44525	43592	60921
L-Ornithine		603	1315	0	555	429	1020	688	785	586	1067	2062	2031	2538	3255	2299	2209	5801	6131
L-Phenylalanine		927	893	873	898	1063	190815	169258	202843	1012	68152	144948	112978	92795	193795	111915	220361	174359	292506
L-Pipecolate		1654	1955	1403	1294	1532	56395	44490	53341	1578	12847	22885	26515	22145	51841	21945	56755	48258	129741
L-Proline		5139	5268	4995	4602	4819	160033	145875	191082	4637	22552	38119	25627	44991	66251	44477	147674	147410	189768
L-rhamnitol		13595	11337	10069	13817	9100	6125	7696	8138	11148	15242	11030	12154	8200	5686	12836	8237	7606	5198
L-Rhamnose		15664	28077	27610	25945	20862	32221	24202	45342	48799	36687	21624	36547	19773	29224	40713	33679	29434	33182
L-Rhamnulose		4403	6392	4097	5661	4338	5407	3924	5911	7704	6471	5352	8873	3637	4869	6230	5438	4419	5804
L-Serine		825	664	808	620	944	146206	135117	119971	630	1774	908	1328	3188	3307	2761	80348	67814	109560
L-Threonine		2010	1752	1993	1927	1864	69940	67910	79064	2009	2129	2285	1725	1700	3464	2688	56506	56397	73192
L-Tryptophan		0	0	0	0	0	50480	43767	53680	0	15738	36252	28064	25000	59299	31236	58502	49184	88879
L-Tyrosine		485	594	632	520	541	204820	175055	221322	828	21093	46868	38712	26875	67219	40131	163417	141117	254817
L-Valine		5790	5833	5535	6192	5766	220133	189213	235144	5407	73839	138935	110418	95722	194535	109551	228624	196251	297247
Lappaconitine		124329	104589	99254	123767	124212	103907	102190	93188	112843	90949	130753	124482	115496	106339	144828	115466	104604	97947
Leflunomide		0	0	0	0	0	3773	3339	2799	0	0	0	0	0	0	0	2974	2768	3109
Leu-Asn-His		22848	39759	42624	53236	42100	52833	42382	37862	30637	36075	54069	29944	5141	44035	15363	47568	33723	57619
Leu-Lys-Tyr		83251	125452	105908	115378	84622	72859	82834	158566	154138	172829	116253	117934	65336	82540	109760	109250	134790	89470
Leu-Phe-Ala		658985	857404	689872	659134	494713	535673	774948	706704	682063	928705	681443	998604	632069	683864	612068	896377	491121	686244
Leu-Phe-Asp		0	0	0	0	0	5996	5348	7986	0	0	0	0	0	0	0	4197	3711	6638
Leu-Phe-His		50047	56165	60995	48852	45604	44917	53613	70392	65718	72521	53741	108397	56923	52041	66704	71335	37744	73134
Leu-Phe-Val		86194	83752	45977	73939	39365	70585	60548	109900	72397	121583	94481	88613	76185	76966	98239	75032	76185	48424
Leu-Trp-Gln		46159	99452	108709	103609	69006	71451	81103	157469	130122	141560	88866	120045	65333	115016	133278	106618	86460	101618
Leu-Tyr		1136	2594	1372	1852	2642	1939	1509	2186	1573	2163	2060	1018	1694	2036	2138	1400	2101	1509
Leu-Val-Tyr		72117	86335	78660	81389	61424	57075	70988	78730	52016	85918	89505	58033	57036	78154	60654	68585	61804	72778
Leucyl-leucine		2919	5838	3500	5796	7202	4771	4951	6388	4885	7481	3935	7215	5389	4099	5289	7944	4285	7333
LeukotrieneE3		24879	48463	37704	26094	29292	47024	24061	45497	98231	58240	20878	77761	20209	36996	32611	62116	58818	50584
Levamisole		155773	0	499	43400	0	0	0	620	2082	35500	154722	164390	41500	6539	18360	15709	0	0
Linoleate		26464	23313	24526	25092	18326	20293	26277	23726	34594	32904	35757	43140	42001	33497	33996	43351	25967	31786
Luciduline		2587	2815	2557	2786	2490	2702	2425	2981	2273	3011	2626	2841	2930	2285	2827	2691	2510	2766
Lumichrome		9477	10144	7739	8029	7916	16088	12612	11330	9053	11641	8022	13204	15079	10309	8723	7757	6187	7128
Lycoflexine		21909	24161	19990	23963	27961	22340	23393	24099	20384	27005	20367	25100	23816	21467	22664	24367	25467	24905
Lys-Asn-Gln		2609	3426	2373	2751	3939	2666	2548	3338	3009	3451	2887	3180	2945	2896	2441	3265	3183	2664
Lys-Gly-Arg		21778	23883	17983	22071	25426	24766	18862	58115	41633	25610	30744	18087	13939	21374	30416	22995	25618	30328
Lys-Lys-Gly-Ser		6291	8575	7688	6242	6353	7016	7124	7786	7489	6843	6910	6894	7116	6943	7538	8670	6774	7646
Lys-Lys-Lys-Trp		102794	134684	85045	128200	84318	110505	80788	83611	64587	108428	102933	80768	87584	120349	85589	100110	93558	103606
Lys-Lys-Phe-Phe		14399	18871	15656	17886	18003	17584	19497	32499	26352	23426	15850	26309	19660	22017	26818	19564	21676	23019
Lys-Lys-Thr-Thr		33198	49137	35803	36425	27347	35285	47794	39503	51955	46818	38887	49472	45839	55793	65880	47025	35874	36032
Lys-Met-His		390542	393531	415766	569652	397919	323833	367019	522876	583601	714492	610840	759246	487649	522582	496168	585701	351191	300477
Lys-Ser-Tyr-Tyr		76538	154360	156751	114231	98854	71023	141197	165298	157652	163703	137460	189081	95768	115385	152736	133518	88317	128479
Magnoshinin		55920784	47971312	54678436	61077400	51836884	50425988	53173176	46731372	54231596	53043840	58478740	63160452	53942400	49137280	51794552	62078164	47796752	48051704
Maleamate		2435	1934	1815	1796	2115	12639	12962	10393	1774	2239	2251	1930	2108	1894	1802	7741	7090	11412
Malonate		1733	1133	1488	1075	1285	1676	1668	1810	1854	2321	1677	1959	2074	2294	2455	1852	1729	1730
MC-7181		58048	68730	82776	70794	60991	83333	59753	96649	99209	145031	68900	74162	49447	95290	90012	65985	73982	63483
Mearsine		34518	34405	28371	28541	26446	21007	20206	31923	39064	21561	33010	43378	38505	31832	31190	31545	23081	21332
Mefenamic acid		9204	5568	6470	5070	6655	6130	5270	4639	5423	5670	8438	7424	7540	4933	4499	6394	6913	4998
Melamine		5316	5161	6015	5401	5073	5837	5312	4972	8984	6423	4597	5762	6529	7226	7248	5897	5059	4944
Melatonin		23426	0	0	14195	0	0	0	0	0	8941	33151	38092	6574	0	0	9404	0	0
Mepivacaine		4675	4131	4215	3632	4422	4710	3446	3950	3446	4252	4122	4269	4125	4219	3393	3543	5140	3455
Mercaptoethanol		120779	379949	56886	62261	87238	132282	150896	201952	76087	83542	244858	66587	74953	65698	98237	158574	100588	301211
Mescaline		13770	14601	14769	14577	11463	12843	12218	15290	19906	20439	11086	13635	15124	10953	18611	13219	10824	14674
Met-Gln-His		0	0	0	0	0	48639	41401	52842	0	0	0	0	0	0	0	33620	24779	44869
Met-Trp-Asp		489180	418859	431275	521776	476581	419994	398724	388435	456448	387235	570972	506251	476696	474566	374917	390999	446568	407641
Met-Val-Arg		115611	15414	0	66346	3206	7546	13447	19837	19734	45491	109225	235254	66216	30152	20438	39657	3993	6259
Metaxalone		492	915	843	822	646	937	762	886	790	2099	2534	2048	3457	3114	1885	1134	2141	4076
Meteloidine		2306	2597	2211	3213	1738	2094	2394	3090	4354	3997	2055	5426	2027	2831	3330	4015	1796	3389
methoxyfuraneol (keto form)		3156	4953	4575	4069	3348	4019	4177	3161	3251	4837	4318	4369	5474	3632	3407	4421	3457	3878
Methyl cinnamate		16807	4403	9037	13393	6372	10576	24218	2231	42242	25581	2637	25680	12443	7981	0	13445	260342	11724
Methyl methacrylate		10679	10982	9529	12239	11531	9835	9986	13921	16438	16459	12265	20390	12075	17396	14191	16532	9427	10368
Methyl parathion		2699	3295	2552	3901	2945	3184	2424	1933	2797	2614	2502	3160	4068	2917	2890	2478	2388	2134
Methylbisnorbiotinylketone		0	0	0	0	0	12746	13972	12705	0	4872	7367	2479	2539	4203	3021	14754	8004	19923
Methylglyoxal		77222	82704	86395	69549	74764	114246	103875	108996	60025	62737	75631	76233	78397	89826	68495	86701	78860	112988
Methylimidazoleacetic acid		819	802	742	776	892	4806	5746	2794	792	852	1031	894	668	625	1031	6410	2454	6788
methylphosphonate		1548	1679	995	941	1219	1428	1493	1314	1840	1962	2023	2101	1469	1326	1221	1673	1326	1150
Midodrine		1281	2260	2609	1769	2369	2172	1813	1976	2511	1476	1899	1799	1886	2085	2482	1854	1948	2586
Militarinone A		87711	70840	90610	80452	83896	81137	69915	71787	69145	89565	89045	86651	105021	79217	80890	74791	80304	63225
Miotine		15876	12658	8480	11393	7423	13016	10138	12331	7661	9911	7121	20677	11421	12953	14585	20612	8248	17365
Miraxanthin-I		0	0	0	0	0	64376	56691	74605	0	0	0	0	0	0	0	35819	30423	63033
MK 571		0	0	0	0	0	8536	8680	9758	0	0	0	0	0	0	0	8865	6361	9194
Monomethyl sulfate		16580	7013	9486	13402	9306	7669	5762	8004	13801	7288	8863	21284	16456	7924	10322	9104	7700	6253
Murrayanine		0	0	0	0	0	3500	3350	3205	0	1195	1959	1687	1439	3657	1750	3132	2894	4720
myo-Inositol		880	944	1326	872	882	284981	267430	287214	582	7067	12848	8240	14553	16896	11344	229943	221945	303814
myristic amide		21981	17972	11118	21058	11936	15279	17033	16386	20237	29091	20232	34517	19680	22348	23935	20830	15205	13083
N-(3-Oxododecanoyl)homoserine lactone		64102	42130	62147	74992	41260	40185	56421	55122	62120	63998	54173	80706	61554	42756	53483	54595	59120	50563
N-(3-oxohexanoyl)-L-homoserine		5545	9045	8403	6659	4981	8072	7185	4461	11899	8590	6991	9938	4998	7311	11961	9639	6495	12803
N-(3-Oxooctanoyl)homoserine lactone		2326	2084	2367	2229	3086	2784	3437	2710	3102	2679	2802	3950	3251	2659	2208	2719	2794	3412
N-(4-Guanidinobutyl)-4-hydroxycinnamide		2325	2386	3027	2792	2543	2811	1804	3012	5047	4374	2941	4343	3931	3386	3441	3159	2443	3386
N-acetyl-(L)-arginine		0	0	0	0	0	1727	1990	1529	0	4185	3438	5895	5372	10961	7593	7942	6049	9859
N-Acetyl-L-glutamate		585	454	491	0	553	14419	15099	6357	708	478	474	779	415	489	404	13669	6930	16812
N-Acetyl-L-glutamate 5-semialdehyde		2003	4957	2692	2187	2821	71816	49925	32376	3703	11829	27715	11521	7895	16526	4166	79197	24110	73764
N-Acetyl-L-leucine		2506	3762	4438	3532	2151	1954	2417	4559	3132	4809	1939	2512	1910	2745	4001	2763	3068	3462
N-Benzoyl-D-arginine-4-nitroanilide		2229	2512	1977	2025	2295	1685	1841	2274	2170	2286	2180	2455	1986	2423	1897	2176	1907	1943
N-Butyryl-L-homoserine lactone		13352	9145	11225	11483	10026	13139	11522	12606	12719	13415	8548	16303	12200	10310	10517	12358	12527	11885
N-Caffeoylputrescine		5093	5658	5594	5157	7344	5723	5133	4984	5401	4601	5075	4216	6690	5333	7374	5460	5717	5470
N-Carbamyl-L-glutamate		0	0	0	0	0	6608	7658	2960	0	0	0	0	0	0	0	7933	3270	9164
N-Cyclohexylformamide		16466	33472	36658	31762	32918	20350	26940	42393	32562	31006	27503	35762	24546	33066	36828	29078	33040	30653
N-D-Glucosylarylamine		2498	3438	2158	3006	3568	2857	3197	3862	3708	2692	3383	5573	2549	3286	4642	3362	3129	3668
N-Decanoylglycine		4365	3549	3356	3015	3351	3220	3609	5412	4484	4292	3334	6795	4261	3999	3220	4784	3291	3490
N-Desmethyltamoxifen		114793	131641	79730	103640	73314	123433	97884	168014	116998	138966	125318	125112	136005	102766	115655	123594	97190	81331
N-ethylsuccinimide		2959	5398	3374	4002	3594	76603	76713	32202	7640	15196	44589	12682	6474	10459	5395	54328	36559	111347
N-Formimino-L-glutamate		0	0	0	0	0	0	0	0	0	0	934	0	3844	5008	4603	2667	1034	0
N-Heptanoylhomoserine lactone		17010	17827	15977	18384	18445	19905	14744	23301	25915	21493	20377	23702	21564	11624	27616	26600	16523	18260
N-hexanoyl-D,L-homoserine lactone		13665	9141	8566	12503	12382	10142	7610	15760	16227	17670	11735	14621	13205	9183	12272	9121	8861	12922
N-Lauroylglycine		121111	67452	59798	77265	63809	76113	71004	76570	108751	109335	105119	231302	112914	112251	77981	137979	72090	102797
N-Methylaniline		11245	15223	13939	14589	12977	11390	13889	15903	14659	15368	13048	30116	9735	13814	12056	18255	16509	13296
N-Methylpelletierine		119977	111889	133712	109225	127352	7843	136563	153083	157197	110577	52841	172915	90680	113230	128981	78696	109534	106949
N-Nonanoylglycine		2481	1933	1600	1995	1906	2070	1739	1743	2692	1744	2100	3347	2572	2956	1842	2253	1760	2353
n-Propyl gallate		1006	1177	1041	805	1012	3811	3781	4754	1047	948	999	1073	971	1035	990	3083	2389	4568
N-Undecanoylglycine		28093	19882	25070	24741	17729	23906	23708	34298	35001	32087	22544	33276	30519	29678	18705	26781	23091	28699
N,N-Didesmethyltamoxifen		17238	25173	31887	18933	24198	17568	29790	42451	30489	25986	20170	31982	17875	35178	26202	37527	16498	33884
N,N-Dimethylaniline		16614	16811	20331	19721	16084	18225	15204	24197	32286	23470	16621	45222	23095	16283	15148	24546	20757	16958
N(6)-(Octanoyl)lysine		23918	40620	39122	42742	35954	40515	36350	53700	47761	52278	31224	43559	16800	38858	50464	37890	48434	36109
N(pi)-Methyl-L-histidine		882	2670	0	0	1389	17032	17055	6803	0	2198	3390	2479	1995	2936	2319	16315	8023	22522
N1-(3,4-dihydroxybenzoyl)-N8,N'8-citryl-bis(spermidine)		2957	6745	6014	6538	6220	8281	4520	9762	12752	9882	5370	15670	5451	9821	9169	8999	5578	11429
N4-Acetylaminobutanal		5826	7908	8329	8201	3687	5989	5455	5159	13612	4791	7801	12875	8178	5460	8928	7219	4643	6851
N6-Acetyl-N6-hydroxy-L-lysine		0	0	0	0	0	2925	4265	1039	0	2631	4497	1471	1188	1731	0	5375	2328	5777
Nalbuphine		0	0	0	0	0	2213	1617	2826	0	0	942	1804	1102	3791	1482	2788	2277	8553
NG,NG-Dimethyl-L-arginine		0	0	0	0	0	0	0	0	0	1955	4077	4784	3362	9715	4443	2169	1578	3498
Nicotyrine		0	0	0	0	0	4382	3488	4788	0	0	0	0	0	0	0	3474	3056	4937
Nitramine		20016	17472	18452	19887	11493	16897	16466	19933	21881	18141	25041	26199	18084	17252	18091	20040	16240	22531
Nitrobenzene		11585	15570	10750	10550	13471	14648	12685	14727	13159	33438	44266	36982	45088	66020	36770	152267	98267	170747
Nitroethane		1951	2075	1774	1620	1955	11898	10840	13680	2313	2028	1988	1955	2148	2044	1901	9766	8778	11744
Nitrofuran		771	909	944	773	806	5029	4196	3570	928	740	1328	1239	1197	1186	899	3463	3372	4467
Nivalenol		4345	5654	4805	4991	6014	7648	6008	5400	8179	5455	4470	11175	5934	7300	6909	5450	5104	5242
Nomilin		38239	89625	61058	51868	42712	46872	63609	93018	80687	87854	55653	76691	50667	65023	70362	70298	52895	54450
Nonadecanoicacid		10570	8748	8254	10439	10694	11696	12724	12751	12134	15054	12728	20376	14673	11365	10087	15622	9328	11318
Nonanoic acid		413656	469904	448145	455285	353745	475699	639264	507763	428909	489455	598822	459881	385918	464547	347009	498278	435747	472280
nonulose 9-phosphate		0	0	0	0	0	27330	25637	10511	0	5807	11467	3763	2099	4196	0	33919	12266	38233
Norajmaline		10214	10612	9453	12833	11392	10498	10579	11864	11085	12428	10911	10334	10809	9884	9830	10102	10694	12146
Norsanguinine		9988	11561	11990	10352	12398	12323	11617	12095	13381	10766	10748	12270	14018	12984	11094	11421	11541	11312
norspermidine-2,3-dihydroxybenzoate		10176	3605	5002	11824	10553	3284	4695	3125	4687	6886	19932	12062	8182	4731	12103	3451	3613	5973
NS 1619		0	0	0	0	0	8293	9215	9387	0	0	0	0	0	0	0	5245	6841	7248
O-Acetyl-L-homoserine		2381	2387	1566	2089	1486	1892	1514	2454	1608	2992	2315	2485	1333	1460	2971	1970	2034	1641
O-Acetylcarnitine		1576	2176	2742	2354	2648	1596	2278	1927	1684	11904	14788	11648	14524	23052	17780	10684	7702	17190
O-Acetylcypholophine		4288	4170	3152	3316	3250	3489	4411	2773	3092	3853	3356	3317	3225	3012	3736	2662	3887	3233
O-Butanoylcarnitine		13972	19954	22719	19338	15925	20589	17961	14142	27415	27020	29396	20559	15011	17658	32693	23698	18673	27639
O-Propanoylcarnitine		0	0	0	0	0	0	0	0	0	7159	12718	11448	20091	34475	21476	15414	9792	18520
Octadecanamide		3373	3835	3227	4226	3012	2875	3413	3560	3588	2625	3753	3227	3551	2970	2891	4390	3116	3598
Octadecanoic acid		14570479	12091607	8609006	11723742	8917919	10866934	11495314	12126316	14724584	16535052	14639050	24846600	17714952	14365299	11746526	17655756	10851979	11438692
Octane-1,8-diol		6883	6112	6327	6882	7697	6336	7735	6907	9038	7776	7907	9216	9787	7202	6813	6757	6515	7455
omega-Cyclohexylundecanoic acid		7165	7046	7215	6039	8039	7309	7421	6393	10335	8066	6028	12718	8635	11196	6388	11922	6127	9582
Orthophosphate		2150	3107	1967	1982	2598	2043	2896	3435	2224	2144	2684	3965	2607	3245	3174	4468	1958	2089
Oxalate		6992	6360	6255	5851	4396	4980	4819	4312	3144	4540	8225	6938	7796	8324	6796	4743	3375	5835
p-Benzenediol		4535	5368	4701	6731	4750	4438	5402	5960	5965	6233	7646	7573	6717	6657	5678	6484	3878	3981
p-Chlorobenzhydrol		1220	1256	1258	1380	1508	1461	1393	1388	1437	1288	1420	1247	1631	1210	1210	1255	1139	1366
p-Cumic aldehyde		5484	5467	3900	7595	4870	5276	5114	6964	6850	9403	6845	10639	7664	7493	6539	9914	5629	3985
p-Xylene		5338	4168	3739	4767	2814	3922	4035	5570	6052	6020	4450	7784	4620	5658	4175	5304	4557	4348
Paeonolide		3289	2442	4601	2771	3098	4315	3037	5673	5028	3652	3018	5253	3503	3757	2505	3259	2650	3346
Pantothenate		0	1697	0	0	0	18730	16579	19330	0	2533	3780	3825	4190	6899	5455	15364	14544	22839
Paramethadione		18286	13952	15283	15392	17548	90258	105774	34225	18321	19484	37957	17231	18059	14985	14211	103634	40419	132273
PC(20:3(5Z,8Z,11Z)/22:6(4Z,7Z,10Z,13Z,16Z,19Z))		16143	14308	19768	16112	17890	13080	13418	11546	16863	16770	15548	15373	17768	15930	17108	12396	10422	11853
Peganine		41833	0	0	14387	0	0	0	0	0	16261	28015	37538	10447	4340	7356	7378	0	0
Pencycuron		0	0	0	0	0	26413	21709	25273	0	0	5770	4671	1853	8252	4458	18654	18139	27067
Penicillin G		0	0	0	0	0	0	0	0	0	3941	21678	10648	12972	19334	14916	10946	6905	9552
pentachloroethane		2426	2055	2863	1756	2470	2342	1542	1448	1343	1663	1823	1678	2591	3086	2901	1344	915	1303
Pentacosanoylglycine		392258	353270	449412	660310	330270	348815	402138	527193	456496	727416	750695	737318	546554	662053	574492	468611	361376	391819
Pentanamide		168595	340596	367590	285852	267540	359224	265946	416087	405412	340807	296719	311447	237113	313909	427125	277995	290513	330185
pentane-1,3,4,5-tetracarboxylate		0	0	0	0	0	21019	17024	16022	0	9383	15084	12023	11315	23702	14058	22358	17845	28550
Pentane-2,4-dione		23250	30226	29188	31414	26273	42814	30256	26221	20360	17711	47422	38098	10771	20310	22894	34792	25766	26159
Pentanoate		357218	334684	305341	274638	168289	354781	398133	324639	405503	653309	627324	793718	737394	516378	567847	643286	612687	815039
Perillic acid		12207	12726	10916	10141	17705	13952	13782	11854	8868	7980	22221	14430	26826	13965	11915	11446	12960	16763
Permanganate		9432	8807	9260	9297	8288	9262	9348	9342	7536	9515	9627	7863	6337	8799	8757	9328	9127	8982
Permethrin		0	0	0	0	0	9461	6399	5792	0	2882	4615	3241	3168	6164	6728	5130	4764	6863
Phaseic acid		897576	879776	863447	1290752	863802	729450	896176	1100385	1344183	1571382	1263807	1733282	1126327	1231912	1153598	1389721	797808	685072
Phe-Ala		2678	3221	2804	2595	3104	3122	3456	2999	3603	2688	2915	2847	2858	3042	2506	3391	3191	3415
Phe-Asn-Gln		0	0	0	0	0	7434	7259	9392	0	0	0	0	0	0	0	7413	5481	9131
Phe-Gly-Arg		43917	32925	37344	34971	24204	77100	46042	30129	106583	63833	33813	98700	41606	63732	33394	92517	31295	60041
Phe-His		1736	1856	2422	2309	2279	3009	2125	2761	4260	4553	1358	3257	3095	3238	3261	2102	1794	3409
Phe-Phe-Arg		1260	1971	3504	2536	2857	3065	1970	2971	2752	2198	1531	2303	1493	2006	2404	2504	3102	2756
Phe-Trp-Pro-Pro		37363	44002	43155	69181	30372	44487	68440	66275	66133	81093	76807	66312	44084	68596	57098	56760	34098	41680
Phe-Val-His		211944	426851	437668	431763	336238	351387	384520	654568	656001	569801	340226	559665	301240	567188	521308	449630	303643	497332
Phenacetin		9641	10907	9742	8557	17655	9767	11866	8961	9317	8937	12426	15628	18762	8811	9531	14140	8560	17819
Phenethylamineglucuronide		4622	4718	3681	4036	3912	4675	2861	4772	5794	6499	4125	6863	3993	4880	3875	4412	3308	2689
Phenmetrazine		5580	4105	2695	5250	3536	6781	5927	8080	9619	4699	6636	17719	8238	6659	4445	7580	5372	8547
Phenol		1898	1662	1623	1572	1252	7129	5097	5422	1648	2361	4938	3716	3841	5438	3073	7091	5269	10318
Phenylacetaldehyde		6461	5894	5773	8468	5699	17022	22472	9108	8357	7772	12064	11845	7484	9283	5862	21538	11262	29718
Phenylacetonitrile		175746	130552	149232	195123	137119	162762	143608	152805	163293	181690	166065	191717	167393	143469	143305	174797	322607	146392
Phenylacetylglycine dimethylamide		6581	6623	6607	6651	7469	6922	6929	7027	8490	6042	5717	6751	7881	7173	7229	6389	7751	7397
Phenylethyl alcohol		65847	57168	36581	56132	37194	68634	53112	62339	94886	58883	61211	107916	58360	56845	54406	87004	53328	65922
Phenylpropanoate		177823	154381	143655	183723	116144	160798	153133	220154	244475	224760	179285	359189	184876	191172	166068	213752	158874	174904
Phenylpyruvate		3551	4457	3897	4342	3192	7823	6835	5204	8860	7215	4783	10194	5119	6436	4331	8118	4573	7528
pheophytin a		76154	110314	99432	84474	69713	86436	114528	100472	87504	113255	72853	96880	75623	97770	75601	107080	55106	102659
phlorisobutyrophenone		3137	3538	1986	2717	1788	2228	2455	3142	4812	3363	2112	4972	3335	2604	2492	3998	2738	3775
Phloroglucinol		161763	130889	145614	158452	172239	142710	152137	120716	146339	151136	177202	194662	139972	142150	144709	176296	125272	122340
Phosphite		4554	5422	2938	4902	3782	3901	5695	5768	5506	5325	4654	7254	4320	4557	4779	5244	3770	3852
Phosphoenolpyruvate		0	4836	0	0	0	0	0	1519	0	0	1867	0	0	0	0	3214	2533	6979
Phosphonate		8080	7507	8365	8003	8977	8606	9748	7661	7323	6941	8550	6070	8177	7256	9148	8711	7979	6764
Phosphonoacetaldehyde		0	0	0	0	0	0	0	0	0	1079	2215	1379	2013	4104	2512	2007	1435	2252
Phosphoramidate		4568	3936	3785	4782	3372	2782	2820	3860	3915	3839	3762	5079	2971	3703	2870	4359	3600	4439
Phosphoramide mustard		106518	117992	146412	294670	170498	216851	147260	198373	126951	121399	198677	196672	30613	180844	96095	229979	188706	213373
Phthalate		0	0	0	0	0	0	0	0	0	0	0	0	0	0	0	0	0	0
Pinidine		10827	13539	15336	14149	11684	13381	13136	15868	15308	20341	15130	13925	10441	12487	16514	14632	17921	13539
Piperideine		57095	66414	64609	74636	39123	58343	63542	59439	70920	74367	63466	47830	47490	57817	92118	61608	40477	48439
Piperidine		20341	20797	13018	16976	15572	19024	56174	59073	19761	28446	25700	26059	22210	33337	20077	66069	60056	121678
Practolol		15558	11622	15713	15081	15753	11728	15609	8840	11270	15220	10472	9420	6476	17385	14124	10641	13369	17762
Precocene 2		162292	128803	124397	180320	120420	121107	137866	171059	213498	223029	197548	239473	179718	172107	162447	235179	123850	114277
Pro-Pro		5337	6593	5338	6687	5743	6019	6391	5419	8603	7478	7144	5905	6992	13437	8462	8264	5213	6202
Procymidone		0	0	0	0	0	2077	2160	2146	0	0	486	431	0	414	0	1839	2247	1855
Propane-1,2-diol 1-phosphate		2397	2132	2442	2177	3033	1814	2154	1468	2591	2218	2190	1911	1818	1947	1938	1681	1899	1418
Propanoate		14276	10582	10347	12961	9777	10069	11525	11408	12008	94765	129342	109973	123700	130984	78762	122846	135650	146686
Propanoyl phosphate		0	0	0	0	0	0	0	0	0	2657	2343	3062	3738	6336	4734	2777	1358	3487
Prostaglandin A2		23545	20105	40820	28404	28163	28091	21867	22028	17456	0	40913	33463	39435	17127	18359	27148	26671	25533
Protoanemonin		8658	8850	10091	8588	8324	14293	12419	13084	6746	6390	9314	8729	8872	11497	8091	10150	9530	12840
Pseudopelletierine		13389	14104	10616	13025	10880	13770	13915	13514	16099	14127	13457	22035	13178	12769	13104	17987	8930	16321
Psicofuranin		10192	0	0	0	0	0	0	0	0	21228	26184	24486	0	13287	0	33255	17664	23217
Pyridoxine		2991	3304	1969	2111	2313	4128	3304	4306	3523	4100	2571	3867	3455	2345	3839	4591	2730	4686
Pyrrole-2-carboxylate		1307	1403	1301	1177	1221	7180	7247	8286	1342	1378	1269	1237	1234	1165	1514	5868	5967	8396
Pyruvate		23077	20810	15725	21118	21469	20887	21418	17837	21541	76549	86670	125628	100070	104788	58410	80442	72298	133166
R-Salbutamol		3568	4993	4746	5862	3243	4368	5912	7536	5288	6404	5943	7510	4755	4078	6416	6749	5135	4653
Retronecine		3700	4681	3272	4002	3622	4417	2524	4657	3760	5056	3413	6303	4056	4169	4362	4392	4065	4517
Riluzole		48749	0	0	53938	0	0	0	0	0	49559	57709	52404	20080	0	30578	44645	0	0
Rishitin		43488	37939	31836	38625	26783	35403	38946	49407	56888	43248	38140	102183	36942	40363	41480	48281	29278	36337
S-(4-bromophenyl)-mercaptopyruvate		6159	8120	6485	9063	6150	5690	5221	8225	7937	6209	6972	10936	5279	6991	4813	7291	7576	8000
S-7-methylthioheptylhydroximoyl-L-cysteine		2160	2303	2327	1753	1864	1745	1509	2266	1704	2264	2359	2677	2733	2772	2043	1951	2674	3085
Scoparone		3321	2599	2642	2612	3286	2981	3188	3325	3880	3288	3034	3042	2819	3202	2204	2732	2860	2855
Selagine		5648	4763	4789	4694	6642	4686	4710	4557	4369	4999	4932	6259	5148	4645	4951	4502	4896	4258
selenalysine		13697	0	0	10490	0	0	0	0	0	4161	9039	16841	4051	0	6663	6095	0	0
Senecionine		9839	9360	9301	10659	12665	9815	9668	8514	9952	10601	8952	11213	9282	8722	8332	8739	10281	10419
Ser-Gly-Ser-Tyr		1082	1364	1072	1421	1325	1976	1405	2831	2034	2460	1250	3995	1556	2717	2049	2311	1661	2744
Ser-Gly-Tyr-Tyr		4554	8174	7068	4683	7786	7478	5320	7698	6173	7134	5155	9194	5513	6566	7624	6402	5805	5703
Ser-Tyr-Arg		26446	41395	45655	66234	38817	49202	60052	45248	34427	24642	48521	24175	2944	34279	18102	33945	32362	38996
Shikimate		6080	4273	3319	3183	3693	4586	4498	6530	5629	5926	5057	4904	4340	3759	4017	4748	4990	5171
Shiromodiol diacetate		3596	4280	5426	8036	7112	6838	5416	4968	3886	4266	6716	8045	3978	5718	5144	3877	4316	6275
Sinapoyl aldehyde		1870	1552	2453	1984	2446	2406	4243	2338	2734	2542	2528	3657	1430	1586	2839	3043	3241	2250
Skatole		1132	1441	1115	1384	1524	8633	7744	10966	1552	4716	5947	5563	5130	10194	8046	9038	9095	14114
SM-17466		0	0	0	0	0	3415	3015	3094	0	1548	3486	2860	1862	3849	2362	4039	3395	4362
sn-glycero-3-Phosphocholine		0	0	0	0	0	0	0	0	0	3113	4667	4895	5609	11445	7026	4273	3226	6353
sn-glycero-3-Phosphoethanolamine		0	0	672	425	0	716	1105	0	0	1734	2631	1626	3479	5773	3545	1923	1576	2621
sodium dodecyl sulfate		59801	32020	30900	102221	91533	31207	30074	26457	32809	51297	124305	81533	38780	36634	67818	34783	21453	36668
sorbate		8646	4591	3616	6814	3566	6125	4836	5382	5346	6959	6065	8374	5099	5353	4224	4761	4658	3834
Steroid O-sulfate		2638	4928	2244	3002	2691	4632	3023	3838	3489	4661	2785	4361	3639	4449	3995	4382	4368	3726
Stigmatellin Y		42589	47394	29807	31352	28378	30306	46101	63649	53466	41338	40390	53326	31516	62234	53680	49574	31447	53667
Stramonin B		126041	119198	103429	128045	115011	110256	110488	114359	131673	124665	137200	159153	112541	121654	115127	156445	113642	131969
Styrene		120641	109648	108200	131710	111287	122926	100354	98931	117711	123166	116590	147893	122209	101819	123686	120876	110805	109104
Suberic acid		15325	16110	9790	13915	13200	9099	10904	10539	8526	8462	13653	16635	17131	9326	11033	9767	12852	12551
Succinate		61308	67115	57448	66710	47904	66650	67902	84323	75710	203933	225644	211593	110008	161640	171951	231046	191888	230988
Sucrose		887	0	618	434	622	11220	487	0	1146	54301	79324	75332	148765	164818	156128	64500	48125	103872
Sufentanil		0	0	0	0	0	28180	21871	29885	0	0	0	0	0	696	0	20810	23808	35241
Sulfate		4768	5142	5456	7077	5337	6538	3732	4608	4438	6528	6374	5946	6640	5053	5116	8139	4643	5094
Tecostanine		36456	31107	32253	32538	19999	40445	35515	36498	43721	47154	37401	77654	33204	35784	37508	45028	33195	34898
Tenuazonic acid		2698	2377	2883	1949	2006	3204	2723	2943	3677	2916	2797	3503	2329	2376	2003	2162	2078	3503
Terazosin		67238	59333	73543	65872	64774	50966	55898	59582	67180	53948	70935	64799	62402	66811	58201	67196	57636	51367
Tetrachloroethene		135685	138315	119901	116990	118143	133599	135957	136823	93459	133735	136194	104942	86480	116263	128741	139733	133440	139540
Tetrachlorvinphos		4471	5188	4081	4709	3759	3528	3384	4808	4082	3312	4200	5721	4693	4397	3909	3809	4233	4230
Tetracosanoic acid		6279	5727	3763	5123	3652	5549	6399	5283	6919	8125	6148	10346	5947	7393	5930	9615	4964	6307
Tetradecanoic acid		911517	755143	725315	862620	710728	802452	807617	937580	1086372	1149246	1073200	1684536	1106175	1020581	907641	1189615	808965	859450
Tetralin		25452	26067	22143	33815	33184	27418	30704	26735	23518	31111	39706	33237	26127	31074	26277	38007	29394	24340
Thiamin		0	0	0	0	0	6836	5640	6881	0	0	0	0	0	0	0	4166	2841	5279
thiocitrulline		0	0	0	0	0	4926	4288	5307	0	1323	2877	2036	2024	3501	2018	5398	4619	7401
Thiodiacetic acid sulfoxide		2171	2960	2690	3363	1903	1664	1713	1240	1228	1700	1707	2169	10660	1527	2897	2794	2107	1741
Thiomorpholine 3-carboxylate		0	0	0	0	0	17553	15039	20114	0	0	0	0	0	0	0	13156	12393	25815
Thr-Ala		0	0	0	0	0	17749	21345	8698	0	0	0	0	0	0	0	19446	6943	26332
THTC		0	0	0	0	0	180749	161874	181362	0	17246	34193	25119	24836	49908	28984	135303	142980	236203
Tiglylcarnitine		17507	8451	9722	21323	9911	7873	9236	17170	9382	16966	18010	20146	16100	14269	15349	13481	9720	11493
Toluene		1755	2090	2347	1685	1616	7064	6138	8099	1676	3262	5927	5214	3769	7659	3494	9958	6473	11568
Tolylacetonitrile		59104	45612	54597	75553	56103	59190	46942	61408	58841	66999	83153	64082	69939	65400	65413	74999	50170	53502
TRAM-3		10996	12143	11036	10758	12625	10116	10265	10236	9700	13495	8645	9902	8946	9370	9692	10476	12363	11456
trans-2-Dodecenoylcarnitine		23959	16833	16277	22578	15312	22024	23338	30651	23764	29112	23336	49611	34509	23690	25010	29070	16962	22066
trans-4-Hydroxycyclohexanecarboxylate		12389	12512	10171	12112	12143	11296	12169	12824	14121	10215	12274	12976	12213	11269	12009	13222	12669	13407
trans-Cinnamate		390	0	477	0	0	12059	10015	11604	0	3870	9303	6668	5452	12608	6274	12805	10260	17153
trans,trans-1,4-Diphenyl-1,3-butadiene		40883	33749	37660	34294	47952	43452	44850	37388	53789	56165	42064	54596	49809	38611	28182	46564	40569	37144
Traumatic acid		15635	11467	24417	24750	14525	33199	10530	11930	10138	10553	34735	23300	8818	24033	5150	13884	5113	23727
Tremetone		6659	5976	7100	9318	5143	5833	7053	8325	9263	10508	10887	12887	9003	8263	8047	8993	5893	5878
Triethanolamine		9309	8631	9477	11416	8998	12936	8354	9720	8573	20031	9214	7849	25505	8084	10733	10945	12412	8502
Trimetaphosphate		8188	5511	8514	5745	8231	5059	5779	4254	6074	7788	6488	5367	8312	7611	9928	2778	2802	2801
Trimethoprim		3169	3623	4115	3317	3814	5007	3075	4845	5080	5229	2724	5744	3449	3160	3833	4381	3343	6458
Trimethylolpropane triacrylate		4345	5628	4135	4956	4103	5137	4892	7502	7682	6374	5986	6510	5397	5797	7299	7212	4715	4579
Tromethamine		1550	893	3173	1062	826	2892	1031	898	1198	1953	1403	893	1087	1057	1080	0	699	1891
Tropinone		14674	10182	7891	12626	9305	9466	10589	11740	34821	13602	8273	34084	13638	10808	10378	21569	10069	11547
Trp-Asn		2992	3804	2480	3350	2125	3565	2769	3162	2967	2398	3395	3222	1963	2612	2596	4223	2595	2083
Trp-Cys-His		102627	144381	161146	136049	137343	98253	81711	86370	141709	151654	128962	147023	155197	150697	128644	76415	146846	154481
Trp-Gly-Arg		234558	182011	242826	263430	223453	228864	219736	207829	227330	214605	228162	285711	216848	223248	235791	311525	200390	184993
Tutin		2038	2464	3008	2530	2542	2463	4069	2594	2779	4819	2755	7835	3967	4744	3031	5182	2530	3067
Tyr-OEt		2536	4739	3098	2701	2492	3150	3024	2682	4510	2310	3092	1898	2607	3458	3348	2590	2543	3150
Ubenimex		57192	51719	38280	38993	30228	49739	71384	74576	40578	62642	102098	30363	29839	65637	71996	46193	36567	24686
ubiquinol-1		4405	4255	3292	4876	2743	7056	5427	5277	9455	7849	6572	10175	5358	5334	3950	5186	4531	5805
ubiquinone-1		4464	6316	5111	5868	3723	4960	4944	5883	6758	6866	5870	8293	5690	4036	5469	6738	4521	3646
Uplandicine		31141	31363	35124	37588	40869	26676	32328	33007	35660	31440	32330	33662	34658	32669	32997	30549	30034	29209
Uracil		4133	4218	3348	2933	3616	3681	3309	3691	3877	16740	19216	21176	11586	21288	10185	13270	10171	14390
Urate		0	0	0	0	2888	0	0	0	0	5183	13090	1971	4731	28086	20427	2986	1184	3172
Urdamycin A		37753	39689	41855	45231	36579	37392	37838	36729	40317	34204	30482	37672	42923	35502	42271	33205	33164	35801
Urethane		0	0	0	0	0	3366	1772	1799	0	0	0	0	0	0	0	1949	1829	2967
Uridine		0	0	0	0	0	0	0	0	0	5406	7579	7969	7519	19582	7300	4352	4186	7222
Urocanate		6609	8203	5674	7718	9897	8152	7798	6513	4966	8145	5922	9615	9348	5726	5952	6024	7822	6133
VAI-2		4531	6006	10244	7432	10091	5815	8591	7534	7824	14728	8963	6429	7329	5523	8525	7109	11677	4509
Val-Pro-Arg		6468	7071	6106	6155	5724	6231	5909	5840	5913	5640	6791	6405	6411	6674	6939	6947	6543	6203
Val-Tyr		4871	8515	5546	5553	4408	5271	3986	8567	5376	8955	9082	9805	6071	5353	6510	5108	5432	5631
Val-Tyr-Tyr		0	0	0	0	0	45498	42951	20325	0	0	0	0	0	0	0	47258	24538	53695
Valeroidine		28761	35337	38173	38574	30522	35484	30717	38023	35605	41723	56410	44788	38245	33246	36710	43936	26322	34114
Vinylacetylglycine		3190	3619	3191	3073	2320	19918	21370	9054	3445	12838	28577	10088	5934	10216	4291	26352	11167	34838
Volemitol		1668	1592	1684	1346	1340	1668	3705	2206	2495	1854	1912	3089	1025	2144	1137	3274	3155	2578
Westiellamide		4544	9886	11796	10923	6928	14455	10277	15042	16952	12106	7390	16600	10606	10988	18757	10191	12325	15117
Withanolide D		17445	28848	26822	26749	36258	29079	30005	64542	47301	43932	29863	31494	17634	36069	36665	43953	41826	34730
Xanthine		0	0	0	0	0	0	0	0	0	21803	29773	23276	21037	56934	32914	19884	18777	29399
Xanthosine		0	0	0	0	0	0	0	0	0	2719	5295	2975	5119	7751	4987	2121	2308	2576
XE991		3576	3939	2103	7216	2470	2171	2833	4466	3400	5404	5617	4891	5748	3573	4010	4326	2430	1788
Xylitol		0	585	0	552	0	606	0	497	472	6587	11089	11857	9964	11883	8076	5657	5399	6948
Z-Gly-Pro-Leu-Gly-Pro		168924	141427	152012	256369	72345	123040	198382	162951	172642	233257	185393	270545	194735	198891	127473	226426	117511	137446
Zearalenone		33976	35887	28617	31349	25837	35752	40597	35879	45143	50435	37095	65230	30686	37563	33138	51497	25065	37007
Zinnimidine		13326	14518	14179	13216	15713	13869	14350	14217	15131	12917	14077	13474	15652	15089	14310	13503	13944	13943
Zinnolide		124418	115840	123319	159728	142459	122291	111185	122812	145709	131541	136897	159115	146066	124419	123056	149225	127806	126689
Zonisamide		276984	0	1573	230416	0	2541	3880	0	8318	120523	265871	379340	124689	23507	176507	111833	0	0
