# Supplementary material for: Metabolomic and functional analyses of small molecules secreted by intestinal nematodes in the activation of epithelial tuft cells
Source: Metabolomics. 2025 Apr 21;21(3):55. doi: 10.1007/s11306-025-02248-w (PMC12011944; doi:10.1007/s11306-025-02248-w)
Supplement: Supplementary file 4 — Supplementary Table 3 (XLSX 1973 KB) [file 11306_2025_2248_MOESM4_ESM.xlsx]

## Sheet: EBSS Diff Ranking
Suppl Table 3: Peak intensity data for N. brasiliensis, 4 hr and 24 hr cultures in HBSS
	Medium
Metabolite	EBSS MINUS NIPPO 4h			EBSS PLUS NIPPO 4h				EBSS MINUS NIPPO 24h			EBSS PLUS NIPPO 24h				HBSS MINUS NIPPO 4h			HBSS PLUS NIPPO 4h				HBSS MINUS NIPPO 24h			HBSS PLUS NIPPO 24h				RPMI MINUS NIPPO 4h			RPMI PLUS NIPPO 4h				RPMI MINUS NIPPO 24h			RPMI PLUS NIPPO 24h				EBSS Difference	HBSS Difference	RPMI Difference	EBSS Fold Change	HBSS Fold Change	RPMI Fold Change
L-Phenylalanine	2.33686e+06	97720.1	128954	4877010	3.50203e+06	2688129	3.68906e+06	119123	2687115	111130	17518074	13619798	15950401	15696091	110288	96336.8	207582	5.19291e+06	4.37881e+06	3.73146e+06	4.43439e+06	184814	112992	123196	16904778	16829884	18305024	17346562	70061744	69410880	84537408	69020000	78364264	78916016	7.54334e+07	78633256	79903096	81206928	70607504	87618728	71245608	7.64906e+07	1.2007e+07	1.36151e+07	-5210596
L-Methionine	355090	23007.7	22234.1	1.43704e+06	1.21718e+06	683173	1.11246e+06	31465.5	465821	22226.4	10647008	8828592	9909472	9795024	18515.3	20632.2	39263.3	1.59366e+06	1.2443e+06	1.06877e+06	1302243	39838.7	18389.6	21397.9	8609765	9845216	10853367	9.76945e+06	65489304	66865044	57417432	63358592	73492136	74493752	70448160	68344416	75487168	73812792	64429776	70215128	61067788	65237564	8.68256e+06	8.70068e+06	-30960320
L-Proline	12686510	232088	437022	2.08898e+06	1.71048e+06	1.80007e+06	1.86651e+06	364837	9713283	308232	9350668	8301960	12439938	1.00309e+07	334422	196505	483890	2.48477e+06	2.38038e+06	1373819	2079659	819103	238434	279564	8811596	11266284	10620148	10232676	488537792	477417984	425379968	441385824	456911680	495554016	4.64617e+08	492513280	467038784	471584448	415724768	471212064	414033728	4.33657e+08	8.16434e+06	8858857	-1.28425e+07
2-C-Methyl-D-erythritol 4-phosphate	35882016	35368740	36450828	34827916	23729110	24802442	2.77865e+07	31483042	36389716	28588862	36950664	31135820	38186788	35424424	31699910	31678926	39372360	36635248	36018140	31037278	3.45636e+07	35115696	39897320	36816068	40414988	38091444	43673152	40726528	68408632	67405568	58775772	62522660	76382896	77340504	72082020	69466536	73997552	80535616	54452932	63707308	59558204	5.92395e+07	7.63793e+06	9689250	2.533e+06
Octadecanoic acid	23762142	21811036	22364224	17066690	15914648	19262056	1.74145e+07	22621504	26263474	22574186	28257708	20804642	21996158	2.36862e+07	18294492	19293684	17233646	19674332	19807750	20465274	19982452	23016230	21451294	24460886	24684878	23344908	24774742	24268176	21682804	19627312	21968402	18533262	26329244	20029822	21630776	27867890	23852594	22392258	24702536	26714930	21073866	2.41638e+07	6.2717e+06	3802902	6.68893e+06
Choline phosphate	21742.5	37594.7	21307.8	1.81591e+06	1.44027e+06	984077	1.41342e+06	37033.5	32061.5	22798.6	7890642	6.16146e+06	8610343	7.55415e+06	31732.9	27237.7	30836.2	1.73603e+06	1.92512e+06	1.46827e+06	1.70981e+06	50639.6	20593.8	31587.2	6457939	7.83877e+06	8734058	7.67692e+06	40287.3	45645.1	28006.9	1.70236e+06	2.42039e+06	1.59808e+06	1.90694e+06	53396.5	59707.8	57983.7	7.53887e+06	7361717	10887039	8.59587e+06	6.14073e+06	6.20865e+06	580684
Hexadecanoic acid	52836324	33306876	34697024	28090980	26625718	31942488	2.88864e+07	34688800	44973376	34443888	39172424	31879324	32981956	3.46779e+07	37791900	33725492	31067318	32388048	32844168	32852848	3.2695e+07	38068128	34609320	38993812	37061220	37445080	38237804	37581368	36993656	33955572	36205028	30945784	50663884	35288908	38966192	49259432	46611952	40534924	39086208	44193916	35360504	39546876	5.79151e+06	4728520	4.17799e+06
(S)-Malate	154687	60358.9	66934.8	1.92983e+06	1.29285e+06	966453	1.39638e+06	66813.8	112745	47498.7	7.23618e+06	5.06949e+06	6.80103e+06	6.3689e+06	81201	101011	100467	2.02571e+06	1.97778e+06	1.95133e+06	1.98494e+06	104340	72512.7	66716.9	7241170	8.1252e+06	8199711	7.85536e+06	92190.6	68233.4	78997.6	1.17515e+06	1.51998e+06	1.33142e+06	1.34218e+06	84382.5	55021.2	86067.8	5750204	5057610	5.7527e+06	5.52017e+06	4.97252e+06	5.90403e+06	-4.04804e+06
L-Histidine	416293	96939.6	93278.7	2.54423e+06	2.05877e+06	1.00624e+06	1.86975e+06	83233.6	914660	75973.3	7124988	6.20525e+06	7161710	6.83065e+06	70542.7	43599	104781	2.33551e+06	2.00093e+06	1.52632e+06	1.95425e+06	99071	123362	57645.6	5479029	6768425	7.52244e+06	6.58997e+06	48632788	48983880	45349608	47174968	62367356	50005732	5.31827e+07	52949912	51199528	52124356	45684432	51781128	49938384	49134648	4.9609e+06	5.06364e+06	9.11674e+06
L-Arginine	10827041	516067	478688	1.29539e+06	1.09254e+06	271889	886606	132801	6027467	420232	5.08565e+06	4.10106e+06	4908131	4.69828e+06	357527	81607.5	118842	1.20046e+06	1.29535e+06	483687	993164	516923	948034	68556.6	2.77512e+06	5.05653e+06	6.08691e+06	4.63952e+06	218509088	241993120	212700032	222715552	256710768	240533520	2.39987e+08	253033632	251679008	254007520	213392864	320336768	213580432	2.49103e+08	3.81167e+06	4.15583e+06	1.61329e+06
Creatine	201378	312405	92435.8	1660818	1274079	866093	1.267e+06	92472.9	1284831	46151.8	4.59842e+06	4.00204e+06	5600018	4.73349e+06	59431	52763.2	61631.5	1756092	1.62297e+06	1.36741e+06	1.58216e+06	58793.8	48011.9	46225.5	4117167	5138424	5.72093e+06	4.99217e+06	12238.4	59978.4	16465.4	1949626	2.08265e+06	2.18775e+06	2.07334e+06	20872.2	15498.7	70591.4	3431786	3.82322e+06	3804903	3.68664e+06	3.4665e+06	3.62476e+06	2.07699e+06
Urate	100865	25067.1	26535.6	1.76776e+06	1.40234e+06	991036	1.38705e+06	26389.2	279332	18429.1	4814194	4382459	5.0425e+06	4.74638e+06	23594.9	28633.2	24785.8	1.92265e+06	1.75852e+06	1378162	1.68644e+06	40485.6	22890.1	27873.7	4662875	5101979	5053620	4.93949e+06	33289.3	25507.9	24641.5	1434109	1887162	1.30507e+06	1.54211e+06	30737.1	32013.5	39392.8	3187825	3.89798e+06	3.77151e+06	3.61911e+06	3.35934e+06	3.56133e+06	-9.33559e+07
L-Glutamine	190350	36754.7	71609.3	1.20645e+06	627064	471392	768302	54404.9	2230951	54487.6	4975412	2813563	3978553	3.92251e+06	50413.2	183340	67134.7	890188	987484	695792	857821	77977.8	57776.2	42464.9	4.71053e+06	5275054	4968305	4.98463e+06	659642944	676899520	594077248	608534400	694178688	717464640	673392576	685382528	660365440	713646464	577487296	611130880	551491904	5.80037e+08	3.15421e+06	4.28884e+06	-2.30152e+07
L-Leucine	2.14342e+06	71952.6	143443	838722	705908	466497	670376	95924.5	3.19757e+06	88062.8	2.99077e+06	3.14543e+06	4.14634e+06	3.42752e+06	80128.8	74490.3	143693	815461	737001	566941	706468	95926.8	87351.9	72660.6	3114706	3740911	3958605	3.60474e+06	155826336	168966176	149493744	159328224	177770992	177805392	1.71635e+08	181072960	190572896	196814368	145483296	156477216	143898624	148619712	2.75714e+06	3.0378e+06	2.21674e+06
Succinate	483774	285876	199586	601415	637721	350802	529979	227943	302659	225934	2.19068e+06	2.41465e+06	3.65158e+06	2.7523e+06	315246	228261	151228	483863	470327	377081	443757	293709	348249	187455	1587457	2.01078e+06	2.22153e+06	1.93992e+06	284078	296590	220391	331527	572664	620627	508273	251498	289290	284452	2.62006e+06	2.33797e+06	3.21699e+06	2.72501e+06	2.22232e+06	1.56284e+06	-7.89467e+06
L-Valine	1.92136e+06	177228	203349	444000	401736	251361	365699	168040	1663274	139417	2.02514e+06	2.30323e+06	3.17633e+06	2.50156e+06	319103	174695	169868	435524	408090	328286	390633	547303	193088	186816	2.05196e+06	2.80137e+06	2.82378e+06	2.55904e+06	61132896	65751668	60156444	60473512	69218432	72482288	6.73914e+07	68733648	73806184	70708208	57682128	65002536	55805548	5.94967e+07	2.13586e+06	2.23075e+06	1.55202e+06
sn-glycero-3-Phosphocholine	30975.8	96840	33125.1	860392	566127	425115	617211	33752.8	83473.2	31907.9	2669643	1940567	2.2395e+06	2.28324e+06	39835.6	32649.2	37688.4	1.19581e+06	936801	754667	962427	51719.3	33277.6	41659.9	3.01609e+06	2.51391e+06	2.71131e+06	2.7471e+06	56337.6	54460.3	51206.5	631423	666692	670087	656067	67756.9	75658.3	201598	2.17523e+06	2.31879e+06	2130234	2.20808e+06	1.66603e+06	1.99244e+06	1.67198e+06
(R)-Lactate	872612	968420	685244	1.87847e+06	1.69509e+06	853421	1.47566e+06	651664	834693	657856	3097932	2715694	3.58293e+06	3.13218e+06	811665	734587	299875	1.44958e+06	1.26941e+06	1.40596e+06	1.37498e+06	1158767	1.00119e+06	528763	2555729	2.74579e+06	3.22322e+06	2841580	735414	758280	793888	1.26441e+06	1.64838e+06	1.5668e+06	1.4932e+06	696280	780896	942125	3.51481e+06	2.99341e+06	2.98731e+06	3.16518e+06	1.65652e+06	1.43562e+06	584423
sodium dodecyl sulfate	7176465	7673673	6974927	5946246	5243800	6.25462e+06	5.81489e+06	6615133	17482612	15622719	8.31404e+06	7.23339e+06	6.41992e+06	7.32245e+06	5.2494e+06	12757685	22725610	6247598	6.9193e+06	5.80053e+06	6.32247e+06	6697754	6677781	7.00883e+06	7.30538e+06	8213569	7123969	7.54764e+06	5773672	6.39148e+06	6.8623e+06	6052780	6783365	6933818	6.58999e+06	16910672	7856384	6.27403e+06	7216141	6760682	7.54641e+06	7.17441e+06	1.50756e+06	1.74711e+06	-115785
5,6-Dihydroxy-3-methyl-2-oxo-1,2,5,6-tetrahydroquinoline	2.58575e+06	2.47398e+06	1.95716e+06	1.79009e+06	1.79953e+06	1.84227e+06	1.81063e+06	3222090	3394858	3049619	3740616	2.88417e+06	2.77702e+06	3.13393e+06	7726380	5.20754e+06	7269979	6.64443e+06	5927937	7533827	6.70207e+06	8858239	11374400	12290383	9863477	8770940	14142358	1.09256e+07	3.15474e+06	2.94949e+06	2.24215e+06	2.31241e+06	2326423	2425565	2.3548e+06	3.24825e+06	3299593	2.68405e+06	2.43149e+06	2.3244e+06	1.96116e+06	2.23901e+06	1.3233e+06	3.39176e+06	-300774
N-Formyl-L-methionine	2.00054e+06	1.33726e+06	0	2.54448e+06	1.30296e+06	1.27949e+06	1.70897e+06	2.97543e+06	2.56647e+06	2.62121e+06	2.6866e+06	2.70547e+06	3.69311e+06	3.02839e+06	1.69756e+06	7.87239e+06	12929178	9548798	11770882	7.93919e+06	9.75296e+06	15093012	16456671	15428974	22221866	21709550	18618926	20850114	332842	298598	308476	324022	268504	411598	334708	0	0	0	0	101802	0	33934	1.31942e+06	1.29109e+07	-3.18517e+06
L-Tyrosine	1.02307e+06	20712.8	22505.4	287559	222605	137467	215877	25901.5	689525	16512.3	1.50922e+06	1.33393e+06	1.72187e+06	1.52167e+06	25449.2	14511.9	45135.7	284098	269781	190187	248022	23698.9	17777.3	20146	1.58231e+06	1.69889e+06	1.69604e+06	1.65908e+06	22554206	23112902	19978624	21016530	26207212	29348190	2.5524e+07	25643208	26529552	25706372	20326548	23950516	22739344	2.23388e+07	1.30579e+06	1.46889e+06	-1.69986e+06
Gentioflavine	4856496	5797836	4.85786e+06	6847094	4.1255e+06	4.98977e+06	5.32079e+06	6.91553e+06	7117901	8512494	7.55207e+06	6.28808e+06	5493670	6444607	15702614	17950870	16841428	18562176	15564994	16280257	1.68025e+07	28110466	21202948	28100414	26932580	21511040	24185126	24209582	6.89638e+06	6.51217e+06	7.27631e+06	8911633	9511369	8431116	8.95137e+06	9459117	9690283	10434996	6.01738e+06	7952342	7.78481e+06	7.25151e+06	1.12382e+06	7929325	-1142362
L-Lysine	657464	18915.2	30402.1	118572	118347	30806.1	89241.7	12951.4	413353	21701.7	1.0733e+06	967276	1.26345e+06	1.10134e+06	19286.1	11644	15225.2	126621	156390	62458.7	115157	19644.8	30940.9	11760	557992	1.19071e+06	1258985	1.00256e+06	14078486	17677066	16759508	17771222	20075678	16057899	1.79683e+07	20167976	20231632	19477470	15883957	18992418	15601338	1.68259e+07	1.0121e+06	940105	199582
Benzofuran	1.37865e+06	2.28197e+06	1.93079e+06	1.80942e+06	1.45468e+06	1.43116e+06	1.56509e+06	2434304	2.3073e+06	2.47031e+06	2.79196e+06	2.1369e+06	2.72519e+06	2.55135e+06	1.7229e+06	1.79489e+06	1.24381e+06	1721004	1.88268e+06	1.83702e+06	1.81357e+06	2.53485e+06	1600412	2461816	2.24587e+06	2.2137e+06	2472927	2.31083e+06	1.74265e+06	1.42784e+06	1.48087e+06	1.25539e+06	1800838	2.068e+06	1.70808e+06	1.846e+06	1.81662e+06	1.7018e+06	1821717	2.00695e+06	1.89431e+06	1.90766e+06	986261	473813	709369
L-Tryptophan	31968.4	10998.2	11488	353805	264628	189733	269389	4434.61	243430	6248.83	1.33486e+06	1.06555e+06	1.29288e+06	1231098	5412.5	5606.38	21569.7	370738	362975	261592	331769	16387.7	11803.5	12622.4	1141583	1320930	1.467e+06	1.30984e+06	3.96684e+06	4195378	3.74172e+06	4.20624e+06	4.79605e+06	4.57595e+06	4.52608e+06	4.48234e+06	4418166	4.65438e+06	4651717	5069961	5984668	5.23545e+06	961709	1.04824e+06	-833043
Orthophosphate	12855697	13954113	13918661	13691153	11421299	12112093	1.24082e+07	13274036	13613144	12686578	13852129	12466190	13386788	1.3235e+07	13639857	14412989	15236072	14312286	13795173	13870878	13992779	14900229	14048091	14749703	15190330	14619586	14586058	14798658	12805215	12816093	11133350	12349637	13131291	13719578	1.30668e+07	12481490	13567061	13521957	12121894	12129784	12449700	1.22338e+07	826854	927780	474189
Asp-Pro-Arg	494306	422242	517297	389781	322511	316676	342989	951150	1.04501e+06	1.06208e+06	1.15043e+06	974410	1.14908e+06	1.09131e+06	272441	276104	263166	277230	389374	279345	315316	440915	672292	531379	496163	499924	580314	525467	284051	350500	366551	358596	396553	317259	357470	1.0838e+06	1.00823e+06	963177	809108	990966	694901	831658	748316	246122	-636244
L-Glutamate	856182	19259.3	19152.6	143692	100681	78788.7	107720	14789	603582	16688.5	747069	721178	1.04437e+06	837538	18180.8	11250.1	22343.3	177049	150889	111214	146384	19793.4	14953.9	15014.5	912242	1.11088e+06	1.24504e+06	1.08939e+06	11229257	10428301	8790125	10161455	11874090	12435591	1.14904e+07	11770513	12121392	13487681	9430970	11765204	11366230	1.08541e+07	729818	978171	408307
3-(4-Hydroxyphenyl)lactate	21910.7	0	0	96541	77660	36119.1	70106.7	2773.13	3497.39	0	677946	713334	846988	746089	0	0	0	90913.7	77908.5	57608.1	75476.8	4770.1	2061.78	3609.15	669415	740246	754538	721400	2794.76	0	2786.83	62000.7	81547.5	58846.4	67464.9	0	3240.36	0	375865	483798	567653	475772	675983	663792	923693
L-Carnitine	462467	68029.5	29562.8	429199	250321	249006	309509	28937.4	545046	17152.9	1.09741e+06	756327	940085	931274	31095.1	13443.8	25302.5	386982	386197	316848	363342	29768.8	17909.3	20226.4	1.18627e+06	1.51448e+06	1.23108e+06	1.31061e+06	41219.9	52216.2	46996.4	313353	358479	352539	341457	21834.4	55648.6	33945.7	1.25993e+06	1.20373e+06	1.33178e+06	1.26515e+06	621766	993761	-20341776
Picolinamide	689111	342121	2.97867e+06	451883	407343	284141	381122	756485	2.14686e+06	359023	907976	1.04749e+06	1.02533e+06	993602	4.06883e+06	331399	250954	549155	332116	510660	463977	379634	373240	362656	1.00597e+06	1.09706e+06	1.31163e+06	1.13822e+06	169271856	193540496	190515936	219115312	219382736	210623280	216373776	240656592	255183728	235422912	171846496	206670032	209579472	196032000	612479	627558	190043
[Fv Trihydroxy,trimethy] 2',4',4''-Trihydroxy-3',6'',6''-trimethylpyrano[2'',3'':6',5']dihydrochalcone	879587	1.54009e+06	1.32829e+06	1.17094e+06	873259	1.06471e+06	1.03631e+06	1.81657e+06	1.55661e+06	1.53547e+06	2.06492e+06	1.42359e+06	1.44023e+06	1.64291e+06	1.05846e+06	1.33306e+06	754672	1.12906e+06	1.38463e+06	1.23582e+06	1.24984e+06	1414915	1.04082e+06	1.64679e+06	1.5065e+06	1.67864e+06	1.76501e+06	1.65005e+06	1382418	883918	876095	901309	1.0885e+06	1.19307e+06	1.06096e+06	1.20862e+06	1.07932e+06	1.0923e+06	1.22582e+06	1.30021e+06	1.22698e+06	1.251e+06	606610	414232	1.50046e+06
Hypoxanthine	463961	15327.3	35323.3	541807	403286	306313	417135	40360	482941	24184.2	1361118	887962	774447	1.00784e+06	18790.1	20594.8	26764.8	640950	508494	439452	529632	38523.4	16255.4	17874.9	2.30673e+06	2.12653e+06	2.53024e+06	2.32117e+06	22874.2	169851	15845.2	591944	779828	709191	693655	11434.5	34157	23289.4	2.33747e+06	2.06874e+06	2176153	2.19412e+06	590707	1.88172e+06	-1.2679e+06
Choline	87309.5	23536.1	18418	168236	131321	167572	155709	18170.5	118098	18882.4	736415	635063	774215	715231	30986.7	15605.4	14211.3	216224	180440	139425	178696	49918.5	13449.2	15111.5	1063800	1.19296e+06	1.21431e+06	1.15702e+06	11897003	12449441	10314194	11413466	13711720	11876690	1.2334e+07	12864631	13870708	13982037	10604273	11944322	10649576	11066057	559522	1.0176e+06	528562
[PR] (+)-15-nor-4-thujopsen-3-one	2673135	3.66612e+06	3.23011e+06	3098989	3086534	2.99547e+06	3.06033e+06	3.58603e+06	3.84104e+06	3.80008e+06	3741554	3623939	3.4273e+06	3.5976e+06	2677823	2.87551e+06	2.65236e+06	3048392	2.91569e+06	3.03398e+06	2.99935e+06	3425625	3275505	3.49845e+06	3268030	3452194	3.58039e+06	3.43354e+06	3.60799e+06	3246092	3.58243e+06	2.88028e+06	3782960	3.01237e+06	3225204	3.86381e+06	4.06365e+06	4.02214e+06	3.56926e+06	4.12947e+06	3.56257e+06	3.75377e+06	537269	399556	356847
3-Methylguanine	4768.91	0	0	175264	140520	107461	141082	0	22938.4	0	766394	576702	654740	665946	0	0	0	211691	161502	146986	173393	3506.24	0	0	670264	701434	806166	725955	0	0	0	188047	227394	214256	209899	0	0	0	548705	578872	572661	566746	524864	578969	298764
(-)-Salsolinol	86184.8	51791	87606.5	114171	82866.2	72796.9	89944.6	81822	77965.9	53993.2	559521	544946	628732	577733	89486.6	66402.8	47495.3	105004	104181	94865.4	101350	74221.3	58559.7	74436.8	586645	605470	585819	592644	33144.5	42533.1	18938.5	102360	120705	105805	109623	22366.9	31514.9	19223.2	396127	394169	434865	408387	487789	497779	-794093
N-Undecanoylglycine	1.96834e+06	419109	1.583e+06	640051	749989	728426	706155	1.36723e+06	10943087	1.90554e+06	2.48478e+06	644522	424441	1.18458e+06	3.39877e+06	405275	950998	703385	784873	1.2435e+06	910587	1.09722e+06	1.35601e+06	1.05956e+06	429873	419689	346015	398526	1.13414e+06	738714	1311909	3.71273e+06	1.99055e+06	1.19865e+06	2.30064e+06	876526	1.41085e+06	1.0309e+06	407813	3523184	588652	1.50655e+06	478426	-844979	277338
1-Methylhypoxanthine	7059.78	0	0	196310	177327	128359	167332	0	0	0	660513	506410	664105	610342	0	3827.71	0	211025	177545	177331	188634	0	0	0	569290	632495	674497	625427	0	0	0	147718	176236	153691	159215	0	0	0	434802	429887	444970	436553	443010	448097	166449
4-Hydroxyphenylacetaldehyde	693650	1.16279e+06	805748	853855	585970	694068	711297	1.10512e+06	1.22505e+06	1.09581e+06	1.39304e+06	1.03545e+06	1.02087e+06	1.14979e+06	743370	881561	587534	956052	874019	821542	883871	1.34764e+06	739566	1.44174e+06	1.4271e+06	1.0651e+06	1.09406e+06	1.19542e+06	633426	430683	674861	601480	748844	1.01688e+06	789067	954838	813673	876537	833554	990309	1.04269e+06	955516	438489	373880	353398
Fumarate	40008.6	38313.6	53169.6	182843	148774	130827	154148	46284.5	33480.3	36585.6	633644	468348	663902	588631	40709.7	43635.5	33967.3	197721	200521	214789	204344	39103.8	38716.8	32570.2	659442	726960	741279	709227	91417.4	80593.7	76108.3	146080	176014	151626	157906	101953	88528.6	101213	545519	462465	525931	511305	434484	494438	504738
L-Alanine	657478	18236.4	36409.5	122516	86177.2	72147.4	93613.6	32544.7	379374	19000.2	536029	433516	610005	526517	19772.5	20671.6	40517	127171	133678	93942.7	118264	25700.8	17723.9	23173.4	356014	435523	424447	405328	12246.5	11029.9	9695.5	62012.4	262071	112810	145631	26952.9	17493.8	12829.9	696239	592997	661869	650369	432903	311385	413847
NG,NG-Dimethyl-L-arginine	225224	2355.65	2967.93	58925.3	48572.7	35827.4	47775.1	3356.98	83097.3	7777.83	532779	410921	492438	478713	3180.77	0	6882.29	83057.6	71370.5	70731.5	75053.2	6258.36	2958.73	2566.72	612764	656774	779552	683030	3462.19	7497.98	4981.36	154329	154134	158378	155614	3269.79	6490.26	8565.36	543092	577815	587476	569461	430938	612299	-241755
[FA (18:1)] 9Z-octadecenoic acid	4.03667e+06	2747909	2.85438e+06	2.40006e+06	2446462	2541821	2.46278e+06	2.5631e+06	4.83999e+06	2843509	3.43209e+06	2.59183e+06	2617052	2.88032e+06	7053920	2624723	2.6404e+06	2.65694e+06	2621540	3.02539e+06	2.76796e+06	2.75818e+06	2.75924e+06	3.04525e+06	2.66819e+06	2.63697e+06	2.85442e+06	2.71986e+06	2.86178e+06	3.08072e+06	3039071	2.83712e+06	3526511	3.13081e+06	3.16481e+06	3.23265e+06	3.49252e+06	3.23037e+06	3177336	2.89012e+06	2.70172e+06	2.92306e+06	417544	-305530	-42230.8
triethyl phosphate	882178	860650	1.76708e+06	665278	683519	996098	781632	1.2126e+06	1.1791e+06	1.55373e+06	1.06036e+06	1.45257e+06	1028253	1.1804e+06	756970	914436	753127	1.69875e+06	884255	965122	1.18271e+06	790350	544474	482415	1.13845e+06	1.32617e+06	1.13309e+06	1.19924e+06	905295	696371	770026	1.16558e+06	1.10276e+06	817291	1.02854e+06	1.036e+06	1240008	599914	801189	1.1056e+06	1.05214e+06	986310	398764	234114	11202
Tetradecanoic acid	8336162	3.54381e+06	3.34866e+06	3138214	3.02366e+06	3.2108e+06	3.12422e+06	3237422	7466146	3303130	3896376	3.15432e+06	3.43586e+06	3.49552e+06	5.40612e+06	3.1354e+06	2892140	3.06347e+06	3.30748e+06	6.3394e+06	4.23678e+06	3.62814e+06	3849358	3.4005e+06	3557111	3450154	3551038	3.51943e+06	3.40707e+06	3.38956e+06	3481734	3.01467e+06	4.32839e+06	3.65099e+06	3.66468e+06	4.01115e+06	4164138	4.48325e+06	3.902e+06	3.70443e+06	3.42123e+06	3.67588e+06	371294	-2.81997e+06	422872
Xanthine	193903	6544.45	12651.9	132162	111576	60208.4	101316	8104.02	298848	7221.74	536237	389750	423974	449987	8757.09	6851.75	8293.95	154695	131416	94476.2	126862	10341.4	6610.19	9938.98	612128	671652	733016	672265	6964	5545.79	9203.52	90163.5	137918	121071	116384	6551.89	7803.22	7002.42	576547	507200	534020	539256	348671	577789	442274
Nicotinate	53939.1	40774.2	38414.2	142568	126801	82700.1	117356	38216	42220.1	41971.9	403010	453710	537861	464860	249901	46035.2	35660.9	116921	115402	111577	114633	52248.4	43550.7	36639.6	346800	433191	450283	410091	55595.7	58269.8	68585.7	138173	182826	259503	193501	53983.8	62252.2	76378.5	717833	541437	648054	635775	347504	298515	141847
3,4-Methylenedioxymethamphetamine	107791	54996.8	60394	70124.8	66558.2	60575.9	65753	54373.6	65995.6	61231.3	295384	412737	474591	394238	60615.9	55242.9	54072.9	87322.6	62921.7	76009.2	75417.8	77916.7	72770.2	48890.2	293755	391803	432510	372689	64571.1	62353.9	56359.2	71320.2	60602.7	54266.8	62063.2	65150.8	63123.3	75221.7	190392	189850	231490	203910	328485	296680	177296
Asp-Pro-Arg	163084	162165	201625	162777	121662	110766	131735	319112	403664	387741	471588	413587	489950	458375	107827	87041.6	82695.6	118079	123899	82774.5	108251	161302	206526	174194	143393	173186	208190	174923	176212	227882	162741	225233	199811	160352	195132	456777	473109	505257	379243	385270	352771	372428	326640	92148.6	-559939
2-Hydroxy-2,4-pentadienoate	2.53091e+06	2.70347e+06	2.69957e+06	2.53909e+06	2.04822e+06	2.12207e+06	2.23646e+06	2.41753e+06	2536159	2.389e+06	2.61935e+06	2.35153e+06	2.68246e+06	2.55111e+06	2.48038e+06	2.4222e+06	2.63058e+06	2410195	2.6857e+06	2.34253e+06	2.47947e+06	2.38621e+06	2.6672e+06	2.72595e+06	2.65348e+06	2.56923e+06	2737154	2.65329e+06	4.30845e+06	4506710	3.9231e+06	4210421	4849540	4597142	4.55237e+06	4.64746e+06	4820323	5050896	3775885	4.17954e+06	4021864	3.99243e+06	314653	310759	320154
Adenine	77009.1	40855.1	42280.3	72591.9	50719.4	71863.9	65058.4	50701.9	88287.7	46167.5	456796	262519	366391	361902	66920.7	47831.6	56268.1	75345.3	66068.2	53308.4	64907.3	46594	40860.8	56390.3	360687	298984	266679	308783	44137.4	48347.5	50591.2	68287.3	63444.4	61667.9	64466.5	41355.3	49849.3	52297.9	436217	375326	342320	384621	296844	255475	211232
7-Aminomethyl-7-carbaguanine	0	0	0	136020	120511	76232.7	110921	0	0	0	439044	330300	436668	402004	0	0	0	139227	107841	97209.8	114759	0	0	0	388189	419323	457701	421738	0	0	0	119658	122061	140067	127262	0	0	0	345042	337972	332469	338494	291082	324528	-2.86058e+06
Piperidine	221972	17460.1	14583.9	93413.4	90490.1	60685.8	81529.7	13503.8	350481	16496.2	324298	347578	415479	362452	13468.3	18302.8	21669	86026.4	79768.5	58543.6	74779.5	15127.3	20030.6	15781.1	332175	390938	408995	377370	19848622	21982886	20032812	21000144	23305564	22102582	2.21361e+07	23342292	24372074	25247170	18538592	20887796	18400160	19275516	280922	318826	173769
Hasubanonine	478076	917835	834752	638910	593421	540999	591110	974082	848948	803755	1.0247e+06	763689	809478	865955	611639	696857	453680	608987	629859	857767	698871	904520	595555	913450	1.04613e+06	1.01702e+06	831927	965026	860991	641453	566771	497157	620107	633623	583629	810962	616181	589714	708571	792901	770720	757398	274845	107259	157777
Phosphodimethylethanolamine	0	0	0	119499	73244.9	59580.4	84108	0	0	0	387566	278434	402159	356053	0	0	0	100800	102074	93418.1	98764.3	0	0	0	319680	379919	420216	373272	0	0	0	56696.8	68878.9	56154.8	60576.8	0	0	0	214669	199790	240601	218353	271945	279854	-313278
2-Ethylhexyl phthalate	1.93629e+06	2.06686e+06	1.65853e+06	1.84861e+06	2625506	1.40637e+06	1.96016e+06	1.55903e+06	1.29862e+06	1.61163e+06	3.2661e+06	1.32944e+06	2.07599e+06	2.22384e+06	2.54912e+06	1.48829e+06	1.17698e+06	1.92936e+06	1.38113e+06	2.84361e+06	2.05137e+06	2202572	2414286	1944643	1.19087e+06	1.35868e+06	1.35861e+06	1.30272e+06	1.98666e+06	4.22137e+06	2.95225e+06	1.66169e+06	2955230	2.23306e+06	2.28333e+06	2248075	2.15912e+06	3.8674e+06	2.25416e+06	1.97614e+06	1.67985e+06	1.97005e+06	263678	-1.54089e+06	-643911
D-Glucose	3.02614e+06	2.95628e+06	3.11291e+06	3.09111e+06	2.43405e+06	2.55303e+06	2.69273e+06	2.87441e+06	3.09799e+06	2.77298e+06	3.08941e+06	2747552	3030070	2.95568e+06	2.93063e+06	2.89066e+06	3.17507e+06	2.99361e+06	2.81335e+06	2.81129e+06	2872749	2.88166e+06	3.04084e+06	3270000	3.09468e+06	3.08711e+06	3.1502e+06	3.11067e+06	5050263	4913460	4.40851e+06	4.63821e+06	5718011	5179680	5.17864e+06	5034709	5.55411e+06	5884608	4.30572e+06	4795244	4.50321e+06	4.53472e+06	262944	299377	-97077.4
Phenylacetaldehyde	1.20579e+06	1.80168e+06	1.21846e+06	1.47563e+06	1.28504e+06	1.12048e+06	1.29372e+06	1.42453e+06	1.16791e+06	1.33162e+06	1.36241e+06	1.4756e+06	1.82769e+06	1.55524e+06	1.1181e+06	1.53379e+06	1.23222e+06	1.33041e+06	1162107	1.09059e+06	1.19437e+06	1.25461e+06	836010	1.52859e+06	1.30003e+06	1.49137e+06	1.69138e+06	1.49426e+06	1.27952e+06	948372	857496	880510	1.39628e+06	1653260	1.31002e+06	1.13161e+06	1.18994e+06	1.25928e+06	1.07609e+06	1.29114e+06	1.27158e+06	1.21294e+06	261519	403670	-57569.6
Methyl 2-(4-isopropyl-4-methyl-5-oxo-2-imidazolin-2-yl)-p-toluate	3.59416e+06	700977	1.26875e+06	563764	282579	245826	364056	414254	546009	393315	719391	451119	628429	599646	947505	153874	146883	198992	253720	237182	229965	175120	152570	144492	311826	577003	240167	376332	106884	157773	142238	176317	248679	152575	192524	263568	160520	171379	123292	174161	107409	134954	235590	139150	22124.9
1-O-Hexadecyl-sn-glycerol	2.08075e+06	2.15854e+06	2.0768e+06	1.95533e+06	2.11361e+06	2.01794e+06	2.02896e+06	2.09915e+06	1.97254e+06	2.51861e+06	2.30736e+06	2.33407e+06	2148721	2.26338e+06	1.95355e+06	2.38734e+06	2.34093e+06	2.27647e+06	2215380	1.99119e+06	2.16101e+06	1.91691e+06	2.1093e+06	1.99289e+06	2235953	2.00673e+06	2.44089e+06	2.22786e+06	1.83998e+06	2.35773e+06	2246400	2.01781e+06	1.9755e+06	2.26454e+06	2.08595e+06	2.08302e+06	2.0344e+06	2.08367e+06	2.08439e+06	2.0633e+06	2.17653e+06	2.10807e+06	234424	236666	122260
[FA (12:5)] 2,4,6,8,10-dodecapentaenal	339573	678157	424747	392810	288606	380733	354050	507721	582793	493764	687544	479222	589339	585368	406222	372681	279865	356978	386945	470227	404716	559224	358840	496738	599978	769870	584662	651503	432706	339730	317676	312726	421828	408203	380919	429956	419580	361286	469997	498461	541079	503179	231319	181277	31840.6
[Fv] Dihydrocordoin	444408	605860	468350	358381	511217	458310	442636	619338	703172	576793	794832	581453	645166	673817	353767	495139	333510	540648	508481	499604	516244	525336	412972	531082	599302	524692	690297	604764	450698	437241	373494	388708	578110	478487	481768	514159	433367	586036	432456	549637	558734	513609	231181	105159	89784.7
1'-Acetoxychavicol acetate	391105	535936	530378	404298	363717	336559	368191	521849	680025	584282	699053	492687	583238	591659	368035	525740	345608	356297	479203	525452	453651	601972	407542	610155	463518	455224	657190	525311	465185	398214	315513	320229	442996	313295	358840	496432	501974	374982	396499	481352	468023	448624	223468	-141.51	187105
[FA trihydroxy(4:0)] 2,3,4-trihydroxy-butanoic acid	112066	76120.6	91853.8	102485	91945.6	72955	89128.4	107871	127943	95106.2	313743	286319	328906	309656	41217.5	76588.6	29200.2	79554.8	78050.7	72311.6	76639	53664.6	49615	43741.1	258177	270995	273578	267583	193925	170094	188718	207096	253169	434848	298371	286788	316576	295527	463170	520750	472508	485476	220528	195272	-1.88236e+06
L-Threonine	975778	28637.4	36913.1	74633.8	55125.4	54169.8	61309.7	31071.6	462661	28220.3	265111	216699	321275	267695	29591.2	29928.8	60761.7	87330.3	74012.8	60269.2	73870.8	28771.4	32313.4	25208.4	310191	352641	364638	342490	16197207	15884782	13984920	14074315	19691086	16280652	1.6682e+07	17013932	16469578	18094742	12901530	16697607	14799843	14799660	206385	282221	159362
[PR] Citronellyl acetate	2.36914e+06	2577434	3.07041e+06	2.17464e+06	2.86443e+06	1.41135e+06	2.15014e+06	1.19011e+06	1.34978e+06	2.63589e+06	2426546	2.26755e+06	2364930	2.35301e+06	1.6529e+06	1.89319e+06	1.16408e+06	3105522	2.43832e+06	2.40534e+06	2.64973e+06	2.27437e+06	1.9843e+06	1.03276e+06	1.8469e+06	1.60197e+06	2.39087e+06	1.94658e+06	1.72325e+06	2.363e+06	2.07003e+06	1.74785e+06	2.53753e+06	1.87885e+06	2.05474e+06	2425429	2229316	1323662	1.63572e+06	2.93184e+06	2.07475e+06	2.2141e+06	202868	-458759	157950
[PR] (1S,4R)-1-Hydroxy-2-oxolimonene	1865367	1670568	1.69715e+06	1.42546e+06	1.72187e+06	1.64234e+06	1.59656e+06	1.49322e+06	1.77534e+06	1.83461e+06	1.67224e+06	1886182	1.82922e+06	1.79588e+06	1.59602e+06	1.7325e+06	1.48078e+06	1.73322e+06	1.58803e+06	1.77319e+06	1.69815e+06	1.55002e+06	1.80234e+06	1.6441e+06	1536150	2.04225e+06	1.87331e+06	1.81724e+06	1.66915e+06	1.54748e+06	1.83855e+06	1.64224e+06	1.54698e+06	1.8151e+06	1.66811e+06	1.7001e+06	1.68041e+06	1.80419e+06	1.79127e+06	1.85532e+06	1.83159e+06	1.82606e+06	199324	44046.2	48690.9
Solavetivone	83056.2	250461	232871	186669	98068.4	143344	142694	256034	333657	269165	311099	292846	412104	338683	216958	295602	107887	246293	252982	272735	257337	340274	170675	261496	412993	528255	467767	469672	229798	99540.7	182370	99912.1	194546	210847	168435	116029	208376	120995	238447	240708	172223	217126	195989	196936	113154
3-(Dimethylamino)propyl benzoate	50856.9	28810.5	22369.9	24673.7	28717.5	23855.1	25748.8	23684.1	21934.6	22110.6	178728	236325	232481	215845	31434.1	18552.5	18742.9	30318.3	29742.4	22880.3	27647	19210.8	19971.5	21731.1	182615	280407	215676	226233	31800.1	26885.4	26175.6	25802.8	22511.5	29752.3	26022.2	32999.5	64606.7	22772.3	153503	136137	127889	139176	190096	203353	49349.3
[FA (17:0)] heptadecanoic acid	2.49644e+06	666260	639644	496992	510057	564304	523784	610617	2427413	682399	846847	606332	678155	710445	602868	590478	529542	586757	586978	560802	578179	699375	622402	670041	711382	716161	730897	719480	642002	523813	620942	541201	654600	665607	620470	696794	657011	631487	791432	659671	558354	669819	186660	158678	-33875.4
[FA (14:2)] 5,8-tetradecadienal	423579	926133	81375.9	1.02013e+06	2.46654e+06	69087.3	1.18526e+06	67549.3	132464	251461	2639064	196560	1.27792e+06	1.37118e+06	377336	165847	43554.2	61199.4	73832.4	2187227	774086	1.66009e+06	4047245	1.00339e+06	36830.4	62468.6	165618	88305.5	241512	2895676	1.16404e+06	601870	1051893	587682	747148	208113	578524	4806474	1.18593e+06	763059	190830	713273	185927	-2.09892e+06	-133463
Pantothenate	13618.1	4816.37	4501.92	61013.1	48447.9	39627.8	49696.3	4272.56	14301.8	500320	242811	208019	248613	233148	5504.52	4265.29	4425.31	64164.8	66868	54916.2	61983	4659.45	7974.63	4615.12	233116	231225	259101	241147	2.54601e+06	2.50024e+06	2.23204e+06	2.3638e+06	2.60721e+06	2.68215e+06	2.55105e+06	2.64539e+06	2.72411e+06	2.71188e+06	2.28134e+06	2.5649e+06	2.40652e+06	2.41759e+06	183451	186231	-267231
L-Erythrulose	1.20502e+06	1212408	1.243e+06	1.14169e+06	916730	988586	1.01567e+06	1.09427e+06	1.14501e+06	1.02605e+06	1209074	1135076	1.24792e+06	1.19736e+06	1177335	1.06662e+06	1195701	1106173	1.18962e+06	1.09925e+06	1.13168e+06	1.08528e+06	1.22948e+06	1.20786e+06	1.2407e+06	1.21047e+06	1.24547e+06	1232214	1.96098e+06	1994944	1.76653e+06	1.95146e+06	2.11992e+06	2.07222e+06	2.04786e+06	2.12405e+06	2164941	2.24043e+06	1.75784e+06	1.82423e+06	1.75983e+06	1.78063e+06	181691	132967	110227
Ne,Ne dimethyllysine	45966.6	6754.52	5568.83	57210.4	48032.3	18024.7	41089.1	2652.68	16730.9	7025.74	209303	206519	248359	221394	5908.29	3096.62	5706.62	59810.1	58060.6	32526.1	50132.3	3316.19	3193.28	2854.72	137892	227967	266179	210679	5469.03	3289.13	5870.46	62513.3	76036.1	47060.9	61870.1	3883.86	5189.72	4967.72	175806	165551	174933	172097	180304	178153	153428
N(pi)-Methyl-L-histidine	35149.9	5525.79	3767.59	74080.8	70280.9	47265	63875.6	5953.64	17654.1	9358.43	254636	215355	258208	242733	4826.27	5062.54	5808.82	83369.7	82454.2	62282.6	76035.5	6366.6	3952.5	4841.33	203092	241650	282282	242341	5336.22	4384.15	4431.8	92349.2	83130.8	75943.2	83807.8	0	5353.38	18623.3	240407	248555	222747	237236	178857	180059	127372
6-Hydroxytremetone	245427	390055	361003	218254	272514	246410	245726	386867	506274	421147	456938	367306	434973	419739	371617	304520	271880	325300	286908	317530	309913	293592	347872	412254	415577	456692	429922	434064	273898	318296	338194	218428	280438	281068	259978	302927	344934	305731	282892	405742	473415	387350	174013	116533	57809.2
Met-Trp-Trp-Gly	172834	178722	180373	213639	180111	202659	198803	238444	287898	228535	431178	291542	340453	354391	46924.6	82610.9	74793	84507.6	84527.9	80921	83318.8	78701.5	123859	99557.4	128067	118111	133015	126398	221213	232558	201214	223119	255651	288748	255839	481253	464273	443951	299697	350653	290596	313648	155588	45476.6	90416.4
Camoensine	97095.7	83494.7	91283.4	81975.2	65276.2	73403.3	73551.5	247394	243332	209974	252609	206013	224170	227597	83289.2	85206	91798.7	91627.8	96363.9	83534.2	90508.6	160959	156615	156461	169210	150713	174143	164689	80842.3	74233.5	68748.7	79009.8	79760.1	82520.2	80430.1	246121	214990	226911	163183	195515	153842	170846	154046	81154.5	109564
L-Tyrosine methyl ester	13139.7	11337.4	5548.31	46994.6	34312.2	25045.7	35450.8	8976.15	10669.3	10721.4	241763	167612	151810	187062	8648.63	9185.23	8730.92	49121.4	44086.5	35836.1	43014.7	11059.1	10475.2	9463.84	222066	208967	208252	213095	8166.6	8692.74	8641.68	64344.5	50174.5	51273.7	55264.2	5457.08	9405.1	7043.58	175476	143031	175977	164828	151611	177259	-326068
(S)-Methylmalonate semialdehyde	1.41016e+06	1.40771e+06	1.45167e+06	1.38678e+06	1158034	1246036	1.26362e+06	1.3266e+06	1.46088e+06	1.28424e+06	1.43793e+06	1287930	1.46895e+06	1.39827e+06	1.35151e+06	1.35792e+06	1.47482e+06	1.34862e+06	1.47734e+06	1.38847e+06	1.40481e+06	1.42112e+06	1431001	1.57455e+06	1.47657e+06	1.40875e+06	1.54667e+06	1.47733e+06	2.44576e+06	2.44901e+06	2322078	2.34006e+06	2.79972e+06	2.63262e+06	2.5908e+06	2.67132e+06	2.79779e+06	2.86328e+06	2.08487e+06	2.42345e+06	2.28588e+06	2.26473e+06	134655	88858.5	-3885.03
Crocetin	266836	398460	301567	262742	198296	196648	219228	367084	410837	315412	389766	311890	350523	350726	211339	227790	175759	173119	274104	327357	258193	338205	255280	355699	356540	343061	296679	332093	285872	228485	215638	301515	309439	284773	298576	350913	267931	218116	254378	326209	303485	294691	131498	4736.23	156058
D-Glutamate	196130	14461.8	24489.5	111498	80186.5	73341.5	88342	20575.1	75994.6	15386.8	247262	206623	203109	218998	15081.4	16398	20627.7	92097.8	80639.7	61973.4	78237	18804.9	11183.7	16613.6	196618	200004	205303	200642	26285.3	34437	30455.9	106282	129786	120267	118779	28019.1	28408.6	25869.6	296121	277800	250590	274837	130656	138668	125928
Inosine	18593.4	0	0	13139.6	5344.69	0	6161.44	0	0	0	140277	103695	140415	128129	0	0	0	14250.8	12527.4	12398.8	13059	0	0	0	162675	176816	164464	167985	0	0	0	0	0	0	0	0	0	0	135697	110073	132014	125928	121967	155586	52145.6
Calystegin B2	82918.8	89560.4	99908.2	79206	65385.2	68902	71164.4	135948	173094	131500	196808	185134	194175	192039	51761	50814.1	55815	53987.6	63783.7	58360.9	58710.7	84565.5	101985	78947.7	69228.6	81926.6	96244.1	82466.4	70995.4	71346.4	62879.2	89591	77970.2	75475.7	81012.3	180787	175756	187426	122887	136493	140093	133158	120875	24105.5	119759
Toluate	243207	266183	201530	412258	226088	172733	270360	279972	431328	287242	446968	386785	325213	386322	193019	163643	125736	232917	190058	297611	240195	317844	320975	642897	450535	385456	536734	457575	271232	189862	205675	131386	226919	157436	171913	292054	345152	280780	266178	271412	337428	291673	115962	159964	10149.5
N,N-Dimethylglycine	1.35764e+06	1.23223e+06	1.27751e+06	1.23773e+06	1221849	1066521	1.17537e+06	1.16644e+06	1239501	1.20751e+06	1.32417e+06	1.33297e+06	1.21004e+06	1.28906e+06	1.19645e+06	1.28356e+06	1.10784e+06	1.3124e+06	1274314	1144014	1.24357e+06	1208724	1.33877e+06	1.16817e+06	1.09064e+06	1.19262e+06	1227283	1.17018e+06	1.53892e+06	1.53591e+06	1.78996e+06	1.69813e+06	1.62788e+06	1.70055e+06	1.67552e+06	1.759e+06	1.90991e+06	2.03059e+06	1.63108e+06	1.8059e+06	1.62003e+06	1.68567e+06	113693	26167.3	79738.5
3-(4-Hydroxyphenyl)pyruvate	0	0	0	52810.8	44106.7	28884.2	41933.9	0	0	0	178703	138676	138228	151869	0	0	0	51466.8	54920.3	46090.9	50826	0	2158.59	0	228709	212108	237442	226086	0	0	2304.04	43039.8	43978.2	45646.6	44221.5	0	2618.45	0	110025	118406	143449	123960	109935	179995	76594.1
Bakankoside	0	0	0	24773.1	18995.6	22355.7	22041.5	0	0	0	159919	110155	123183	131086	0	0	0	28855	24711.6	24338.7	25968.4	0	0	0	144323	133758	139314	139132	0	0	0	30828.3	35147.8	31803.5	32593.2	0	0	0	110091	90912.2	126559	109187	109044	114793	-61356.5
(9Z)-Hexadecenoic acid	2876559	836760	865620	765493	850432	847198	821041	844776	4781880	922903	1.02963e+06	909448	844262	927779	3.0609e+06	865019	884462	841116	911756	938928	897267	831015	849263	864627	812015	864901	870816	849244	775254	918487	918965	871408	993521	1.01048e+06	958471	883914	916861	970904	986011	834131	871202	897115	106737	-89684.5	58414.8
Guanine	0	0	0	24975.6	26491	19271.7	23579.4	0	13084	0	135215	115795	133560	128190	0	0	0	30291.2	26983.6	20981.1	26085.3	0	0	0	128924	171461	198890	166425	0	0	0	0	205250	0	68416.8	0	0	0	102403	155575	122517	126832	104611	145444	154267
Kavapyrone	209002	253640	267518	237942	184295	201826	208021	264861	345967	267064	357094	271965	305333	311464	234860	229593	197458	168951	267004	314342	250099	262531	272625	277110	276055	300493	299098	291882	277183	200124	211097	175652	192123	191283	186353	340773	223890	239376	284733	337511	399614	340619	103443	-22460.2	100351
Pyruvate	12159.2	13450.1	13406.7	49988.4	43952.6	38823	44254.7	18230.8	17893.1	25969.9	151930	131574	156168	146557	13971.5	13492.9	15077.2	53853.3	49607.4	46175.6	49878.8	14007.2	13219.3	14111.7	161560	163302	172933	165931	17365.8	25502.7	15046.7	43539.2	46704.2	49032.5	46425.3	18059.5	17539	16368.7	150583	127254	162491	146776	102302	119756	53259.8
[Fv] Isocordoin	0	207197	216393	189668	174630	68624.6	144308	214944	215780	326891	276574	209309	249837	245240	82529.1	173413	54779.9	140732	114441	156274	137149	203285	158600	248700	170105	163569	235696	189790	210946	132437	158017	130179	208319	219755	186084	193592	221734	151277	250430	240858	226744	239344	100932	33516	-21858.1
[FA (13:1/2:0)] 2-tridecene-4,7-diynal	153584	272076	211073	172269	144366	161206	159281	241601	252802	293182	296134	219404	261209	258916	184904	176995	71831	141489	234853	197589	191310	317846	188202	288862	236827	250923	224782	237511	166109	151151	89265.6	144173	253489	197702	198455	236137	188202	109943	225394	205763	98632.9	176597	99635.1	39921.9	47399.3
Methyloxaloacetate	0	0	0	68008.9	27515.6	40761	45428.5	0	0	0	149452	111015	172580	144349	0	0	0	65548.8	67044.2	72963.4	68518.8	0	0	0	138623	206140	176863	173876	0	0	0	19523.3	46765.4	20276.5	28855.1	0	0	42235.6	71182	71928.8	85652.3	76254.4	98920.4	100912	625495
Urocanate	13126422	1.01096e+06	1423370	1.02957e+06	900003	1.19171e+06	1.04043e+06	1.50766e+06	4.61632e+06	1.0212e+06	1349984	1.09298e+06	961395	1.13479e+06	1.13109e+06	846319	1.70412e+06	944500	1.06501e+06	1.06761e+06	1.02571e+06	908616	943886	932311	1004004	1.01096e+06	953948	989636	1.32974e+06	2.33377e+06	969266	1195779	966192	1.34247e+06	1.16815e+06	1.1283e+06	1.31509e+06	1.09849e+06	3.25778e+06	1.04612e+06	1.07703e+06	1.79364e+06	94358	-77969.3	74480.4
Creatinine	438509	65733.9	41867.7	63017.1	44841.9	58449.9	55436.3	39926.6	1.54318e+06	38559	150246	131297	166183	149242	27622.8	24200.8	40847.9	90896.8	63088.1	52350.7	68778.5	42738.8	24772	28251	171579	149548	180860	167329	37545.8	36259.5	25021.4	65523.2	63082.2	62202.3	63602.6	23512.4	50463.8	39684.1	139238	144003	131008	138083	93805.6	114978	27152.3
[FA (20:0)] eicosanoic acid	521583	370346	395822	289356	266991	339563	298637	383013	901611	370775	443737	341916	376049	387234	274678	360168	291088	334680	322000	356506	337729	356388	350477	413525	457895	358763	443549	420069	334577	279363	301251	316189	383368	350935	350164	400907	367177	294270	402572	431730	297646	377316	88596.9	63562.6	43330.1
N-Formimino-L-glutamate	10467.9	0	0	57986.5	42380.9	33930.5	44765.9	0	4129.84	0	131677	106186	157240	131701	0	0	0	51713	49525.1	66476.8	55904.9	0	0	0	156055	144943	185992	162330	0	0	0	21068.2	28541.5	41120.6	30243.4	0	0	5292.49	85928.8	64524.5	70267.5	73573.6	86935	95853.3	49540.4
Gly-His	701793	740307	776189	727873	621721	653209	667601	694770	762225	635948	762508	676103	821591	753401	724404	702066	679344	724753	716793	681251	707599	676775	696751	639643	707877	860363	722621	763620	1009737	856897	857349	1.0407e+06	1.15891e+06	1.03785e+06	1.07915e+06	858539	954383	921059	1.19158e+06	1167543	1.02695e+06	1.12869e+06	85799.5	82369.5	7622.67
trans-Cinnamate	22975.4	12776.8	14509.3	37725.1	32408.5	22850.4	30994.7	14809.8	23719.5	15096.4	141610	96048.8	107326	114995	14548.4	15202.3	17688.8	48677.5	31284.6	29006.3	36322.8	16748.8	14989.1	17270.6	113039	109360	128535	116978	442555	466889	550457	415001	570456	542117	509191	581302	541847	508795	439898	631078	479466	516814	84000.4	87971.4	71118.6
N6-Methyl-L-lysine	9975.64	5823.13	7609.66	20099.9	16021.5	3554.23	13225.2	2609.41	9946.57	7119.21	95119.4	83877.2	106218	95071.6	6304.34	2231.98	2299.52	23751.5	20939.2	8818.97	17836.6	3475.07	6390.92	2058.04	50576.4	120332	120311	97073.4	3006.42	10040.3	4793.94	26413.6	34117.8	17830.2	26120.5	4198.41	7727.08	12125.9	98133.9	110720	82863.6	97239.1	81846.4	88254.4	-1243.83
4-Methylpentanal	58997.6	159020	15757.7	163304	369134	6802.54	179747	11971.2	8558.85	32367.1	527428	40199	215897	261175	71435.1	20312.7	4618.57	10777.4	20057.8	367933	132923	282779	630306	178659	13840.5	20312.4	13554.3	15902.4	39494.8	494732	214493	90473.4	186702	102325	126500	24374.4	89583.6	936417	205985	134708	35074.8	125256	81428	-352030	54148.4
8-Hydroxy-7-methylguanine	0	0	0	4221.23	0	0	1407.08	0	0	0	100124	62617.8	85397.8	82713	0	0	0	0	0	0	0	0	0	0	59472.9	66930	55938.5	60780.5	0	0	0	0	0	0	0	0	0	0	62522.2	68076.3	31846.6	54148.4	81306	60780.5	41322
3-(Pyrazol-1-yl)-L-alanine	10625	8023.52	7337.21	46248.9	47056.5	28743.7	40683	6193.07	18661.9	5304.49	123339	107998	133695	121677	5947.13	5064.27	8845.9	42977	47698.3	43691.8	44789	7186.43	11958.4	3182.86	112138	123078	163121	132779	361661	393616	339582	315772	454148	429034	399651	844372	829743	881534	417359	495518	410044	440973	80994.4	89086.9	10301.7
[6]-Gingerol	218706	317647	217295	262695	405627	199340	289221	233071	10186.4	279904	543324	167571	397996	369630	279411	214664	132239	199221	181531	411642	264131	414013	562862	333475	211793	210392	211624	211270	228220	460300	301000	254076	327329	274653	285353	227504	389130	744122	440152	252481	194331	295654	80409.9	-200373	115854
Guanosine	0	0	0	24511.7	19198.3	14615.9	19442	0	0	0	114544	76733.7	107717	99664.7	0	0	0	28515.2	28908.3	24837.4	27420.3	0	0	0	111451	122472	150095	128006	0	0	0	0	0	0	0	0	0	0	100298	116838	130424	115854	80222.7	103169	83624.3
Capaurine	295150	418942	279163	273597	305160	252267	277008	403003	375407	352406	443954	263840	359190	355661	323175	302737	244921	256453	368381	307307	310714	377194	303382	361076	415554	416018	400495	410689	309460	225819	248587	174093	246369	297090	239184	269073	258031	269822	304745	330356	333323	322808	78653.3	103382	33185.9
N2-Acetyl-L-aminoadipate	14330.6	23950.4	11531.9	36752.4	30589.8	19174.5	28838.9	13744.9	77994.4	12302.2	103221	86905.9	132278	107468	18094	12242.2	5649.49	45445.2	33197.1	37727	38789.8	10648.1	13114.2	12610.9	116453	120662	116693	117936	13226.2	16003.2	6812.02	23950.1	29094.5	29479.9	27508.2	12804.6	9297.83	11263	56793.6	55801.8	69486.7	60694	78629.4	80209	30980.2
indole-3-glycol	105662	71751.8	102436	73061.1	63650.4	79861.5	72191	133139	88920.7	112108	168990	147625	126494	147703	146329	113829	151687	152956	87210	117655	119274	224434	245238	194946	208605	196434	246624	217221	84829.7	75010.4	75726.4	62617	69080.5	104505	78734.1	96300.4	96831.9	105800	139571	99659.2	89912.7	109714	75512.1	99565.9	136253
[FA amino(12:0)] 12-amino-dodecanoic acid	434940	538847	579296	440398	463410	419859	441222	556367	734951	484639	579299	524050	441833	515060	440485	415990	506645	519240	787663	431215	579373	507350	837958	466393	488759	660646	837649	662351	479062	526519	550851	430810	679820	423635	511421	751035	785010	561775	622870	738581	581572	647674	73838.2	231136	105157
N6-Acetyl-L-lysine	51330.9	19903.8	16477.4	17835.3	18096.2	22569.9	19500.5	16104.9	22090.4	14359.2	72327.5	87945.8	108337	89536.7	15600.1	14830.3	12287.8	18610.7	16462.2	20066.8	18379.9	15506.3	14070.8	14081	73846.8	108617	103222	95228.8	22077.6	22738.1	39619.2	32165.1	49651.2	32469.4	38095.2	14009.9	17766.4	17226.7	152282	137483	139992	143252	70036.2	75162	88142.9
Bendiocarb	27381	41974.2	48868.2	96692.2	103144	47048.3	82294.9	71850.3	37304.7	56151.2	84103.8	122388	247859	151450	32358	63145.8	68234.2	107293	86139.9	45135.5	79522.8	38580.9	42449.2	51397.7	120092	137421	207517	155010	34372	31828.9	0	29246.1	33763.4	37596	33535.2	44432.6	23700.2	7652.76	122786	143569	98679.5	121678	69155.4	109875	-81011.1
Gly-His	701793	740307	776189	727873	690453	683965	700764	694770	762225	652415	762508	723269	821591	769123	724404	702066	711333	724753	716793	686933	709493	676775	696751	683262	707877	860363	722621	763620	2.09008e+06	2.09368e+06	1.99356e+06	2219577	2.08143e+06	2.11663e+06	2.13921e+06	2.12111e+06	2191632	2243294	2.14191e+06	2.03525e+06	1.99744e+06	2.0582e+06	68358.9	76686.7	24201.4
[FA (21:0/2:0)] Heneicosanedioic acid	346039	377371	403376	375404	270910	392538	346284	450448	302975	428527	388031	434949	415582	412854	519905	554584	455838	439188	361740	408988	403305	415473	433924	369485	346146	454020	649718	483295	393281	567086	559418	382837	620941	390790	464856	540737	516918	463783	506928	560001	400243	489058	66569.6	74306.5	86185.6
&gamma;-thiomethyl glutamate	0	0	0	14994.7	5755.95	4618.48	8456.37	0	0	0	71818.8	78966.7	72457.9	74414.5	0	0	0	14281.5	10540.9	12878.5	12567	0	0	0	44619	61486.8	69019.1	58375	0	0	0	0	15860.2	14596.5	10152.2	0	0	0	86676.8	99199.2	103138	96337.8	65958.1	45496.5	45658.7
(9Z)-Tetradecenoic acid	83100.6	178328	146667	100615	177479	76719.5	118271	86575.2	66951.7	103681	236078	165109	151370	184186	92901.2	87943.7	126755	93760.1	69279.5	96078.8	86372.8	90610.1	158403	75896.2	126599	198080	176094	166924	82547.2	141850	135382	64748.8	117550	156700	113000	153577	90299.5	145953	166086	99450.7	210438	158658	65914.6	70845.4	-1.04063e+07
L-Glutamate 5-semialdehyde	15573.7	9094.07	9386.19	54014	29795.8	33857.5	39222.5	13939.3	12098.8	5696.93	97870	97427.4	118615	104638	12607.9	20562	22476	47487.7	42058.3	40449.8	43331.9	12768.7	10187.7	18576.3	100455	120135	109081	109890	86481464	79140128	74028104	75772680	92347488	87979904	8.53667e+07	92006472	90160592	99532416	67555744	79807248	77518224	7.49604e+07	65415.1	69440.5	-511177
L-Aspartate	301866	11690.6	11663.8	52724.1	40794.1	33323	42280.4	12326	100984	10247.6	127227	93781	100301	107103	9843.89	10109.9	12055.3	77707.9	55484	50858.9	61350.3	13713.6	12390.5	11839.2	140174	114585	181487	145415	3.66062e+06	3.47705e+06	2941092	3.26537e+06	4.04611e+06	3.70254e+06	3.67134e+06	3.78372e+06	3755252	4238366	3024150	3.47632e+06	2.98002e+06	3.16017e+06	64822.3	94556.3	59166.1
Kynurenate	54089.7	57856.5	57555.6	55163.2	67082.3	41606.1	54617.2	49791	81071.2	50452.2	120092	88247.5	144654	117664	61295.6	41435.8	40217.5	64653.3	51368.8	59290.2	58437.4	48232.2	57240.4	37667.2	130438	82701.1	157867	123669	276830	318115	157575	171620	257753	214162	214512	239575	239785	192458	277977	335474	207584	273678	63047.1	64378.3	21404.1
[FA (12:3)] 5,8,11-dodecatriynoic acid	42640.2	87416.4	77064.5	74215.2	63391	67371.8	68326	62142.8	87880.2	85024.8	131298	143655	118160	131038	54920.5	57426.8	55648.3	33906.5	35995.2	88653.3	52851.7	63825.9	54686.3	69369	81414.1	112106	72688	88735.9	46043.9	62349.7	60857.7	57373.1	63171.1	73917.5	64820.5	46239.1	41898.4	82571.9	79452.2	71938.9	107283	86224.6	62711.6	82.6536	50010.2
(R)-2-Hydroxyglutarate	67009.6	73792.7	69462.8	106551	90544.8	79279.3	92124.9	66064.6	85295.6	48909	112143	163522	187871	154512	65772.6	55501.8	45606.6	58120.3	79760.8	77039.9	71640.4	81533.6	85615.1	60185.7	235654	338289	129324	234422	70812.2	89391.4	77541.4	72430.9	92691.6	121017	95379.8	74463.7	80848.8	78734.7	131707	185066	119397	145390	62387.1	157382	39696.5
pentane-1,3,4,5-tetracarboxylate	0	0	0	26001.9	20828.2	22851.6	23227.3	0	21260.7	0	88053.4	71978.9	86865.6	82299.3	0	0	0	28097.7	26160.8	20932.5	25063.7	0	0	0	76550.8	103794	90484	90276.2	258230	232186	240503	232405	284018	270759	262394	267021	265203	274916	263267	302242	340763	302091	59072	69343.6	45149.5
Xylitol	9760.96	3044.63	16001.8	28589.6	37910.8	19833.4	28777.9	36865.9	20080.9	150352	81148.7	84978.6	96471.7	87533	13405.3	3576.18	4283.33	30371.9	36604.1	28095.5	31690.5	46628.1	0	3634.66	89861.6	99758.8	126698	105439	10143.2	0	3392.94	28739.3	25037.1	20044.1	24606.8	0	4619.88	8391.25	65307.2	67217.5	76744.2	69756.3	58755.1	77343.9	139601
L-Kynurenine	0	0	0	84505.7	48629.3	43262	58799	0	0	0	138179	89634.4	115260	114358	0	0	0	82377.6	67402.9	58099.5	69293.4	0	0	0	146939	123068	130705	133571	340823	372314	308568	443277	502652	599023	514984	520314	565796	516824	679491	682877	601386	654585	55559.1	75471.1	13953.2
4-Guanidinobutanoate	270975	38160.1	51890.3	48689.5	35356.2	37395.6	40480.4	37896.2	304532	33662.5	73567.2	92810.8	112252	92876.7	64146.2	39183.4	48010.6	73676.5	35516.4	47272.9	52155.3	215462	17094.6	18029.5	75678.5	119235	108556	101156	1.55011e+06	1.48671e+06	1.32079e+06	1.46228e+06	1.62834e+06	1.45557e+06	1.5154e+06	1.67219e+06	1.68566e+06	1.70587e+06	1343434	1.60133e+06	1.64328e+06	1.52935e+06	52396.3	53883.4	53995.7
[FA (22:5)] 4,7,10,13,16-Docosapentaynoic acid	77071.6	179566	164243	98689.1	147853	191199	145914	104837	203296	101867	233726	191436	168189	197784	83580	144685	75963.2	170263	95221.3	78568.5	114684	87886.2	84686.5	102877	164451	79330.4	82014.9	108599	154697	165956	95268.1	81857.4	104317	99359.6	95177.9	167707	168252	85163.7	146985	220514	80021.9	149174	51869.9	30030.1	82986.3
Homoarginine	39648.9	2237.11	0	14254.2	10389.7	6819.77	10487.9	0	20062.2	0	71943.2	50307.9	64247.8	62166.3	4731.34	2484.11	0	16665	15514.8	9880.39	14020.1	0	2121.45	0	74860.9	94119.9	92789.4	87256.7	0	4022.27	2791.68	17892.3	18146	19150.7	18396.3	3398.75	3780.02	6413.62	116422	96423.1	91302.5	101383	51678.4	77376.3	17207.2
N-Acetyl-D-glucosamine	21531.2	20516.8	22170.2	28893.5	25004.4	25162.2	26353.4	23595.5	49705.8	27854.3	79223.8	64625.8	89886.5	77912	13807	16622.8	18002.6	29899	31647.7	34838.9	32128.5	26844.4	23113.7	18625.3	64014.8	74767	63613.6	67465.1	18890.2	30300.7	18312.5	26825.2	29681.9	30965.1	29157.4	32853.6	27759.9	26973.5	55952.5	40291.3	42850.1	46364.6	51558.7	32626.3	-2313260
L-Methionine S-oxide	558873	9316.74	10645	12944	10382.5	15648.2	12991.6	11231.3	650440	8493.26	64176.7	52513.7	72978.4	63222.9	6046.24	8637.27	13918.5	11855.2	14495.4	9627.59	11992.7	8595.38	8735.05	7628.03	44861.6	46678	56792	49443.9	19289700	20297076	17758120	19318758	22491496	22156578	2.13223e+07	24194478	24940064	23153766	17582224	20985828	18459000	1.9009e+07	50231.3	39816.3	6370.82
[FA (12:5)] 3,5,7,9,11-dodecapentaenoic acid	50614.8	83947.6	56699.3	57796.3	53783.7	53764.9	55115	126954	147708	161460	143090	95436.9	76604.6	105044	88050.6	76003.8	64621.4	71120.2	175523	116416	121020	95009.6	65089.4	101607	91635.4	105753	106298	101229	63052.8	65020.8	74849.6	85360.2	101950	61194.2	82834.8	58452.2	78258.6	108817	78735.9	109750	79131.5	89205.7	49928.7	-15187.5	-17544.6
thiabendazole	37664.9	0	0	11516.6	6315.37	4653.37	7495.11	0	38769.8	0	50299.6	56148.5	61910.3	56119.5	0	0	0	9961.73	11632.2	13164.1	11586	0	0	0	54020.9	62266.9	60800.3	59029.4	737622	745789	818905	705270	841940	876751	807987	887173	829200	801104	758954	831787	780586	790442	48624.4	45865.3	-21300.9
Linoleate	504787	379364	449933	382250	366033	402609	383630	380144	886016	391190	486313	403077	403581	430990	2.36597e+06	423528	382938	388438	440206	395957	408200	402026	381239	450415	407787	441839	413778	421135	421449	380682	411528	400358	457206	460034	439199	443446	414811	453378	408080	425021	420594	417898	47360	25177.7	-5894.17
Ethyladipicacid	143808	148802	134173	85312.7	154241	89468.7	109674	108760	104233	102805	217468	91684.1	161565	156906	109638	79878	77273.7	91492.9	64305.1	119331	91709.8	106128	221047	116933	118149	98906.8	76358.2	97804.5	107753	90214.9	78147.4	115678	138944	81450.5	112024	97061.7	131560	166290	115787	107238	95365.8	106130	47231.9	-21526.9	-1.14575e+06
L-Asparagine	43517.4	0	0	35145.5	17160	0	17435.2	0	34167.2	0	65662.1	55802.3	72278	64580.8	0	0	0	15740.8	16649.9	0	10796.9	0	0	0	59934.8	72154.9	58265.3	63451.7	7.61253e+06	7634103	7288471	7683884	9269144	8.08519e+06	8.34607e+06	8829707	8930972	9622653	6647395	7.70591e+06	7.24767e+06	7200328	47145.6	63451.7	-47387.8
2-Butenoate	352493	384886	370974	323501	252779	301452	292577	327776	336090	347072	339064	332768	343291	338374	305282	327432	346025	348332	308316	322460	326369	346510	343226	333012	335545	324323	372480	344116	572922	566594	487369	525364	676125	577709	593066	624342	623943	654336	508696	562134	566203	545678	45797	21656.4	64830.2
4-Trimethylammoniobutanoate	14102	11991.8	6248.16	22746.3	14019.9	16296.9	17687.7	5459.96	13031.2	10763.5	66876.4	58612.7	64901.6	63463.5	5148.18	11416.8	9733.64	26199.9	22559.1	24966.6	24575.2	6942.54	5650.62	11166.9	64738.6	76475.2	82616	74609.9	5211.2	5994.15	7025.18	47255.3	27765.1	25752.5	33591	5255.77	17826.3	10933.1	106459	107699	81105.6	98421.2	45775.8	49643.3	-21286
dUDP-L-rhamnose	13082.6	0	0	12124.1	5214.11	4546.95	7295.07	0	0	0	73438.4	28800.5	55903.3	52714.1	0	0	0	10870.5	26770.4	10557.6	16066.2	0	0	0	33591.6	22763.4	68327.5	41560.8	41696.3	84816	109210	102353	61332.6	43379.6	69021.8	94707.8	37265.5	24381	27805.2	74498.2	40903.9	47735.8	45419	31003.2	-13284.6
D-Histidine	10625	8023.52	7337.21	26685.6	22938	21724.9	23782.8	6193.07	17835.1	5304.49	73453.2	62423.5	70951.5	68942.8	5947.13	5064.27	5924.46	27343.4	23117	20678.5	23713	7186.43	10909.7	3182.86	60754.5	65051.7	73013.7	66273.3	238650	293714	248243	283715	302874	286964	291185	300492	282747	259917	274151	305652	253897	277900	45159.9	45594.8	12512.1
ubiquinone-1	118078	144140	139423	166195	137855	105106	136385	155284	182221	150140	219852	149292	175000	181382	111112	177624	170155	164351	152861	118111	145108	132718	134853	137592	178078	196425	182474	185659	129546	162826	154489	124907	192292	99412.9	138871	113475	167607	163728	163842	173483	116823	151383	44996.2	67547.9	-60982.1
6-Acetamido-2-oxohexanoate	230503	171552	173598	97112.3	154236	159185	136845	208211	233144	186498	164035	160803	219674	181504	201948	131709	155297	220215	166640	187521	191459	155938	136215	122522	221341	169967	313044	234784	179295	187393	182934	307600	162445	147517	205854	265945	254302	57821.4	124964	175063	134588	144872	44659.6	47262.8	-38432.4
[FA methyl(14:0)] 12-methyl-tetradecanoic acid	5.57915e+06	753529	731233	696409	774078	654911	708466	634900	3367877	740798	879176	649674	729660	752837	815369	684486	658262	656481	778049	769766	734765	807362	804300	707370	730734	714299	799379	748137	764379	720214	794699	658103	903600	859288	806997	829552	772086	846233	907195	718170	680330	768565	44371	-21629	-624785
myo-Inositol	29161.1	34817.2	31916.4	41889.1	33095.9	119121	64701.9	24863.7	28466.4	17736	102956	99201.8	122222	108127	23707.9	21079.6	20361	47480.8	44555.2	35478.3	42504.8	62341.5	19845.8	34155	102040	127961	124341	118114	9823774	10127267	9536954	10026371	11567455	10579861	1.07246e+07	11616816	12154481	11004553	9718084	10980304	9600945	1.00998e+07	43424.7	82635.5	6303.57
[FA (12:4)] 2E,4E,8Z,10E-dodecatetraenoic acid	57423.8	60756.4	66182.1	49159.2	70520.8	41149.1	53609.7	74139.9	65163.4	64557.9	75264.9	150744	61243.9	95751	73537.9	63818.7	40986.3	56740.6	59243.1	61072.3	59018.7	72457	59860.4	44478.1	54740.7	45826.9	124778	75115.2	99232	47035.1	88904.5	43947.8	73973.9	57303.2	58408.3	47779.8	67338.1	59409.3	65011.6	66966.2	62157.7	64711.8	42141.2	14042.9	-7307.36
2-Naphthylamine	110905	24881.3	24727.7	32769	39516.2	27297	33194	27128.8	26638.3	26523.8	80897.2	61966.9	82258.6	75040.9	24129.2	22541.3	23401.8	33861.5	34093.3	32669	33541.2	26410.2	23677.3	25000.8	83384.4	92748.5	90028	88720.3	296566	321780	369349	299711	384080	358777	347522	374250	383582	393284	314729	431710	274206	340215	41846.9	56051.3	31932.1
O-Succinyl-L-homoserine	3892.21	8196.47	8021.55	10621	9124.27	4211.43	7985.56	58415.5	53572.4	56195.7	55013.3	46301	46029.5	49114.6	0	0	0	0	0	0	0	2924.52	3289.3	0	3304.21	5120.62	5076.05	4500.29	4340.94	0	0	4499.76	5403.05	0	3300.94	48614.7	47113	41625.5	34996.3	35609.6	35093.2	35233	41129	4500.29	36513.8
Orotate(Fragment)	26735.4	41474.3	8382.17	14479.5	16107	15324.2	15303.6	8560.6	16446.8	7756.14	69526.2	42694.9	54470.5	55563.9	7650.1	9714.92	9798.9	17949.9	16882.2	12810.6	15880.9	8707.08	7381.75	10468.6	63452.2	65739.7	67687.4	65626.4	13171.6	10757.8	8929.24	15288.1	14766.8	18658.7	16237.9	11444.8	13462.2	15532.7	57290.3	42550.8	58413.8	52751.6	40260.3	52815.8	28955.2
Psicofuranin	5220.37	0	0	11271.2	8079.87	0	6450.36	0	0	0	40427.8	49477	49475.6	46460.1	0	0	0	11143	5780.42	4107.28	7010.23	0	0	0	47431.6	49371	49044.1	48615.6	0	0	0	4354.14	10730.7	4213.76	6432.86	0	0	0	33766.3	39771.6	32626.3	35388.1	40009.8	44508.3	-47546.7
8-Amino-7-oxononanoate	282997	213029	204644	199108	197175	197093	197792	282519	387054	213971	215048	275038	223250	237779	486775	279450	249909	384543	317783	314930	339085	379074	310755	368503	440542	368564	392696	400601	263439	203106	265956	351672	173089	273868	266210	287999	312922	191207	212451	251821	191717	218663	39986.8	85671.2	44537
5-Methylcytidine	0	0	0	0	0	0	0	0	0	0	40983.5	33046.7	45778.9	39936.4	0	0	0	0	0	0	0	0	0	0	49559.4	53039.9	66853.3	56484.2	0	0	0	0	4471.7	0	1490.57	0	0	0	40217	46911.1	50954.8	46027.6	39936.4	56484.2	-30236.5
2,3-Dimethylmaleate	201580	194704	223549	194165	136269	138287	156240	184669	211428	189581	200184	173498	213464	195715	201583	169603	195992	231285	199331	190288	206968	231345	228158	201829	214554	246576	249277	236802	184279	221002	177435	300084	264073	247929	270695	212460	282991	279039	197140	307088	217148	240459	39475.2	46514.3	35631.5
O-Acetylcarnitine	22453.8	36106.8	12516.2	39364.5	27073	32806.4	33081.3	21325.1	39558.6	13698.4	83827.7	66392.2	65291.3	71837.1	15620	16760.8	19016.2	41935	40662.2	38997.6	40531.6	13657.8	12134.7	14042	88935.6	75133.5	90369.1	84812.7	11671.7	11758.7	15121	36113.2	27994.7	61268.3	41792.1	20057.2	15820.3	24943.3	86461.5	87557.1	58252.1	77423.6	38755.8	45815.1	137259
L-Ornithine	477757	40087.1	85758.7	32312.5	44709	14110.2	30377.2	24693.7	363215	46776.1	71868.5	64793.8	70196.8	68953	41758.1	15631.7	32690.9	53637.9	59544.9	22253.1	45145.3	27053.8	44301.7	16144	28786.9	60284.5	69748.8	52940.1	29656	52219.6	47760.9	59938.3	64336.6	41966.9	55413.9	52389.4	70980.6	48316.6	230349	203563	144108	192673	38575.8	30687	-35481.1
3-Butylidene-7-hydroxyphthalide	382471	292364	268693	327999	440277	274363	347547	343634	431632	251205	564096	229172	362514	385261	396625	304915	210106	330682	297410	630824	419639	339309	470543	368401	223892	258039	201121	227684	372012	679512	426296	292509	536994	339822	389775	374711	360437	983029	426835	350258	285789	354294	37713.9	-403141	2670.8
[FA (10:0)] 10-bromo-decanoic acid	13755.1	0	0	25204.3	18001.7	9422.48	17542.8	0	11867.2	0	57633.2	46651.2	59446.6	54577	0	0	0	26755.2	28237.8	17321.4	24104.8	0	0	0	63779.9	56084.5	57337.7	59067.4	116736	110898	98311.3	99085.4	124371	108491	110649	112880	112814	106816	110864	124542	104554	113320	37034.2	41746	16103.1
N-Acetyl-L-aspartate	0	0	0	33987.6	13085.5	24977.6	24016.9	0	9174.03	0	69384.2	51293.1	61255.4	60644.2	0	0	0	39181.7	25672.9	35293.4	33382.7	0	0	0	78901	86167.9	69608.3	78225.7	0	0	0	0	49636.5	0	16545.5	0	0	0	13697.4	44361.2	39887.2	32648.6	36627.3	42932.4	11889.7
Indole	14296.3	9487.78	7957.49	19905.7	14104.5	12949.6	15653.2	10368.2	15799.5	9526.83	59862.5	41028.4	54424.4	51771.8	5420.67	6134.84	9643.46	23118.5	16788.8	11144	17017.1	10374.1	11197.4	11083.6	61141.2	43062.9	58441.2	54215.1	244882	266310	221207	237594	277055	264146	259598	276135	293608	255696	259191	318003	237270	271488	36118.5	43071.1	-92747.3
N-Nonanoylglycine	152695	72706.8	192961	70197.2	65338.5	74714.7	70083.5	188101	535459	167261	183649	78031.1	56738.6	106140	329650	55659.2	122090	63405.1	82057.5	95311.6	80258	155421	127253	110053	63104.8	54299.6	45270.6	54225	78550.6	55699	127961	326212	165194	103304	198237	92501.6	157536	125119	59387	197113	59967.7	105489	36056.1	-41086.5	-74619.4
2-Acetolactate	336272	373408	350659	319158	321495	302576	314410	136900	330170	304261	379467	335795	335489	350250	317827	366538	378070	325642	352592	343357	340530	324119	411693	375256	356909	353334	376437	362227	585561	614212	526082	595400	621505	707473	641460	643287	673031	650367	581861	563843	554817	566840	35840.8	18870.1	-56614.3
Perillyl alcohol	220731	355673	65983.4	394151	985926	61525.3	480534	57732.4	81539.6	178107	931942	128946	487707	516198	276737	92199.2	54788.3	91072.1	68926.5	954432	371477	574207	1.28869e+06	386177	70284.6	74067.8	96190.6	80181	83599.1	1.11e+06	472424	247970	521276	279473	349573	138158	261789	1.62727e+06	510993	287176	80707.7	292959	35664.2	-874251	19225.7
Uracil	26735.4	9334.39	10253.2	18736.8	16125.8	17923.5	17595.4	11504.8	24336.6	10574.3	62536.7	43293.9	52819.6	52883.4	13535.8	13308	11914.3	22159.6	18159.8	16871.1	19063.5	9310.86	8576.03	12449.6	50119	52355.6	52868.3	51781	8811.42	9175.07	8003.78	18112.3	19081.9	18658.7	18617.6	10207.8	10701.2	15532.7	37699.6	33781.3	42049.2	37843.4	35288	34909.9	-6913.95
1,4-Bis(2-ethylhexyl) sulfosuccinate	37812.4	39773.6	33134.3	54139.5	33485.7	32576	40067.1	40444	377499	44677.2	44035.1	115594	66211	75280	325970	37863.5	37319.2	33499.5	49876.4	79208.9	54194.9	49736.8	38257.2	37232.9	34714	30055.2	27373.2	30714.1	49465.1	145235	41324.3	45871.2	29604.8	42990.7	39488.9	71084.4	91360.7	159209	27930.6	34904.7	34889.3	32574.9	35212.9	-48494.7	19962.1
[FA oxo(15:0)] 4-oxo-pentadecanoic acid	162461	134283	119985	94040	97807.1	108557	100135	165417	203205	137051	133378	122197	146356	133977	85985.5	110743	93739.3	97772	112279	95961.4	102004	151840	121168	160055	161892	157979	139317	153063	83756.4	85585.1	110132	71892.5	71962.5	100652	81502.3	119479	135853	129701	116057	80067.1	108269	101464	33842	57101.4	499323
Citrate	83887.8	171682	55900	113231	98728.1	347881	186613	119145	64684.1	135633	215167	203152	242567	220295	72367	93676.2	127694	154489	108798	137239	133509	120548	65078.9	103617	663609	836388	393106	631034	145727	109139	88461.6	583751	484736	294836	454441	140179	132759	168026	1.04177e+06	922392	897132	953764	33681.7	493795	25453.7
Trp-His	0	0	0	0	0	0	0	0	0	0	36951.8	31161.9	32731.4	33615	0	0	0	0	0	4590.38	1530.13	0	0	0	39295.4	32477.5	27545.7	33106.2	0	0	0	0	4902.71	0	1634.24	0	0	0	29559.2	23507.3	28197.3	27087.9	33615	28515.8	33685.4
N6,N6,N6-Trimethyl-L-lysine	63465.8	1906.1	0	13309.7	12010.1	7812.56	11044.1	1981.8	25666.8	2489.27	47355.5	36837.7	48242.3	44145.2	0	0	0	14592.7	12374	11334.8	12767.2	3406.1	0	0	47156.6	49201.1	48445.2	48267.7	0	0	2868.46	17625.7	22120.6	18428.8	19391.7	0	0	2656.14	47478.4	56141	55612	53077.1	33101	36932.9	33923.2
Adenosine	45357.3	15500	36208.8	60136.1	45248.2	95247.9	66877.4	17472.5	61846.8	34833.6	105612	103217	91002.6	99943.9	39217.2	15860.1	17821.3	67585.1	50212.2	38578.5	52125.2	60271	14891.9	19386.4	97189	79457.2	118513	98386.5	28559.2	29824	29929	57808.9	47023.9	40545	48459.3	22543.4	19870	64366.3	83690.4	80866.2	82590.9	82382.5	33066.5	59808.1	-2033.16
penem CGP31608	3979.47	0	0	14764.3	5663.8	4114.73	8180.93	0	11216.6	0	43869.3	39882	35357.5	39703	0	0	0	14372.5	4669.65	14947.3	11329.8	0	0	0	55804.8	35715.9	40741.3	44087.3	119054	90537.1	105907	87647.5	121614	106565	105275	89538.9	93373.5	131434	106656	87296.5	115775	103242	31522	29140	-3573.97
Docosanoic acid	220055	167059	122875	101138	91514.4	89589.5	94080.5	114574	621545	88579.7	150829	120226	101767	124274	93708.1	160699	82781.3	120122	97263.8	72879	96755	139124	94072	112563	135125	84249.1	142364	120580	201597	112055	76117.7	105456	117917	134260	119211	114459	103423	108611	161222	111959	73728.9	115637	30193.6	47700.6	64572
N-acetyl-(L)-arginine	9867.04	0	0	5590.37	0	0	1863.46	0	8860.05	0	25291.3	26467.6	43842.7	31867.2	0	0	0	7131.84	8983.19	0	5371.68	4749.92	0	0	26647.2	28514.6	42967.9	32709.9	0	0	0	16437.7	0	0	5479.24	0	30747.5	0	68539.7	66112.7	75501.3	70051.2	30003.8	32709.9	-11412.6
[FA oxo(12:1)] 12-oxo-10E-dodecenoic acid	70257.4	87199.9	71616.5	111614	118657	60746.9	97006	64599.4	72780	95612.1	181687	71770.2	124977	126145	235825	108782	37120.9	80080.5	128123	76392.1	94865.3	62982	107742	46051.2	75043.8	73683.6	77014.6	75247.3	128465	63788.8	137494	63949.8	138160	60703.6	87604.3	140772	153653	128218	77285	69906.2	81384	76191.7	29139	-1144.77	9866.06
(1S,2R,4S)-(-)-Bornyl acetate	204695	175644	186298	201682	181421	159527	180877	203867	171415	245758	222031	211699	194388	209373	195055	169779	141850	197452	169574	202778	189935	191841	175393	195733	173370	216784	239063	209739	182923	186817	155017	184725	229290	198318	204111	224638	176167	182116	231895	219444	190592	213977	28495.9	6961.61	16393.7
N-Acetylserotonin	0	0	0	4177.44	0	0	1392.48	0	0	0	32442.8	24098.2	32647.8	29729.6	0	0	0	4076.96	8066.19	0	4047.72	0	0	0	39869.2	32968.4	32425.3	35087.7	0	0	0	4434.34	11177.8	4381.97	6664.71	0	0	0	24708.8	21522.1	22944.4	23058.4	28337.1	35087.7	19488.2
5,6-Dihydrouracil	9377.64	9992.71	9926.12	12131.6	11962.4	13120.7	12404.9	5685.06	10138.8	10405.4	44549.9	36919.3	40235.8	40568.3	6223.34	11212.2	12380.7	13322.4	11509.6	10299.6	11710.5	6465.91	8687.68	11354.8	28546.3	46698.2	40822.1	38688.9	12578.7	14266.7	10361.1	24463.9	13763.9	16436.7	18221.5	11565.7	50387.6	5532.7	37393.3	32650	43085.6	37709.7	28163.4	28389.2	32984.3
Pseudouridine	6808.23	0	0	10229.2	7662.43	2567.91	6819.84	0	0	0	27504.1	36466.6	38185	34051.9	0	0	0	17221.6	12525.2	14664.4	14803.7	0	0	0	21639.3	39168.7	40170.5	33659.5	0	5026.17	6014.23	13708.9	7058.83	9547.02	10104.9	6787.13	0	0	38032.5	40978	50257.1	43089.2	27232.1	18995.1	22162.1
L-Rhamnose	19194.7	8384.59	7420.18	20713.6	18488.7	13205.1	17469.1	10894.2	19454	7108.17	45903.9	41780.9	45600.8	44428.5	9427.8	9892.75	7342.38	26592.1	19298.5	21411.9	22434.2	10268.4	11045.6	8277.5	42503.3	48345.5	52510.3	47786.4	11637.7	13960.2	14361	14716.6	17724.6	19266.8	17236	12848.1	9644.97	9915.5	41536.9	37990.8	38666.6	39398.1	26959.4	26374.5	520.904
N1-Methyl-2-pyridone-5-carboxamide	68999	26103.5	48422	75547.1	53214.5	38035	55598.9	55905.6	87122.5	64757	63327	85525.4	98610.6	82487.7	17876.5	13117.8	52721.1	100271	78748	60442.3	79820.4	16962.4	14178.9	13146.5	93408.9	168956	141283	134549	6703.21	26068.7	10445.2	80445.8	32979.6	51695.9	55040.4	12606.2	38892.1	5892.15	47626.1	41842.2	77215.8	55561.3	26888.8	74107.1	151156
Indole-3-acetate	54552.8	40889.6	48689.4	57734.1	28692.2	37568.9	41331.7	78379.8	95083.8	77388.1	72184.8	62359.1	68938.6	67827.5	184954	116619	141210	360031	447610	103117	303586	228800	117004	235089	212645	168973	297898	226506	152957	132691	164185	234994	220165	150807	201989	227153	204850	179861	366290	292857	400287	353145	26495.8	123389	-3348.49
[FA oxo(16:0)] 3-oxo-hexadecanoic acid	676037	267487	219858	223547	215176	211501	216742	249622	670564	235067	258754	230759	239044	242852	384936	226277	167067	224226	214858	248662	229249	260791	257983	228362	238212	204592	232338	225047	258294	215568	222488	227130	263654	256194	248993	256141	284959	250913	257737	268673	210522	245644	26110.8	-23614.5	9533.75
2-Oxooctadecanoic acid	808819	594834	544564	518562	558474	474399	517145	549252	756259	577602	619051	482439	527449	542980	856780	560157	351363	522062	508232	581875	537390	598431	550666	575984	611583	494855	523156	543198	576872	581714	508397	505107	623613	562096	563606	573979	669499	526526	644885	590874	483658	573139	25834.6	-38676.9	-50219.2
(2S)-2-{[1-(R)-Carboxyethyl]amino}pentanoate	525694	514116	526521	585430	505090	489036	526519	491094	533715	541895	583512	530586	542763	552287	527350	506936	514008	506723	521772	489183	505893	519587	508452	490029	590385	554607	669301	604764	636695	705919	1.14857e+06	765186	803196	739869	769417	767610	697153	801000	681585	740156	735852	719198	25768.6	115581	16800.2
1-methylguanosine	0	0	0	0	0	0	0	8800.08	0	0	18166.9	24229.4	32573.8	24990	0	0	0	0	0	0	0	0	0	0	11778.1	21652.9	26392.2	19941.1	0	0	0	0	0	0	0	0	0	0	0	0	50400.5	16800.2	24990	19941.1	13264.1
indole-3-acetyl-valine	15411.7	16456.5	18085	13704.4	15013.3	14880.3	14532.7	37699.8	40186.5	36052	37757	40564.7	40216.5	39512.7	16321.1	17721.2	15554.7	13295.7	15419.9	18037.6	15584.4	26092.4	28723.4	31864.9	28502.7	27987.9	30346.8	28945.8	11666.1	15831.1	11285.1	14396	17398.6	16466.5	16087	39532.3	37509.8	36127.3	26602.3	32810	28640.9	29351.1	24980.1	10908.2	33268.7
1-(beta-D-Ribofuranosyl)-1,4-dihydronicotinamide	0	0	0	3829.22	8092.02	0	3973.74	0	0	0	33219.2	25064.7	27030.1	28438	0	0	0	0	3165.75	4566.4	2577.39	0	0	0	34828	42657.4	52557.5	43347.6	0	0	0	0	3295.37	0	1098.46	0	0	0	38433.1	34346.1	30322.3	34367.2	24464.2	38781.2	-27092.3
[FA (11:1)] 10-undecenoic acid	89205.6	111772	169194	145206	124611	124988	131601	182439	152287	179383	171167	146390	149537	155698	91555.5	98673.4	101979	124328	141880	143673	136627	120531	133778	124882	117488	178722	227746	174652	129008	158123	128426	159775	166404	138870	155016	154370	178485	156583	115058	189394	79319.9	127924	24096.5	30979.4	109674
L-Citrulline	1.65152e+06	18589.9	16714.2	34410.7	19937.5	34591.7	29646.7	54333	247543	38185.6	60526.8	49530.6	48498.3	52851.9	40928.3	36263.7	63911	60694.1	17573.4	31563.2	36610.3	31679.2	30347.5	17786.6	51712.8	57941.5	52163.9	53939.4	65742.5	315357	51202.6	65699.3	76609.6	67357.5	69888.8	63161.2	68409	58845.5	188483	181563	168643	179563	23205.2	22376.1	14736.1
N2-(D-1-Carboxyethyl)-L-arginine	14477.8	0	0	12095.7	13823.5	0	8639.72	0	36228.1	0	28923.9	27897.3	38639.6	31820.3	0	0	17592.1	21228.1	5372.02	0	8866.7	90610.7	0	0	21083.1	38776.3	35960.1	31939.8	0	15120.9	14646.2	9825.35	13541.5	14758.9	12708.6	0	0	0	28120.5	28932.7	25280.8	27444.6	23180.5	31939.8	19269.2
sn-Glycerol 3-phosphate	0	0	0	14766.7	5795.5	8442.63	9668.29	0	0	0	41086	23640.1	33192.3	32639.5	0	0	0	21622.7	13311.8	13338.7	16091.1	0	0	0	38331.5	33805.6	35147.7	35761.6	0	0	0	11849.9	8494.21	11261.7	10535.3	0	0	0	32269.5	29287.9	27855.9	29804.4	22971.2	22422.9	10627.7
Benzofuran	13634.5	11148.7	15509.2	10469.1	11939.6	11004.1	11137.6	33939.3	35396.9	32206.6	35570.5	33390.1	33336.7	34099.1	11736.3	11608.6	15193	12828.8	15726	12359.5	13638.1	24146.8	25072.1	22225.6	20983.6	19947.5	22025	20985.4	10747.5	12301.9	11501.8	10512.4	12177.4	12593.5	11761.1	32339.7	34790.9	31052.3	21190	23647.6	22328.7	22388.8	22961.5	8625.83	-1137.83
methylphosphonate	8548.26	72974.2	116078	71830.1	52977.2	44832.1	56546.5	66212.7	91171.3	59986.3	81404.8	79203.7	75648.2	78752.2	8938.55	9268.02	9523.87	10082.3	13188.6	8900.83	10723.9	9982.42	12118.6	10007.7	10910.7	14704.3	13248.8	12954.6	50578.1	77643.7	75273.9	91115.9	72154.3	60352.4	74540.9	97152.5	74431.1	79131.6	66397.5	86045	67766.5	73403	22205.7	4053.8	25843.4
N-Acetyl-L-histidine	22668.5	0	0	9163.92	4381.72	5968.41	6504.69	0	20228.8	0	32258.3	27402.8	26018	28559.7	0	0	3438.94	14838.3	5786.97	8517.15	9714.16	0	0	0	31719	34667.6	36566.5	34317.7	0	0	0	7461.1	18435.2	8249.11	11381.8	0	0	0	31285.6	45039.3	35350.6	37225.2	22055	25800.6	-41070.2
Indole-3-acetaldehyde	271634	295085	226099	253718	227305	259225	246749	246704	256502	222198	308831	252615	243190	268212	339800	310586	291563	283508	294469	305968	294648	265149	259909	318696	300308	260085	287309	282567	291372	256436	240980	210127	317074	279075	268759	254568	230508	268112	198116	290792	194159	227689	21462.7	-23401.1	16982.6
4-Imidazolone-5-propanoate	0	0	0	0	0	0	0	0	0	0	21753.8	15832.3	26440	21342	0	0	0	0	0	0	0	0	0	0	33395.2	30094.7	36074.7	33188.2	0	0	0	0	0	9118.82	3039.61	0	0	0	22596.7	16472	20997.8	20022.2	21342	33188.2	0
7-Methyladenine	0	0	0	12413.4	6050.09	6347.31	8270.28	0	0	0	37379.9	19676.9	31128	29394.9	0	0	0	0	12190.8	5956.19	6049	0	0	0	31200.8	32742.3	42357.7	35433.6	0	0	0	0	0	0	0	0	0	0	0	0	0	0	21124.6	29477.4	20245
Leu-Ala	0	0	3628.38	14522.4	0	0	4840.81	0	0	0	25557	25146.9	24925.5	25209.8	0	0	0	15201.5	5368.58	6347.02	8972.38	0	0	0	29987.5	27648.1	23137.5	26924.4	0	0	0	8606.96	0	10217.5	6274.81	0	0	0	20599.9	30859.8	28099.7	26519.8	20369	20577.3	22348.5
Thr-Ala	0	0	0	11182.3	9410.51	0	6864.27	0	5042.87	0	27077.9	24516.6	29724.2	27106.2	0	0	0	13450.4	3850.02	4572.3	7290.92	0	0	0	31474.5	33820.8	36010.3	33768.6	0	0	0	0	5758.83	0	1919.61	0	0	0	27449.2	21172.1	24183.2	24268.1	20242	29196.2	9940.48
5'-Oxoinosine	0	0	0	9583.98	10045.1	3338.58	7655.88	0	5721.66	0	26386.4	25932.4	30843.3	27720.7	0	0	0	7773.9	8405.25	7375.21	7851.45	0	0	0	26090.9	29855.6	27933.4	27960	74183	79775.3	76009.2	68168.2	90558.2	79032.6	79253	79838.6	76966.6	76664.5	91367.4	89997.8	86215.2	89193.5	20064.8	20584.8	24746.9
L-Cystathionine	0	0	0	0	0	0	0	0	0	0	25933.5	9799.78	23844.6	19859.3	0	0	0	0	0	0	0	0	0	0	22711.2	33129.4	37482.7	31107.8	0	0	0	0	0	0	0	0	0	0	27164	17363.8	29712.8	24746.9	19859.3	31107.8	-1361.7
[FA (11:2)] 2E,4E-undecadienoic acid	195119	219930	233613	209521	172402	237752	206558	202306	244864	224508	251977	210018	217040	226345	180975	203447	194193	218231	174749	243270	212083	242546	196226	207279	200766	210653	228858	213426	187514	178282	215298	212818	195462	248436	218906	243336	224165	205476	206750	201195	244688	217544	19786.8	-29844	-14073.8
1-Phenyl-3-(phenylsulfonyl)-2-propen-1-one	0	0	0	0	0	0	0	0	0	0	18419	17455.5	21318.3	19064.3	0	0	0	0	0	0	0	0	0	0	0	20212.6	23003.9	14405.5	42084	48683.6	40110.6	53424.2	63046.5	41637.1	52702.6	45299.6	56862.5	52627.9	41374.3	35408.9	39103.3	38628.8	19064.3	14405.5	74924.7
5-Guanidino-2-oxopentanoate	28897.6	7703.72	51979.7	14273.5	11081	10432.1	11928.9	9183.28	21192.9	7606.94	31410.6	30256.1	30951.4	30872.7	10418.9	3795.42	9128.13	17494.7	15330.6	14271.4	15698.9	19130.2	7245.16	8327.17	30983	35429.4	36493.7	34302	158752	135145	150761	156906	155544	186518	166323	282147	237913	189217	193812	261572	268359	241247	18943.9	20030.6	-2719.33
5-Hydroxytryptophol	97329.4	92074.4	79569.5	98107.9	72895.1	64337.5	78446.8	107708	107742	172830	90766.1	97681.6	102139	96862.2	172938	122535	98031.9	157461	101901	134763	131375	278640	239722	224120	189638	181673	185574	185628	92360.4	85145.4	68127.9	97576.4	126058	82406.7	102014	173485	137354	153493	91687.7	112053	94142.5	99294.5	18415.4	50865.1	14466.1
O-Propanoylcarnitine	9565.71	8756.15	6126.16	13448.3	14941.3	13406.9	13932.2	9283.47	11061.3	10573.2	35265	29687.2	31050.1	32000.8	9854.03	9539.11	9538.56	27758.4	21943.5	18204.2	22635.4	10290.8	5194.68	8386.86	54204.9	49874.5	34963.9	46347.8	8966.92	9713.66	9614.23	10644.7	14963.9	14410.6	13339.7	11192	6853.58	5556.62	25446.6	29924.6	28046.1	27805.8	18068.6	28143.5	-43345.8
Chlorate	124526	182806	104219	183507	141892	109332	144910	146025	168810	152273	183155	120082	185503	162913	209498	131049	194618	155675	147427	125235	142779	167962	114147	163645	154351	195261	196554	182055	111003	119449	129973	139294	133885	169006	147395	124828	114751	115993	111414	91105.2	109628	104049	18003.4	56820.3	25023
D-Gluconic acid	131256	16309.5	28148.2	28096.7	21253	49965.2	33105	26587.8	29107.2	19238.1	56427.9	43286.4	53230.1	50981.5	12632.7	17840.2	20553.3	29980.5	21986.8	32787.4	28251.6	35668.7	16979	18021.4	65395.5	53640.3	71635.9	63557.2	186983	157811	140221	156567	191080	204037	183895	188013	171521	219115	261799	195908	169046	208918	17876.5	30769.8	12924.6
S-Acetyldihydrolipoamide	0	0	0	0	0	0	0	0	0	0	17537.9	15556.5	19945.1	17679.8	0	0	0	0	0	0	0	0	0	0	14280.9	13116.9	13422	13606.6	0	0	0	0	0	0	0	0	0	0	16907.2	10964.2	10902.3	12924.6	17679.8	13606.6	1476.69
N-acetyl-demethylphophinothricin	41786.6	30816.9	46614.2	29206.3	37258.1	10741.5	25735.3	20167.9	45383.5	39624.5	42180.4	45204.5	42539.8	43308.2	34151.9	13744.4	12450.7	40192.3	45977.5	18811.7	34993.9	24787.2	46416.1	12327.4	17772.1	39392.3	44943.2	34035.9	21747.1	41552.1	41880.3	41600.4	43761.7	29743.2	38368.4	40790.4	38534	39884.1	38610.3	50528.8	30396.3	39845.1	17572.9	15224.1	24225.5
1-Methyladenosine	3602.6	0	0	4398.86	0	0	1466.29	0	8266.61	0	19706.3	17940.6	19420.4	19022.5	0	0	0	0	4944.73	0	1648.24	0	0	0	23417.4	23739.2	26621.3	24592.6	0	0	0	0	0	0	0	0	0	0	22726.4	24448	25502	24225.5	17556.2	24592.6	12113.6
8-Oxocoformycin	0	0	0	0	0	0	0	0	0	0	15979.4	17872.8	18430.6	17427.6	0	0	0	0	0	0	0	0	0	0	17490.7	18973.5	16813.1	17759.1	0	0	0	0	0	0	0	0	0	0	12191.2	10402.3	13747.3	12113.6	17427.6	17759.1	-5697.17
Rovrol	0	0	0	0	0	0	0	0	0	0	19605	14529.3	17321.8	17152	0	0	0	0	8803.69	0	2934.56	0	0	0	8295.22	7405.05	24937.9	13546.1	18138.6	45315	38387.7	48478.9	22022.3	15902.6	28801.2	35810.6	18230.8	16043.3	14867.5	36915.2	17529.5	23104.1	17152	13546.1	9734.2
2-acetamidoglucal	79542.5	61435.9	84901.6	71053.9	49982.9	50578	57204.9	70859.1	70503	63383.8	70523.9	68228.8	83947.7	74233.4	71177.6	63491.3	71409.7	72925.2	78090.5	65365.3	72127	75271	75981.6	71903.6	72704.4	94774.7	71236.2	79571.8	36670.7	65855.3	49636.8	92375	63962.8	51168.1	69168.6	107490	91641.6	82966.4	61530	88631	86547.4	78902.8	17028.5	14206.5	25860.6
Phosphonoacetaldehyde	0	0	0	3966.76	0	0	1322.25	0	0	0	16089.3	16753.5	21201.8	18014.9	0	0	0	0	0	0	0	0	0	0	14200.7	15072.5	16770	15347.7	0	0	0	0	0	0	0	0	0	0	24898.6	26242.9	26440.4	25860.6	16692.6	15347.7	23199.3
Indole-3-acetyl-myo-inositol	27468.7	0	0	41101.5	0	12691.7	17931.1	78059.4	34839.8	40838.4	32138.6	43288.8	27535	34320.8	143310	142331	147513	136592	148550	147112	144085	302085	307514	327282	296451	287011	309947	297803	10891.2	0	0	0	0	0	0	0	11799.6	0	58088.9	0	11509.1	23199.3	16389.7	150691	20015.7
D-Serine	18075	0	0	4469.24	4958.57	0	3142.6	0	4316.16	0	23532	18008.5	16882.1	19474.2	0	0	0	11293.4	11592.2	0	7628.56	0	0	0	16272	14995.2	21238.8	17502	0	0	0	0	0	7802.65	2600.88	0	0	0	22214.9	23780.8	21854.2	22616.6	16331.6	17502	7874.09
Homogentisate	2569.56	3730.45	2488.72	11480.9	9453.75	8185.32	9706.64	2731.68	2601.03	2657.82	28478.3	21273.1	26891.8	25547.7	3120.02	2889.97	2867.89	11571.8	8126.28	11671.8	10456.6	3358.3	2257.61	3233.2	28958.6	28811.7	29474.9	29081.8	3030.69	2969.07	2741.47	9516.53	13283.3	13646.8	12148.9	3129.51	2431.81	1840.08	18862.7	18602.9	22603.4	20023	15841.1	17410	-503857
Thiomorpholine 3-carboxylate	0	0	0	0	0	0	0	0	0	0	10996.8	21621	14747.9	15788.5	0	0	0	0	0	0	0	0	0	0	4264.41	10310.6	38312.1	17629	1.49291e+06	1.64872e+06	1.47864e+06	1.55085e+06	1.86599e+06	1.74644e+06	1.72109e+06	1.49825e+06	1.39786e+06	1.32805e+06	1.12118e+06	1.36088e+06	1.16964e+06	1.21724e+06	15788.5	17629	-8096.93
omega-Cyclohexylundecanoic acid	489928	144786	152868	125673	116346	130290	124103	125808	693373	152637	150134	119558	149586	139759	242180	140411	140630	133597	137730	137550	136292	134942	150926	153892	137604	138299	126454	134119	148792	134280	160236	128952	156580	164059	149864	141942	166562	162842	134856	126157	164288	141767	15656.1	-3430.31	41816177
L-1-Pyrroline-3-hydroxy-5-carboxylate	10731073	313831	505711	320330	292488	402967	338595	486522	2.41281e+06	288854	413714	309410	339433	354186	354146	305780	694041	447551	590378	332077	456669	374342	269260	345900	301886	361040	261205	308044	16719910	17505876	15475740	15072727	17688308	19016814	17259283	71944112	70641784	72459728	56549696	64008220	56668464	59075460	15590.5	-24033.9	-5498.61
LL-2,6-Diaminoheptanedioate	11858.8	0	0	2442.33	2458.41	1850.7	2250.48	0	7317.18	0	18158.5	14826.1	19238.5	17407.7	0	0	0	2347.23	0	1531.74	1292.99	0	0	0	18379.6	26366	23327.3	22691	266733	288717	254273	263868	317147	296411	292476	337751	349116	313878	274827	321783	264321	286977	15157.2	21159.2	5558.73
[SP (14:0)] 1-deoxy-tetradecasphing-13-enine	91310.3	151249	168185	108283	118583	104368	110411	137914	143862	124728	116459	131470	128228	125386	124916	104424	103801	121745	114369	114432	116849	113456	131074	88855.3	93692.4	112991	135483	114055	154489	152698	227545	175008	258385	170017	201136	304043	242208	247320	195769	275100	149217	206695	14974.6	-376.174	27515
Orotate	10268.5	55071.2	0	9339.76	6924.96	9949.88	8738.2	0	6404.84	0	22252	22900.1	25475.3	23542.5	0	0	0	9685.78	7590.74	6771.62	8016.04	0	0	0	21597.1	25248.4	28738.9	25194.8	0	0	0	12594.2	13109.4	9602.2	11768.6	0	0	0	47536.2	34012.6	36301.9	39283.5	14804.3	18423.2	-14316.1
3-Dehydroxycarnitine	14104.7	9568.96	11131.4	11732.1	4760.9	8232.79	8241.93	11581.8	12779.6	5222.86	25455.9	21440.4	22032.2	22976.1	5276.63	5195.64	15395.9	9738.13	4318.85	5379.47	6478.82	6016.64	9944.59	4982.16	17034.6	112428	21709.9	50390.8	83560.9	96827	88847.4	88415.5	99262.4	115019	100899	87184.3	95845.9	103058	80666.9	89279.4	89802.3	86582.8	14734.2	45011.4	-6342.92
ethylpyruvate	128996	161668	97972.8	121674	120967	102146	114929	133767	107404	130794	125237	142325	120311	129291	100410	123093	107776	121864	108829	106512	112402	127315	91189.8	132659	113604	128570	140138	127437	122930	105017	106093	86480.6	145417	128512	120136	111779	109353	131042	106980	119505	114896	113794	14362	20924.9	-95383.7
3-Butynoate	56561.8	62842.1	60513.6	57294	35277.5	45576.5	46049.3	50448.7	55694.3	40564.6	64043.6	53108.8	63965.3	60372.6	51559.2	59517.6	56513.9	55388.9	65900.8	47088.6	56126.1	54941.2	63624.7	59124.4	53791.2	61876.7	67777.1	61148.4	140444	251729	128039	269712	244483	114603	209599	187806	293542	147496	123939	104643	114065	114216	14323.3	14059.7	74963.9
L-thiazolidine-4-carboxylate	0	0	0	0	0	0	0	0	3449.54	0	14469.7	11651.6	16826.3	14315.9	0	0	0	0	0	0	0	0	0	0	36917.7	37095.1	50302.5	41438.4	51888	50938.3	44749.1	46665.1	51296.3	45277.1	47746.2	153397	121440	148961	112931	116033	139166	122710	14315.9	41438.4	-271781
3-Methyleneoxindole	65655.4	0	18174.3	0	14298.3	11874.5	8724.27	30377.8	164565	14151.5	19799.1	29627.5	19205.7	22877.4	0	21432.5	18963.7	9047.04	12850.2	27828.7	16575.3	0	12076.7	4084.8	8831.65	11643.6	6655.95	9043.74	2404534	2.89532e+06	2.73355e+06	2.92317e+06	3.15212e+06	3.01888e+06	3.03139e+06	3.84784e+06	3.75962e+06	3577523	2.27814e+06	3.0009e+06	2.9998e+06	2.75961e+06	14153.1	-18785	-49019.8
3-Oxopropanoate	292700	235071	249716	251489	204216	240363	232023	282697	268330	229665	258728	229449	249855	246010	241186	234169	276168	279887	245722	242583	256064	262170	270923	263081	295126	268012	260680	274606	424981	408029	412273	399683	479635	448105	442474	480546	457038	452676	360394	422989	396980	393455	13987.9	32022.9	8188.48
Imidacloprid	104791	97102.6	100244	89112.4	106999	54931.2	83680.8	90108.5	97984.6	95078.7	104147	95391.6	92329.1	97289.2	90275.3	58645.3	50520.4	95453.7	91310.2	70318.9	85694.3	91360.5	100272	62446.2	67196.4	92639.4	112542	90792.5	62833.3	100076	86811	81836	85014.3	73943.4	80264.6	87450.5	76165.9	74524.3	96796.3	86317.7	82245.1	88453.1	13608.4	20473.6	10165.8
N-Formyl-L-methionine	0	0	0	13656.6	10849.2	0	8168.62	0	0	0	23653.6	21200.1	19954.3	21602.7	0	0	0	8011.44	6552.08	0	4854.5	0	0	0	3701.03	3157.01	9107.45	5321.83	4104.18	4788.5	0	11048.6	15152.2	13050.4	13083.7	9322.17	8271.09	4977.32	23646.6	22608.3	23493.6	23249.5	13434	5321.83	13374.1
Nonadecanoicacid	177419	76795.6	85042.9	66913.9	72052.5	69542.4	69502.9	82054.8	310189	92289	85039.4	75710.3	87922.9	82890.9	89079.6	58647.4	62973.8	69690.8	71253.1	83437.3	74793.7	67809.2	69948.3	84910.5	87246.7	77076.1	80216.9	81513.3	72196.4	56097.2	81850.6	67839.9	62392.8	71511.7	67248.1	74018.1	65099.7	70482.8	92952.4	81469.6	67444.6	80622.2	13387.9	-1924.09	-37597
D-Xylulose	251246	286906	266662	232696	199174	246114	225995	262812	246004	229552	256054	225445	236251	239250	220262	263583	253041	225504	237409	234131	232348	238031	249940	261490	249283	262250	234945	248826	438742	436843	400211	414792	516801	406125	445906	464116	460313	501453	360340	454379	410207	408309	13255.5	14695.2	11469.7
Asp-Leu-Gly-Gly	122857	110955	118177	115964	122751	116689	118468	115628	117190	129316	127054	135172	132925	131717	117073	112650	132493	126115	137192	105396	122901	110289	123839	118090	122918	143451	109681	125350	111608	111778	104744	119030	95345.4	113439	109271	110573	118218	117823	127947	102260	132016	120741	13249	19954.5	2999.9
2-O-Methylcytosine	12527.7	5277.97	9817.29	5712.27	5020.44	5981.22	5571.31	8571.18	34585.8	5880.41	19983.6	15961.3	20462.2	18802.4	5054.26	3772.4	9894.81	8629.65	9588.95	9133.7	9117.43	5556.37	4358.91	5416.44	12908.5	16350.5	18147.4	15802.1	14176	13073.6	11863	9589.36	14507.3	19438.8	14511.8	13508.2	16187.4	13279.6	12583.3	23681	16270.9	17511.7	13231.1	6668.43	9109.74
Uracil	12921.6	4095.38	5136.87	10424	6395.71	6959.6	7926.44	4815.72	55203.3	4555.23	26232.6	19309	17774.6	21105.4	5419.54	4410.21	4412.93	20458.6	13842.1	6068.91	13456.6	6074.3	3988.47	5062.29	18998.4	22146.4	17720.4	19621.7	48150.2	39193.4	36443	42915.5	54943.1	52529.7	50129.5	43146	57318.2	43117	55646.1	65161.9	56909.6	59239.2	13179	13552.8	-25936
[FA amino(14:0)] 2-amino-tetradecanoic acid	89818.3	242771	46614.6	218963	473720	49962.9	247549	53149.2	57183.6	68969.5	444385	71665.2	265822	260624	61617.7	48973.8	45763.2	65023.1	58514.5	519176	214238	389846	610450	252078	55864.3	39402	54372	49879.4	176389	467439	267771	187729	262482	182058	210756	392021	156078	804004	324823	163841	65797.6	184820	13075.2	-469296	-12024.9
alpha-(p-Methoxyphenyl)-6-methyl-2-pyridineacrylic acid	0	0	0	0	0	0	0	0	17700.9	0	6288.96	15651.4	16901.6	12947.3	0	0	0	0	0	0	0	0	0	0	17255.9	19869.2	15832.5	17652.5	205524	163011	132873	152680	177114	184242	171345	112017	171251	152317	155387	146640	175934	159320	12947.3	17652.5	-501172
L-Serine	648129	13723.7	23654.5	16155.3	17856.8	17319.1	17110.4	35114.6	254426	18675.5	48536.7	21651	19833.5	30007	20348.9	16942.5	38691.5	23206.2	44804.2	16451	28153.8	14751.9	14392.9	13025.8	49906	41674.5	22267.1	37949.2	3.54002e+06	3.68773e+06	3.02673e+06	3237873	3.83665e+06	3.95232e+06	3.67561e+06	3.86533e+06	3984734	4.09516e+06	3.05584e+06	3.50022e+06	2.96727e+06	3.17444e+06	12896.6	21498.2	4925.35
2-Hydroxy-6-ketononatrienedioate	0	0	0	0	0	0	0	0	0	0	14852.1	12645.5	11155.7	12884.4	0	21033	0	0	0	0	0	0	0	0	0	0	0	0	0	0	0	0	0	0	0	0	0	0	6282.41	2758.64	5734.99	4925.35	12884.4	0	7281.26
Hydantoin	16691.5	9689.36	16704.6	9977.43	13677.9	10540.5	11398.6	18385.2	30449.4	23626.1	23389.7	22280.7	27041.8	24237.4	0	0	0	0	0	0	0	4199.69	4963.97	4642.05	3743.7	12476.4	3566.59	6595.56	11128.6	9448.36	8127.69	11659.2	11496	4401.36	9185.52	19411.9	16351	15950.6	14553.7	15832.9	19013.8	16466.8	12838.8	6595.56	9402.72
4-Hydroxymethylphenylhydrazine	7961.31	8700.31	7485.12	6970.28	6087.45	7185.85	6747.86	19966.6	22606.7	15052.7	18676.9	17634.8	21246.5	19186.1	6461.6	8540.67	6913.46	8083.24	9398.66	8096.36	8526.09	13441.7	13090.2	13152.8	15772.5	13515.8	15385.6	14891.3	5032.82	7489.28	5458.3	3298.04	7013.8	6549.84	5620.56	21252.8	19484.1	21798.5	17944.7	11840	15285.1	15023.3	12438.2	6794.92	-33603.9
2-oxobut-3-enanoate	74261.7	94885.6	77756.6	76159.7	75717.2	75786.5	75887.8	82507.5	64017	65211.6	92418.1	75385.1	96989.3	88264.2	75644.1	64415.4	93198.9	83917.5	83683.1	87323.4	84974.7	79777	83627.4	95784.2	72983.5	72345.7	85291.6	76873.6	133772	134068	110842	142108	166841	155070	154673	159412	172333	120907	113295	126300	123612	121069	12376.4	-10449.8	1777.66
N-acetyl-demethylphophinothricin	20001.9	13820.7	15150.5	9355.76	14447.2	0	7934.31	10510	24389.5	24127.1	25148.8	16737.5	19001.5	20296	10327	3791.94	0	15205.9	13696.1	3203.54	10701.8	8043.68	15810.9	0	6617.82	14294.6	19900.1	13604.2	78256.5	73554.3	86028.4	81088.6	102892	55060.3	79680.2	68390.9	79848	88584.4	67914.2	92083.4	84375.9	81457.8	12361.6	10400.6	37230.7
Propanoate	40209.7	45552.3	43971.1	73388.4	40592.4	79126	64368.9	66959.9	66303.5	39577.2	61509.9	72984	95606.9	76700.3	54040.3	71264.7	65663.4	52768.6	75169	52403.1	60113.6	39433.2	38600.9	82473	89715.8	100962	92298.5	94325.5	65434.9	48597.1	45138.9	53227.7	55854.2	51837.5	53639.8	61974.6	46052.9	34545.6	92122.1	70879.9	109610	90870.5	12331.3	41922.4	-13751.6
Phenylpropanoate	397159	316102	238004	289501	235506	235707	253571	259499	339280	269199	279751	276078	240748	265525	250045	282502	260636	298828	239239	256089	264719	356490	371381	343642	279654	310040	406519	332071	235383	233135	293139	260690	448908	306403	338667	382775	510557	376266	318822	381246	274679	324916	11954	75981.7	20542.3
(R)-4'-Phosphopantothenoyl-L-cysteine	0	35767.5	0	27761.4	27260.2	27957.1	27659.5	46293.2	0	19441	41775.4	44285.8	32284.5	39448.6	0	29685.6	10304.3	29513.6	29482.6	30995.5	29997.2	42834.5	27680.5	49671.6	53350.9	40726.1	42350.9	45476	11957.1	15275.3	15232.7	13880.6	0	13573.8	9151.49	16954.1	14534.5	0	16822.9	36141.8	36116.5	29693.8	11789	14480.5	-8529.36
HSO3-	72929.4	56366.8	67407.6	66077	43120.9	49258.7	52818.9	57641.4	65942.3	54514.3	75023	59535.9	59011.4	64523.5	63019.4	52248.2	66353.4	58891.4	64176.6	56762.9	59943.6	61147	71817.4	70832.2	82773.1	67490.5	85103.8	78455.8	23716	20638.4	14638.3	17690.9	34003.5	25562	25752.1	20522.8	23908.9	22394.7	13755.1	20905.9	17007.3	17222.8	11704.6	21692.9	22294.9
1-deoxyxylonojirimycin	15511.1	13143.1	12496.5	13652.3	17719.3	14693.5	15355	12564.8	14823.1	10827.6	26739.3	24628.2	29213.9	26860.5	11165	12890.5	13906.5	10126.1	11012.1	9975.74	10371.3	12366.3	12442.4	11754.1	19671.9	25033.3	29159.5	24621.6	12571.4	11202.2	13051.6	14689.6	10443.6	14135.8	13089.6	12679.5	10553.4	12264.6	13352.6	78477.8	14323.4	35384.6	11505.4	14645.8	60407.3
4-Methyl-2-oxopentanoate	82231.9	61794.4	50605.5	64269.1	57769.8	46553.7	56197.5	47762.6	57480.4	43155.7	72704.7	53531.9	76545.4	67594	58970.8	36138.9	37650.8	50004.2	40041.6	45374.1	45140	54262.1	61006.8	65095.4	58973.9	54632.3	61600.2	58402.2	45962.8	51184.2	57914.5	55475.8	58006.2	72253.8	61911.9	47908.1	64494.6	87016.5	134631	120501	111825	122319	11396.5	13028	7267.91
D-Glycerate	33838.3	24711.7	26860.1	27600.8	27646.4	26990.9	27412.7	29355.2	35352.1	21698.5	37756.5	34130.8	43557.3	38481.5	26838.5	22112.7	17592.7	22547.1	22543.7	37797	27629.3	23446.9	25891.8	19520.5	37353.7	32723.9	35389.1	35155.5	27776.9	30237.5	25309	35194.2	38605.9	61207.7	45002.6	34967	37246.6	32734.9	57110.1	49860.7	49840.7	52270.5	11068.8	-2641.42	4319.05
D-Galactosamine	0	0	0	5937.9	0	0	1979.3	0	0	0	14840.8	11648.2	12474.7	12987.9	0	0	0	3149.47	2973.66	0	2041.04	0	0	0	11921.7	17266.6	12727	13971.8	0	0	0	0	0	0	0	0	0	0	4345.27	4873.12	3738.77	4319.05	11008.6	13971.8	7891.75
enol-Phenylpyruvate	2232.66	2263.95	2338.38	2580.8	2568.37	5271.14	3473.44	2418.53	2304.11	2636.41	12451.7	13062	16253.3	13922.3	2744.79	3176.05	3387.87	2513.33	2422.9	2900.38	2612.21	2082.85	2496.22	2380.71	14124.6	14492.3	15687.2	14768.1	2389.02	2489.62	1971	2476.76	2278.87	2818.24	2524.62	3131.76	2183.19	2964.73	8918.42	10347.6	11983.1	10416.4	10448.9	11867.7	36719
N-Acetylglutamine	122567	5540.85	5276.04	9812.07	9526.84	14490.1	11276.3	5060.52	13576.7	4358.34	21008.9	18220.1	25629	21619.3	4501.71	4685.85	8277.24	9104.58	11729.2	5689.41	8841.07	5394.99	4564.11	5092.68	17396	20439.6	23808	20547.9	13900.8	0	0	7202.43	7202.35	15859.8	10088.2	0	18636.9	10830.2	59311.7	31310.3	49799.4	46807.1	10343	14858.5	-10159.2
Thiamin	0	0	0	6560.95	5360.94	2761.48	4894.45	0	0	0	16590.3	13042.4	15892.7	15175.1	0	0	0	5647.78	5301.7	5133.03	5360.83	0	0	0	15074.8	16267.1	19681.1	17007.7	840309	1.01702e+06	818953	1.06073e+06	779179	1.0333e+06	957735	638837	884456	806397	885916	916285	1.04052e+06	947575	10280.7	11874.6	2816.22
Skatole	0	0	0	0	0	0	0	0	0	0	5874.84	14254.5	10469.2	10199.5	0	0	0	0	3618.81	0	1206.27	0	0	0	5558.23	14621.3	10658.5	10279.3	24034.7	35182.6	27572.5	26686.8	28377.4	37408.6	30824.2	39403.3	32251.1	34495.1	33677	37489.2	29755.2	33640.5	10199.5	10279.3	11276.6
5-Methoxytryptophol	104674	102810	59029.7	122910	74438.9	83359.3	93569.4	110581	127856	134583	118942	89003.4	101328	103091	222462	125038	98730.7	190016	127289	172412	163239	264240	227134	231987	186239	162137	234240	194205	99967.7	118577	89917.2	67243.1	93104.7	112702	91016.7	137644	206416	158513	85071.7	131085	90722.7	102293	9521.88	21793.4	12925.8
6-hydroxy-indole-3-acetyl-valine	0	0	21720.9	16075.2	0	0	5358.41	15258.7	0	10301.3	24813.4	0	19805.2	14872.9	108685	122700	98689.8	91007.2	118757	120378	110047	148459	105727	141803	128270	109725	125136	121044	41685.7	39114.9	41846.2	51736.8	37271.4	53622.5	47543.6	56558.1	73408.1	59337.2	60294.7	65617.5	55496.1	60469.4	9514.45	665.797	1833.54
Sesamolinol	28383.5	25647.5	35965.7	35372.7	37969.3	40557.6	37966.5	37101.9	38844.5	79419.9	43320.6	48286.7	50327	47311.4	26808	55981.8	109689	40367.1	38970.3	26173.7	35170.4	43435.3	47937.8	43985.3	44656.1	39854.9	52622.5	45711.2	37873	41360.1	37041.2	41555.3	30239.8	29388.2	33727.8	77318.2	37964.8	42908	28296	36827.1	41560.7	35561.3	9344.9	19537.5	2838.26
Lys-Val	2136.63	0	0	3165.3	1748.64	0	1637.98	0	0	0	10547.4	9484.56	11696.1	10576	0	0	0	4757.31	5551.12	3220.54	4509.66	0	0	0	10322.6	15417.3	12170.9	12636.9	0	0	0	6838.4	8243.48	4265.54	6449.14	0	0	0	10540.1	8334.9	8987.18	9287.4	8938.05	9416.39	42956.3
Leu-Arg	39810.2	0	0	0	0	0	0	0	49731	0	9368.37	6293.99	10973.4	8878.57	0	0	0	0	3771.98	0	1257.33	0	0	0	21843.6	25230.8	38203	28425.8	0	0	0	0	0	0	0	0	0	0	35983.4	54293.7	38591.9	42956.3	8878.57	28425.8	24620.7
D-Sorbitol	36296.8	5594.08	61047.5	60209.9	26848.8	23007.3	36688.7	32886.8	90298	131872	39150.9	56660.5	40864	45558.5	30632.1	172261	18305.7	44665.6	38674.1	17361.2	33567	59495.6	10792	12525.3	131127	42626.5	191072	121609	332624	11331.6	9900.66	25171.7	48942.6	21785.3	31966.6	70101.4	98664.6	20355	56274.6	55980.5	57506.8	56587.3	8869.79	104247	-928.362
Thr-Gln-His	26936	22666.5	26665.7	18155.9	23460.4	8901.32	16839.2	13895.1	21694.7	24864.6	26811.6	25435.2	24254.4	25500.4	23327	11754.2	9453.2	22209.3	29586.4	10986.1	20927.3	16694.2	29501.1	14173.8	10439.3	24165.7	26046.4	20217.1	24149.6	50437	49457.9	52040.7	51034.8	30884.1	44653.2	50806.4	55913.6	49620.2	41492.1	50490.8	39191.7	43724.8	8661.19	9231.06	17823.9
Gly-Arg	42771.1	0	0	0	0	0	0	0	126592	0	7168.91	10794.2	7892.14	8618.4	0	0	0	0	6787.6	0	2262.53	0	0	0	40582.2	44452.4	66412	50482.2	0	0	0	0	0	0	0	0	0	0	16305	18750.2	18416.4	17823.9	8618.4	50482.2	9505.28
[FA (20:0/2:0)] Eicosanedioic acid	145707	131488	93328.2	75870.1	79712.3	79327.7	78303.4	119945	155373	94506.5	88583.9	87535	84532.8	86883.9	109686	95825.8	103124	102276	94079.5	91667.8	96007.7	86918.4	108275	96144.6	103902	108595	120651	111050	97538.2	107395	116616	84967.3	125285	93002.3	101085	176718	127073	116738	92113.1	137576	102082	110590	8580.52	19381.9	6215.79
N-Formimino-L-glutamate	7244.26	0	0	1995.8	0	2192.13	1395.98	0	2621.62	0	12147.8	9265.8	8219.29	9877.62	0	0	0	0	1987.05	0	662.351	0	0	0	7051.48	11608.7	11902.3	10187.5	0	0	0	0	3280.72	0	1093.57	0	0	0	5571.7	9026.7	7329.69	7309.36	8481.64	10187.5	-4961.46
[FA dimethyl(13:0)] 2,5-dimethyl-2E-tridecenoic acid	244475	34238.2	41117.1	27060.8	27333	34041.7	29478.5	31151.2	552345	33164.9	47871.4	29468.5	35824.4	37721.4	81211.5	43061	39711.9	31882.4	31105.1	41496.8	34828.1	28863.4	43732	44456.4	46702.8	38218.9	42117.5	42346.4	59898.4	47059.2	52975.5	43117.8	47773.2	49496	46795.7	27816.9	50875	63650.4	40948.6	39211.9	45342.1	41834.2	8242.91	849.555	8557.39
5-Methoxytryptophol	43188.6	36523.7	38824.5	33148	29450.4	28784.5	30461	46962.1	54278.9	43514.5	49248.6	31838.2	34962.6	38683.1	73848.2	43059.6	40086	45801.8	53713.8	55702.9	51739.5	88774.5	85250.8	90379.4	62145.5	76405.1	71281.5	69944.1	39284.3	36106.7	35211.3	28225.1	49456.8	38240.3	38640.7	67077.2	57088.3	53881.1	50830.4	46441.7	44322.4	47198.1	8222.16	14241.2	-351.22
creatinine phosphate	0	0	0	2573.71	2360.55	0	1644.75	0	5477.45	2740.66	11045	8134.78	9870.64	9683.46	0	0	0	6276.57	3508.93	0	3261.84	0	0	0	3205.29	10467.1	11053	8241.78	22446.3	34037.4	34933.1	31665.1	42551.5	24556.1	32924.2	38225.2	36063.7	33187.2	32603.4	37983.2	27132.5	32573	8038.71	8241.78	-17258.5
Tyr-OEt	30020.8	6929.1	21936.8	8613.25	26774.4	12185.6	15857.8	16268.8	8756.21	19565.9	19661.6	17061.4	34880.6	23867.9	27693.5	19047.3	17172.8	19374.7	10214.2	24422.3	18003.7	11695.2	0	13414.8	7369.91	16674.2	0	8014.71	18954.4	30797.2	24215.4	27943.6	21942.6	28016.9	25967.7	0	17534.9	10381.2	11818.6	14309.2	0	8709.26	8010.11	-16407.5	-15746.9
Tetracosanoic acid	339170	36051.8	31961.8	31599	29838.6	37519.2	32985.6	25401.5	1.29826e+06	95052.4	50277.7	32174.6	40476.3	40976.2	48025.6	41001.4	57767.3	37060.9	34498.4	29014.8	33524.7	37160.5	37901.9	22569	57210.9	30673.2	42634.8	43506.3	53594.1	37485.1	36835.1	60877.6	36695.3	72205.8	56592.9	36712.7	36315	41586.1	57070.7	34659.4	30807.9	40846	7990.58	14491.5	3530.81
N-(octanoyl)-L-homoserine	11248	12085	8612.21	9880.66	10447.7	11755.9	10694.7	8407.61	19346.5	4892.13	20486.5	16608.6	18656.9	18584	32502.8	7700.28	10027.6	16994.7	14341.5	11973.6	14436.6	9229.77	11802.1	9072.05	22306	19639.2	17982.8	19976	7789.7	5791.82	5739.98	11847.3	9756.4	19736	13779.9	5890.45	6952.74	10573.1	19291.1	17890.1	14750.9	17310.7	7889.26	8002.44	-154661
Acetone cyanohydrin	130299	129514	129821	123557	129880	124547	125995	120138	117925	126393	141895	135099	124191	133728	123242	124040	108852	122957	124575	117557	121696	115603	129132	104588	123252	119835	123996	122361	1.8967e+06	1.61389e+06	1.53008e+06	1.52217e+06	1.9391e+06	1.87625e+06	1.77917e+06	1.94534e+06	2.04465e+06	2.1588e+06	1.54601e+06	1.67259e+06	1.65494e+06	1.62451e+06	7733.92	4803.48	-2348.03
4-Guanidinobutanamide	0	16994.3	0	30662.3	14445.3	15187	20098.2	0	35196.8	26076.8	26416.6	27555.3	29295.4	27755.8	0	0	0	0	0	13034.2	4344.73	15219.5	29472.9	0	0	0	25066.6	8355.54	0	14438.7	19175.2	0	22800.6	0	7600.2	13048.3	27900.9	0	15756.5	0	0	5252.17	7657.59	-4678.66	-21476.6
2-Methylcholine	54700.4	85148.3	84613.1	61935.8	54107.6	72646.9	62896.8	83617.8	186080	78618.5	66287.1	70465.1	74026.9	70259.7	92626.2	62928.5	56927	78539.1	62995.4	87559.9	76364.8	97745.6	119742	83587.1	72482.1	92145.2	97334.3	87320.5	120187	97808.9	88985.4	119000	185634	78026.7	127554	139495	153446	131609	87717.9	134773	95740.6	106077	7362.92	-239.37	2968.46
Cholesterolsulfate	332561	0	0	0	3780.96	0	1260.32	0	1.92111e+06	5939.42	16473	9303.86	0	8592.29	2376.11	0	20592.3	5120.7	8059.8	0	4393.5	8064.97	4195.52	0	7240.67	5806.15	4709.62	5918.82	0	9905.41	4441.87	7303.64	2864.13	11765.5	7311.1	0	13590.7	4017.36	22947.5	2801.67	5089.52	10279.6	7331.97	5918.82	-2086.76
CAI-1	936625	217894	176222	200121	200808	159972	186967	158585	612566	187889	225403	152087	205298	194263	266036	184827	138693	168871	168675	224510	187352	244420	263199	180933	173071	197129	162825	177675	184982	185856	198537	149369	232819	188956	190381	217311	215514	210473	213142	192435	159308	188295	7295.74	-46835.3	426.818
[FA hydroxy(18:1)] 9,10-dihydroxy-12Z-octadecenoic acid	99518.8	60981	56811.6	62079	69813.2	39894.9	57262.4	61404.5	109508	53341.1	62986.1	55922.8	74294.5	64401.1	135915	57453.2	24965	34843.1	40981.3	70059.4	48627.9	61151.1	66092.7	52242.2	54377	38189.6	51378.8	47981.8	51532.3	55333.9	49223.7	48853.1	60854.6	67115.5	58941.1	65288.4	61666.2	53891.3	61569	70462.9	46071.7	59367.9	7138.76	-22077.6	1032.61
2-thiouridine	0	0	0	2331.48	0	0	777.16	0	0	0	7735.14	8781.39	6748.68	7755.07	0	0	0	2389.96	0	0	796.653	0	0	0	13634.4	11057.4	7532.8	10741.5	28525.3	25126.8	20207.4	20180.7	26383	33620.4	26728	21226.2	21052.4	25777.1	33149.1	22292.9	27839.9	27760.6	6977.91	10741.5	-2119.91
2-Hydroxybutane-1,2,4-tricarboxylate	38582.1	25326.8	30727.5	36734.8	38591.6	39784	38370.1	33949.1	38641.6	38751.1	45420.6	45335.4	45085.7	45280.6	77653.7	65546.8	80384.4	78180.7	73725.9	68751.4	73552.7	76063.4	71527.4	62705.5	75982.3	90603.2	73320.1	79968.5	123930	102904	102033	103015	119023	117757	113265	116184	118511	120146	109810	102785	120841	111145	6910.42	11217.2	-2105.38
4-Coumaryl alcohol	13408.6	31301.4	36927.2	15356.8	15352.1	13609.8	14772.9	62399.3	34134.7	29649.5	13156.4	14440.7	37394.7	21663.9	47965.4	15470.5	32090.6	41603.1	17144.3	10602.1	23116.5	40772.9	37766.1	43531.4	32816.9	32250.2	31649.3	32238.8	25506.5	15044.8	30534.4	15754.7	63645	25438.5	34946.1	61713.6	43559.6	30855.1	41497.4	27282.5	29742.1	32840.7	6891	21636.7	3796.46
3-Sulfolactate	18474.4	18227.3	14952	18039.7	18914.5	15856.7	17603.6	15263.8	13045.2	15084.9	29791.4	19619.5	23429.8	24280.2	14052.5	16741.5	15975.2	12535.9	21067.9	9959.92	14521.2	14194.5	18220.1	13957.1	20295.7	19075.1	37725.7	25698.8	15370.1	20483.8	11408.5	14515.2	12600.7	16920.1	14678.7	14825.2	15794	12615.8	19215.9	20075	16134.4	18475.1	6676.59	15738.9	-59413.8
2-Quinolinecarboxylic acid	0	0	0	0	0	0	0	0	0	0	0	0	19799.5	6599.84	0	0	0	0	0	0	0	0	0	0	0	0	0	0	2.24874e+06	2.1021e+06	1.91883e+06	1.99163e+06	1.44275e+06	1.94876e+06	1.79438e+06	2.2467e+06	2.37807e+06	2204364	1.74684e+06	1.73968e+06	1.71839e+06	1.73497e+06	6599.84	0	253.511
MES	10012.3	5075.36	77817.3	7591.43	0	0	2530.48	28739.4	0	8508.6	7165.34	16192.4	3701.07	9019.6	25380.3	0	60992.1	3901.16	8357.51	13138.7	8465.78	11420.9	10658.1	0	0	26401.6	8776.58	11726.1	4071.14	0	0	11651.5	0	0	3883.84	0	8564.53	0	0	12412.1	0	4137.35	6489.13	-1412.6	1671.89
Isoquinoline	14737.2	15794.5	15352.2	13372.6	13616.1	14664.2	13884.3	17137.7	14850.6	14530.6	23820.8	18149	18940.8	20303.5	13153.7	14595.6	13624.6	16749.7	15145.5	16331.1	16075.4	17298.5	12873.3	13157.9	19847.7	24188.1	24981.1	23005.6	29805	34131	35951.2	33670.2	38884.9	43038.2	38531.1	37033.8	40521.3	37949.6	40047.1	39469.9	41092	40203	6419.2	6674.53	16575.3
Sucrose	12723.7	31773.3	21615.5	72656	64376.8	24626	53886.3	0	0	0	96156.1	28308.5	55987.9	60150.8	0	380278	12312.3	635625	79863.1	46192.9	253894	0	0	10312.4	80870.4	82982.4	70314.1	78055.6	112777	0	19092.7	18289.7	21849	23248.8	21129.2	49113.2	1.80034e+06	28355	47697.3	43347.6	22068.6	37704.5	6264.55	31862.8	-1845.29
[ST (4:0/4:0/4:0)] (5Z,7E)-(1S,3R,20R,22S)-24a-homo-9,10-seco-5,7,10(19)-cholestatrien-23-yne-1,3,22,25-tetrol	33452.9	27222.8	34320.7	31640	25859.7	26191.8	27897.2	28847.1	28678.4	32699.1	36703.8	30610.4	35149.8	34154.7	34865.7	25310	18251.1	39409.9	23728	32108.1	31748.7	32991.8	43605.4	26377.8	33092.5	31857	29487.3	31478.9	29452.4	33893.9	27117.8	29350.4	36034.1	34733.9	33372.8	23558.1	26564.2	36773.1	34734.3	30147.6	29700.5	31527.5	6257.5	-629.167	4175.28
Acetohydroxamic acid	7618.72	3235.82	2001.1	5589.81	2868.73	3180.75	3879.76	2274.83	3373.8	2327.78	9908.5	10399	9280.51	9862.65	2546.36	2368.61	1983.95	3147.47	2847.69	5623.96	3873.04	2187.82	2414.91	2192.71	9429.48	9457.61	9558.46	9481.85	2924.22	3037.32	3452.69	7788.55	7057.76	7819.81	7555.37	3689.86	2846.42	2497.01	11529.4	12786.4	10876.1	11730.7	5982.89	3857.89	14668.4
L-proline amide	146819	17303.6	31617.7	17675.9	16835.7	16590.1	17033.9	25655.4	96710.2	21637.2	29974.9	21318.5	17508.1	22933.8	20344.8	18550.4	34715.3	15580.7	20009.5	19779.2	18456.5	18373	21351	14856.7	21808.5	19179	19246.8	20078.1	35824.5	50432.2	44103.7	53830.4	43378.7	52940.2	50049.8	66348.1	96708.4	92294.6	78101.5	62540.3	53512.6	64718.2	5899.92	298.926	-2932.32
Isocitrate	0	0	0	20081.9	18007.6	11934	16674.5	0	0	0	25018.3	21790.5	20871.2	22560	0	0	0	16335.6	10647.1	11113.9	12698.9	0	0	0	49401.8	55659.5	45429	50163.4	0	0	0	20301.1	18588.5	18609	19166.2	0	0	0	18773.1	16224	13704.6	16233.9	5885.51	39049.6	3703.51
CGH 2466	12446.4	18739	11404.2	17543.8	9445.88	10481.5	12490.4	21768.6	19752.5	25063	18557.9	15544.1	20993.8	18365.3	15183.2	13186.8	10448.2	11201.7	7870.82	11600.2	10224.2	14689.2	15501	18876.7	14813.8	16565	11884.3	14421	11414.7	9200.42	12623.7	9588.48	11917.3	17200.8	12902.2	16386.9	20836.9	18191	18240.3	14654	16922.8	16605.7	5874.89	2820.86	5922.67
myristic amide	659838	575662	605364	696396	645374	683615	675128	605078	676185	766272	777282	682297	583095	680891	610813	721910	805093	571370	667586	709235	649397	674690	705964	602666	770175	703143	671796	715038	615348	732270	821530	695357	637897	734455	689236	640287	783414	705725	746408	711404	627664	695159	5763.1	5803.52	-45798.4
5-Methylcytosine	23146.1	5458.17	3714.69	19082.7	3956.87	4511.88	9183.82	4372.31	15398.1	13449.9	10088.2	24838.3	9308.78	14745.1	24806.4	5052.83	12624.8	4046	5303.96	20351.2	9900.37	6125.31	7445.36	4846.73	4390.98	4079.24	4183.48	4217.9	312939	358339	298208	281065	347492	348497	325685	331425	345826	331301	261710	282822	295127	279886	5561.27	-16133.3	-947.874
Arg-Trp-Trp-Trp	24913.9	24494.3	28116.7	26893.3	18475.6	10087.1	18485.3	20308.2	27238.3	21379.3	22583.1	21149.3	28111.6	23948	17363.4	11706.5	8959.32	17834.6	15494	11711.2	15013.3	16806.1	19020.4	10906.4	14944.1	17169.3	17624.6	16579.3	17685	29791.2	20445.4	22641.9	25436.2	21164.5	23080.9	27714.6	30157.9	27134.9	23107.8	24702.1	18589.1	22133	5462.68	4868.1	-1130.92
(+/-)-6-Hydroxy-3-oxo-alpha-ionone	28535.9	25717.3	14863.5	12295.8	13581.2	18803.2	14893.4	18571.7	28036.9	21801.8	23479	19164.1	18298.8	20314	18339.2	18042.2	20372.6	21485	9813.33	17993.7	16430.7	26038.8	28993	13409.5	20563.1	29243.3	18360	22722.1	24990.4	26252.6	19394.5	29889.9	15840	15309.7	20346.5	18950.8	24252.3	39068	21619.5	18760.2	17267	19215.6	5420.59	4728.4	-8991.57
Lys-Ala-Tyr	50739	50971.9	62553.1	52824.6	49028.4	53031.7	51628.2	61113.3	49943.4	51877.4	55485.3	54540.8	61069.1	57031.7	52277.9	50506.1	52008.3	54892.6	53047.7	46007.8	51316	52022	45849.5	54633.9	61461.7	51893.3	59580.8	57645.3	71166.8	99695.5	72509.6	81686.8	80741.1	102052	88159.9	74792.9	102354	104329	83959	72531.8	81014.2	79168.4	5403.52	11637.5	-51664.9
Ecgonine	16661.8	14372.7	17735.3	15535.9	14212.4	13626.8	14458.4	13993.9	20405.8	14193.8	20669.3	19457.1	19421	19849.1	20336	14971.1	15280.6	18509.1	15194.4	16086.2	16596.6	15089	16739	15494.1	14310.2	14702.6	14489.7	14500.8	237874	328139	267879	346863	361252	297944	335353	462583	365390	370662	249249	365189	236626	283688	5390.74	-1585.38	-5348.24
Isodonal	31922.7	44903.6	24015.8	29647.7	27165.3	26366.3	27726.4	31673.5	26320	28040.1	30371.3	32223.9	36568.7	33054.6	24171.9	32611.3	25021	24391.5	23913.8	24353.8	24219.7	35422.5	17556.3	32810.8	27922.9	30172.6	28964.2	29019.9	27592.6	18140.8	20468	17756.1	36866.7	29811.2	28144.7	24415.8	24540.4	27677.9	22497.1	18353.5	27538.8	22796.4	5328.19	4666.14	27224.6
Val-Arg	19321.5	0	0	0	0	0	0	0	119932	0	9585.08	0	6380	5321.69	0	0	0	0	0	0	0	0	0	0	17631.5	20124.1	33561.2	23772.3	0	0	0	0	0	0	0	0	0	0	39961.9	22296.5	19415.4	27224.6	5321.69	23772.3	-209.258
Cardiospermin	18942.6	14417.9	14080.9	13736.8	13425.9	10057.1	12406.6	22208.7	25934.1	23272.5	14714.9	18639.8	19770.9	17708.5	14290.2	10707.3	10832.1	12636	12584.5	9220.2	11480.2	15291.6	19874	21025	14072.9	18220.5	16526.1	16273.2	18236.6	18727.7	20778.4	12115.3	49199.6	23016.5	28110.5	23509.8	25331.9	25268.9	22883.5	29613.6	31206.5	27901.2	5301.9	7052.97	-59888.9
1,2,4-Trimethylbenzene	130634	70813.1	59533.9	134393	126312	36557	99087.4	60085.8	62936	86812.4	162926	70427.6	79606.9	104320	73237.9	52833	35872.7	52945.3	55121.4	60196.9	56087.9	81050.6	138753	64319.9	56585.7	39579.7	71502.1	55889.2	75937.6	155028	66824.5	129592	139947	131596	133712	77642.6	117746	200224	74379.1	81581.2	65508.6	73822.9	5232.6	-4307.71	-5625.59
Vinylacetylglycine	69191.8	75751.2	78978.2	69518.1	66797.9	57255.4	64523.8	63365.6	75080.8	59659.5	76212.8	62357.2	70575.2	69715.1	76196.5	67037	67204.3	69329	69491	62988.5	67269.5	67318.1	82924.7	74558.1	65585.4	94495.7	84240	81440.4	107185	114658	99295.6	107545	115359	97182.9	106696	128144	108593	123824	87180.6	117043	98986.6	101070	5191.26	18451.9	-225.995
Sulfoacetate	31155	46540.5	41274.4	32887.1	34935.2	32192.5	33338.3	31946.6	36480.8	38078	42768.4	36817.1	35983.7	38523.1	28214.2	31062.6	28236.7	27696.6	45655.4	33558	35636.7	30073.6	44980.7	31663.6	30250	35496.7	43257.8	36334.8	26613.9	29013.4	27753.9	28668.6	33374.1	26537	29526.5	30790.2	31401	32643.6	28979.7	30353.9	28568.1	29300.6	5184.79	2776.78	-4603.59
2-Oxoadipate	5649.5	4856.72	11308.3	5412.13	4180.81	3963.9	4518.94	4549.54	5512.74	2912.76	5284.99	17584.9	5265.9	9378.59	7729.53	4278.73	4450.41	7228.81	8173.33	10945	8782.37	11702.4	4929.12	4205.82	8148.55	11728.8	4620.15	8165.82	25950.2	28129.9	27401.6	26637.8	34982.1	32021.8	31213.9	30106.4	30684.7	26093.5	26962	31155.5	21713.3	26610.3	4859.65	-2779.14	7158.66
L-2-Amino-3-oxobutanoic acid	16249.7	8262.03	7425.12	12388.7	7426.62	8903.84	9573.05	8853.41	10512.4	8530.73	13573.7	13502.2	15818.1	14298	8254.96	8096.53	6277.32	8444.58	8461.46	8690.57	8532.2	7375.31	8119.27	6520.12	14037.8	14522.2	14807.2	14455.7	8283.38	9351.52	8299.08	9054.48	13121.2	12811.6	11662.4	8152.29	7671.1	8097.64	19190.7	18261	19011.7	18821.1	4724.94	5765.17	1678.04
Oxalureate	5606.34	0	0	2033.23	0	19805.2	7279.46	2118.77	7774.5	0	11286.2	9891.81	14535.3	11904.5	0	0	0	4965.17	1887.43	0	2284.2	0	0	0	7228.28	10183.6	6914.1	8108.65	8585.08	11639.8	9124.04	15142.5	12572.3	17966.1	15227	8385.08	13236	9385.24	19468.5	16819	14427.5	16905	4624.99	8108.65	9994.55
1,2-Dehydrosalsolinol	97018.9	46826	72507.8	64213.7	50087.8	60395.6	58232.4	69736.2	107008	75428.1	64675.2	62914.2	60612.4	62733.9	119247	79367.9	72081.5	79765.5	71531.4	82160.2	77819	140093	170559	150581	118932	115623	116348	116968	84829.7	60992.3	62310.7	46707.4	69080.5	54895.4	56894.4	91963.3	121058	95453.6	65627.5	65515.2	69524.2	66889	4501.55	34807.7	65591.5
cis-Aconitate	9151.59	11033.7	7807.87	7535.72	7454.43	20565.4	11851.9	8778.17	2909.38	7361.43	18432.6	16232.1	14340.9	16335.2	7572.2	9434.6	8742.95	15759.4	13047.1	17046.4	15284.3	6290.16	3524.07	4993	71800.9	81025.2	85024.2	79283.5	7151.04	9031.3	3117.23	30117.3	29679	22748.1	27514.8	14142	9120.86	10167.8	98338.7	88954.3	92026	93106.3	4483.34	62237.1	2939.36
UDP-3-ketoglucose	10113	9813.59	10726.1	11215.8	6356.48	9302.51	8958.28	13718.3	14590.8	15446.5	12356.2	15081.6	12477.5	13305.1	7656.57	4158.64	4985.61	4715.25	11336.8	4947.66	6999.91	11529.7	8871.12	11045	15442.7	9792.23	12425.2	12553.3	5348.26	11024.5	4059.24	10711.6	5942.91	12069.7	9574.76	16019.2	12510.7	16811.8	11991.1	14253.2	11298.1	12514.1	4346.81	7605.69	-1566.34
N3-hydroxyethylcytosine	2141.13	2171.76	0	3260.37	1707.27	2549.3	2505.64	0	0	0	6232.4	6542.37	6851.39	6542.05	0	0	0	2751.45	2601.63	2309.76	2554.28	0	1743.56	0	7809.6	8053.49	8262.62	8041.9	21978.3	25224.2	21249	23609.1	30509.3	25380.4	26499.6	25826.7	31322.8	26539.3	26109.8	25105.6	23584.4	24933.2	4036.41	5732.14	-16267.9
Aminoacetone	43525	18803.1	22129.6	25905.1	17003.3	23350.2	22086.2	22199.2	27039.6	36713.6	24771	25696	26990	25819	22105.5	19779.7	24479.4	19539.3	18241.3	24875.2	20885.3	20130.7	22715.3	19932.3	30363.4	26899.3	24193.3	27152	582203	486349	414182	402379	530552	541250	491394	559649	461488	510199	505336	516803	403238	475126	3732.82	2276.78	-15060
Pro-Ser	55886.5	0	4912.85	0	0	4248.73	1416.24	0	20862.1	0	4554.96	5406.92	4878.04	4946.64	0	4189.55	4572.79	4946.03	5928.28	0	3624.77	4366.26	3953.98	11011.1	15114.6	14515.7	14325	14651.7	25599.6	28550.4	29602.5	24430.1	27617.2	34951.5	28999.6	25496.7	21569.6	17038.2	12704.4	17009.3	12105	13939.6	3530.4	14651.7	1043.94
[FA hydroxy,oxo(7:0/2:0)] 4-hydroxy-2-oxo-Heptanedioic acid	6568.04	4204.98	5956.54	5757.66	6079.22	3588.78	5141.89	3222.68	5696.97	3334.71	8551.44	7729.86	9709.13	8663.48	3785.89	3467.73	3145.1	3323.65	3167.78	5814.74	4102.06	3626.52	3277.31	2873.92	7663.36	8087.16	7875.29	7875.27	5821.75	7894.88	7067.5	7299.18	7842.88	6895.48	7345.85	3957.93	5758.89	8021.39	8598.49	8958.94	7611.93	8389.79	3521.59	2060.53	-131497
[FA oxo(8:1)] 5-oxo-7-octenoic acid	280887	561825	380423	510896	466015	235999	404303	265109	239059	550366	461999	404477	356481	407652	310724	321424	230991	390276	282397	505819	392831	513357	343634	232685	286278	213241	304271	267930	352537	416957	456106	494834	623739	449928	522834	355751	388477	517833	342615	479518	351876	391336	3349.32	-237889	-45363.1
[PR] Perillyl aldehyde	288391	193334	245442	240351	215407	125435	193731	168748	134160	223154	211216	201380	178608	197068	219844	158291	110536	191449	174272	210337	192019	203182	161840	115823	225846	163161	227102	205370	228584	177044	214484	170598	247438	250336	222791	176033	214287	175310	159379	226674	146230	177428	3337.09	-4967.27	0
Furfural	20202.8	16868.3	18168.6	22501.8	7471.32	12771.5	14248.2	20357.6	18295.5	14727.6	19404.2	16628.6	16240.1	17424.3	14537.2	21002.9	14717.4	20109.8	17802.7	25569.8	21160.7	24189.7	18573.2	21454	17648.5	18791	19683.9	18707.8	0	0	0	0	0	0	0	0	0	0	0	0	0	0	3176.09	-6861.97	52305.4
(S)-3-Methyl-2-oxopentanoic acid	1.02951e+06	488700	336809	536392	510958	335753	461034	411804	354487	375862	607434	279764	505321	464173	290473	404862	250346	367402	404576	500932	424303	502748	627711	426244	383974	461778	317909	387887	348771	527849	432994	433341	470410	495931	466561	503485	458923	1.5051e+06	772545	447199	336854	518866	3138.72	-113044	-10838.3
D-Alanyl-D-alanine	10526.7	11432.6	35920.8	11155.8	10613.3	10703	10824	12857.9	12096.2	10397	14514.3	13501.2	13827.9	13947.8	10107.2	7932.99	11626.8	9708.92	12554.8	11560.4	11274.7	6625.44	10847.3	6631.06	9023.57	16148.5	16230.7	13800.9	94036.7	83663.5	84720.5	106561	113690	89122.5	103125	118821	83509.6	111767	76141.2	86987.3	113730	92286.3	3123.75	2240.5	28926
Phe-Val-Gly	0	0	0	0	0	0	0	0	0	0	3940.13	5028.68	0	2989.6	0	0	0	0	0	0	0	0	0	0	20733.3	15734.9	15919.2	17462.5	41598.4	49940.4	40507.9	42619.1	58076.7	53821.1	51505.6	89076.2	80586	89749.5	75490.4	94700.7	71103.7	80431.6	2989.6	17462.5	-56669.5
Triton X-100	79779.4	73415.8	113551	64200.3	99460.8	110552	91404.5	80189.3	84567.3	104512	80600.5	121944	80406.6	94317.1	78087	65505.2	52228.7	119919	67378.5	223664	136987	147458	116645	0	78038.6	63028.7	57073.2	66046.8	119229	176111	109922	105637	182774	130240	139550	101820	147891	86397.6	66274.2	114371	67996.4	82880.7	2912.6	-157617	47945.8
Imidazole-4-acetate	26425.9	11933.5	11450.9	11098.7	6402.74	14972	10824.5	10181.3	272959	5529.98	11014.5	14196.1	15935.2	13715.3	12091.6	13071.5	12667.5	16670.8	13398.8	14642.9	14904.2	13452.3	5542	12917.9	13936.7	14313.7	14743.7	14331.4	65650.4	66942.8	55413.7	68984.4	71561.2	78034.9	72860.2	73407.9	80401.6	81518.4	116239	130298	115881	120806	2890.8	-311.478	777.794
Dimethyl citraconate	39492.4	59771	49867.1	57926.8	37252.2	45448.1	46875.7	46172	33970.1	44785.5	57368.3	47301.4	44585.5	49751.7	42559.7	36441.6	47345.4	43635	52813.8	37111.3	44520	57346.2	32273.3	52869.7	63744.8	58773	54310.3	58942.7	35556.6	52119.1	42453.2	49360.8	43039.2	42762.4	45054.1	39928.8	54696.9	52057	32384.3	54559.8	50551.6	45831.9	2876.03	21831.4	-2987.35
4-Heptyloxyphenol	27442.2	29696.6	39515.6	35093.1	35106.1	26222.8	32140.7	26826.7	32327.8	33617.2	39325.6	32493.3	33045.4	34954.8	23635.2	21563	19912.2	28181	29402.7	30659.9	29414.5	29531.8	37112.2	38432	24091.7	26403	29621.7	26705.5	26918	36367.9	32451.2	38246.8	28375.9	31737.1	32786.6	31958	29236.1	38766.9	26953.7	32108.1	30335.8	29799.2	2814.08	-3954.42	-842.9
ZAPA	13747.6	0	3586.58	0	4227.93	3412.27	2546.73	0	5711.54	0	6145.21	4937.72	4651	5244.64	0	0	0	0	3754.59	0	1251.53	0	0	0	0	5225.39	3660.74	2962.04	63376.1	57471.4	61823.4	55531.5	71554.8	63564.9	63550.4	76230	73636.6	75426.5	55403.4	72093.4	60625.6	62707.5	2697.91	2962.04	2037.32
3,4-Dihydroxymandelaldehyde	2614.29	3034.63	2672.24	2908.61	5276.43	2972.25	3719.1	2737.94	3313.18	4831.62	6687.29	6219.11	5923.27	6276.56	7706.4	6249.24	5930.13	5934.31	5857.54	7446.28	6412.71	2782.52	3223.56	2631.08	14998.5	11235	11229.9	12487.8	2823.72	5697.28	8567.43	3350.11	2497.25	5845.91	3897.76	3234.09	3036.04	3245.3	5625.57	7939.39	4240.28	5935.08	2557.46	5041.54	-33137.1
Glyoxylate	105128	69810.6	87704.9	80907.4	67476.1	74742.6	74375.4	73698.9	88262.3	84588.6	81226.9	70052.5	79143.4	76807.6	78310.4	94357.7	85430.4	99249.3	77056	84665.2	86990.2	79533.3	80544.1	82265	76352	74574.9	78609.3	76512.1	138126	142309	120411	128921	146521	179560	151667	143374	139575	143738	109254	139628	106710	118530	2432.17	-8153.15	-15010.3
Vinylacetylglycine	138953	17809	21076.3	17536.8	21587.5	20155.5	19760	19728.4	34049.4	22847	22684.1	16736.2	26957.5	22125.9	44129.5	17213.1	16349.5	20865.6	17794.8	16224.3	18294.9	15514.9	16426.6	14795.8	23766.8	22742.7	23559.4	23356.3	109406	132337	231185	135011	155925	125513	138816	160585	125039	163473	124749	137117	109553	123806	2365.97	7131.99	2275.09
2',3'-Cyclic UMP	0	0	0	0	0	0	0	0	0	0	7054.01	0	0	2351.34	0	0	0	0	0	0	0	0	0	0	9812.11	7016.05	8823.28	8550.48	0	0	0	0	0	0	0	0	0	0	3109.89	0	3715.39	2275.09	2351.34	8550.48	-6522.54
3,4-dihydroxybenzylamine	2786.74	0	0	0	3247.71	7937.73	3728.48	0	9596.47	7170.07	6870.1	5687	5619.69	6058.93	2162.02	10035.6	4182.12	8193.14	2870.46	5237.74	5433.78	0	2905.41	2563.83	5942.69	8281.71	7613.7	7279.37	43821.7	32968.8	35453.6	44715.4	40988.1	46610.4	44104.6	36039.3	50300.7	36795.8	34831.5	39182.7	38732.1	37582.1	2330.45	2041.63	-30694.1
O-Acetyl-L-homoserine	27518.1	17857.4	17932.6	20827.8	17302.6	18812	18980.8	17006.9	25638.6	17515.6	20012.5	20740.9	22887.6	21213.7	21284.3	16727.3	16914.4	17068.3	16219.8	17605.2	16964.5	21421.4	20295.4	16619.1	25973.2	25580.4	21409.5	24321	105108	183085	127328	139537	204118	116778	153478	198050	177069	147970	121552	154929	91870.3	122784	2232.85	6715.8	-31291.4
3-Isopropylbut-3-enoic acid	84477.7	124879	96253.5	109455	146479	70693.7	108876	68588.6	69429.2	120270	119784	112790	100253	110942	56085	82446.1	60973.5	119765	63147.1	103533	95481.8	80308.6	61227.8	40310.4	56993	63530.4	50181.1	56901.5	64150.3	68756.1	106729	119263	162797	93553.5	125205	78970.2	73705.5	113585	69395.5	141390	70954	93913.3	2066.38	-46631.4	-4009.96
Ac-Tyr-OEt	3063.94	0	2767.37	0	0	0	0	0	0	3300.3	0	3033.02	2992.09	2008.37	0	0	0	0	0	0	0	2871.08	0	0	0	0	0	0	17151	25148.6	26385.4	32197.2	25387.7	24158.8	27247.9	34677.9	24260.5	32574.7	21474.1	29515.9	18723.8	23237.9	2008.37	0	-88454
3-Indolepropionicacid	39458.3	14166.1	20091.6	24756.1	30969.2	6971.32	20898.9	7117.43	13031.5	24955.7	23442	25891	19143	22825.3	16579.2	13770.3	14220	51673.1	21353.1	18186.3	30404.2	35083.9	12685.5	10170.2	34014.1	24448.3	21633	26698.5	142533	145471	158328	145417	244081	134170	174556	154853	174268	180408	76935.3	104216	77154.1	86101.7	1926.47	8512.17	-20820.5
Asp-Pro-Ser	0	0	0	0	0	0	0	0	0	0	0	0	5541.81	1847.27	0	0	0	0	0	0	0	0	0	0	0	0	0	0	65693.9	70950.2	48692.6	69949.5	91246.8	87052.8	82749.7	99371.1	99380.5	98691.7	46610.8	75212.7	63964.2	61929.2	1847.27	0	-1715.79
Proclavaminic acid	13194	5608.26	3364.72	0	6305.92	3706.73	3337.55	0	4248.16	0	3855.23	5858.18	5813.32	5175.58	3861.28	0	3569.28	4221.17	4043.18	0	2754.79	3795.79	0	0	5228.22	4738.43	4960.99	4975.88	30410.6	37991.2	30225	42817.1	42685.6	29986.2	38496.3	66990	52130.1	44575	34326.6	48914.2	27100.6	36780.5	1838.03	4975.88	-107203
gamma-Glutamyl-gamma-aminobutyraldehyde	13532.2	4119.74	4062.93	3982.15	3204.31	0	2395.49	0	11981.3	4279.22	3797.88	4459.83	4220.43	4159.38	3858.38	4266.49	0	4751.02	3733.32	0	2828.11	3962.4	3329.01	3597.71	5424.13	4482.25	6271.7	5392.7	328330	498017	394368	538117	572329	357747	489398	760808	615892	537308	320163	546831	279590	382195	1763.89	5392.7	12311.2
beta-Alanopine	6354.12	5264.33	6679.32	2739.26	3693.15	2813.33	3081.92	3444.54	5442.47	3843.98	5932.21	5038.23	3501.6	4824.01	6322.52	5115.05	3241.25	3096.65	5536.92	3157.7	3930.42	3349.14	5765.27	2302.11	3158.49	3224.77	3064.51	3149.26	75681.9	78868.5	71611.4	74699.3	84715.1	87209.8	82208.1	110437	97622.6	104171	84927.3	105405	93225.3	94519.3	1742.1	-8.43726	-59221.7
Asp-Leu-Leu-Thr	16901.8	20084.1	17300.2	17950.5	17264.5	16587	17267.3	21636.1	22017.3	15273.8	21208.7	16461.1	19328.3	18999.4	15154.8	18442.4	16957.6	17296.2	16717.3	16219.6	16744.3	17641.4	15882.8	16754.7	18548.1	18058.3	16113	17573.1	374041	394377	310632	357135	435968	504010	432371	426930	459445	423610	376514	431803	311130	373149	1732.05	1353.54	-2044.52
2-Aminophenol	0	0	0	0	0	0	0	0	0	0	2165.1	0	3024.7	1729.93	2184.11	0	0	0	0	1779.6	593.201	3124.89	0	0	0	0	0	0	11542	11144.9	10231.7	13151.6	13253.4	15230.1	13878.4	10525.3	10770.1	11199.4	10367.7	12247	12886.8	11833.8	1729.93	-1779.6	0
Thr-His	11255.3	0	0	0	0	0	0	0	25054.6	0	0	0	5047.55	1682.52	0	0	0	0	0	0	0	0	0	0	47910.8	44684.5	51462.9	48019.4	0	0	0	0	0	0	0	0	0	0	0	0	0	0	1682.52	48019.4	-2215.1
Retronecine	38054.7	29164.5	42986.7	27442	28773.9	30822.5	29012.8	34359.5	52132.4	39221.1	30490.7	27491	33925.5	30635.7	42308.9	36667.5	43095.8	46316.5	42123.5	39191.3	42543.8	47492.4	37617.8	37619.6	37184.5	37530.2	36772.4	37162.4	29482.9	27309.7	28368.6	35072	34352.4	30276.5	33233.7	34151.9	29681.3	29612.6	24465.8	42949	25640.8	31018.6	1622.97	-2028.92	3.59342
L-isoglutamine	0	0	0	0	0	0	0	0	0	0	1451.57	1730.81	1598.75	1593.71	0	0	0	0	0	0	0	0	0	0	0	1565.43	0	521.809	9856.7	8912.57	10232.9	10225.8	9291.08	8994.4	9503.75	11423.1	14069.9	11946.3	7082.95	12027.7	9411.41	9507.34	1593.71	521.809	19299.4
2-Furoate	9934.82	14175.1	14640.3	16937.1	9537.62	19862.1	15445.6	10585.3	12833.6	16107.8	16770.4	17672.3	16229.1	16890.6	9673.65	16940.5	14327.7	12474	15583.8	15973.4	14677.1	14567.8	9398.85	12166.8	40426.4	49529.7	24785.7	38247.3	19046.8	14456.5	16819.7	30740.1	42006.8	20360.8	31035.9	14505.1	17101.6	19148.4	55163.1	52614.6	43228.3	50335.3	1445	22273.9	-557.171
N-Acetyl-D-fucosamine	11016.4	11877.3	12971.2	12978.8	25220	8825.3	15674.7	10131.3	12716.2	12513.8	19618.9	14637.1	16858	17038	12022.6	9000.04	7403.01	10155.1	11461.9	14469.4	12028.8	24565.6	19076.3	8628.54	8002.04	9472.13	9111.11	8861.76	9822.2	17534.2	13724.2	11667.1	10091.3	16247.8	12668.7	9302.61	16897.1	18877.2	13876.7	14086	8372.02	12111.6	1363.3	-5607.59	-25352.1
N-Acetylisatin	46257.5	46489.2	52236.6	45855.1	47962.5	53823.4	49213.7	50008.8	50542.3	50073.8	46741.1	53037.5	51942.8	50573.8	49810.6	44905.1	40613.1	49023	56012.3	48582.4	51205.9	53603.5	50762.8	42080.6	43888.7	60534.6	55475.8	53299.7	111917	115778	139144	134322	147478	123540	135114	130742	122279	123234	129512	120967	78805.6	109762	1360.11	4717.31	-325975
L-Formylkynurenine	0	0	0	0	0	0	0	0	0	0	0	0	4011.94	1337.31	0	0	0	0	0	0	0	0	0	0	0	0	4145.53	1381.84	606621	664289	523666	554594	680019	649868	628160	354640	382040	423582	307008	312837	286711	302185	1337.31	1381.84	-1835.38
alpha-(Methylenecyclopropyl)glycine	6052.22	4139.83	4029.14	4781.51	5214.22	4365.88	4787.2	3282.25	5733	4411.14	5424.82	5786.03	6894.73	6035.2	5049.09	4078.19	3914.26	4282.88	3613.49	4296.53	4064.3	5074.58	4667.76	3832.89	5854.8	5279.04	6841.86	5991.9	21451	24462.1	20464.7	21744.2	26379.9	23677.9	23934	23764	24593.5	25438.3	19975.2	24150.7	22169.9	22098.6	1247.99	1695.37	-288.034
[FA methyl(5:1/5:2/8:0)] methyl 8-[3,5-epidioxy-2-(3-hydroperoxy-1-pentenyl)-cyclopentyl]-octanoate	41685.3	48200.2	41619.2	48069.2	39784.8	41880.1	43244.7	50617.8	40667.9	43382.1	52942.3	41944.4	38586.2	44491	40803.1	44432.2	37456.5	37781.4	34654.2	46084.8	39506.8	38499.1	47602.8	53687.5	43470.1	46595.7	43545.5	44537.1	34698.7	32530.8	37870.2	40547.9	48383.9	41493	43474.9	40738.9	37626.2	49589.6	42188.4	41644.9	45727.3	43186.9	1246.22	-1547.76	6459.07
2-Oxoglutaramate	65165	1954.45	3149.81	2416.39	2461.78	5667.89	3515.35	2131.49	19986.2	2227.63	2958.47	5672.87	5457.41	4696.25	6976.36	5631.15	4995.82	5429.43	8649.96	2412.88	5497.42	6290.85	2770.5	0	5962.59	10100.1	2997.09	6353.26	14402.8	32555.6	9349.94	7387.63	10379.7	14376.5	10714.6	21628.9	12677.7	16928.6	16395.7	20278	14847.3	17173.7	1180.89	3940.38	2077.94
2-Hydroxyethanesulfonate	12076.7	7410.2	7339.14	18794.4	7197.94	9055.06	11682.5	6124.26	12362	8887.58	13092.5	12854.8	12104.6	12684	8902.76	7045.96	10254.9	20079.4	17008.5	7588.89	14892.3	7598.97	7522.43	7815.34	8668.62	93434.8	11822.4	37975.3	3372.99	3982.54	2940.65	2626.09	3554.39	3357.16	3179.22	3136.46	3445.13	3176.87	6740.93	5993.88	3036.65	5257.15	1001.53	30386.4	-6860.77
Quinalphos	0	0	1954.64	1728.23	2016.24	0	1248.16	0	2518.41	3198.26	2266.03	1541.81	2932.02	2246.62	2659.48	0	0	2297.66	0	0	765.886	3086.11	0	0	3181.08	2074.19	0	1751.75	10787	11276	14180.6	10152.7	15025.9	14672.7	13283.8	9392.18	10672.2	9628.9	6152.86	6081.23	7034.99	6423.02	998.463	1751.75	-13.1195
Val-Val	0	0	0	0	0	0	0	0	0	0	2784.28	0	0	928.093	0	0	0	0	0	0	0	0	0	0	0	0	0	0	6830.61	12560.6	8566.5	12840.2	11323.1	7437.43	10533.6	13688.6	16092.7	13412.9	9168.54	13549.3	8843.58	10520.5	928.093	0	-10241.5
Trp-Tyr-Tyr	0	0	0	0	0	0	0	0	0	0	0	0	2700.86	900.287	0	0	0	0	0	0	0	0	0	0	2239.03	2196.19	2894	2443.07	108928	133306	106306	146109	102176	146255	131513	83945.5	111837	102358	111265	125199	127352	121272	900.287	2443.07	1388.73
[FA (26:0)] hexacosanoic acid	121492	0	7360.88	10537.8	9774.67	15601.1	11971.2	15592.3	419692	32347.8	17496.5	11620.6	9455.36	12857.5	17953.5	28177.6	19287.6	16433.6	8070.78	7149.72	10551.4	7261.61	9144.71	0	18458.4	6806.3	11114.9	12126.5	18332.4	14392.7	11185.6	19203.5	7885.63	19335.9	15475	14366.1	6332.48	20431.8	25556.7	14447.4	10587.1	16863.8	886.283	4976.81	1251.63
D-Ornithine	17894.3	16244.3	17397.9	17043.6	16312.4	14776.4	16044.1	13965.4	15937	16821.1	15796.7	14936.3	20030	16921	21030.3	20014.9	15989.3	17785.3	19611.3	16342	17912.9	16652.9	17277.1	13671.6	16322.1	16399.1	16560.2	16427.2	16203.9	17797.7	17853.9	15307	17667.9	18857.6	17277.5	16905	15339.7	20746.8	17721.7	19516.7	18349	18529.1	876.842	85.1549	1226.84
[FA hydroxy(13:0)] 2-hydroxy-tridecanoic acid	38041.3	40947.7	38419.8	53287.7	38643	37951	43293.9	39132	63820.1	37799	47511.1	36731.2	48237.9	44160	37948.1	39044.7	39082.8	34188.3	34406.7	40260.9	36285.3	44071.3	37715.5	39178.5	41488.1	38732.5	39749.8	39990.1	34349.5	48034.7	34827	36551.8	40050.3	41039.7	39214	34827.2	36777.8	44971.4	40577.1	41141.2	39604.1	40440.8	866.147	-270.781	40238.5
citraconate	19941.8	16622.6	19477.2	17062.5	21944.9	21089	20032.1	21977.6	16517.4	18687.1	25150.2	17137.5	20401.8	20896.5	19863.2	20311.3	23533.4	27173.9	18270.8	26515.2	23986.7	15835	17262.6	25571.9	53646.9	48447.7	52685.8	51593.4	26031.7	18163.8	21198.2	29666.2	26208	30857	28910.4	26373.4	30181.4	24187.9	65272.5	62305.3	79868.9	69148.9	864.37	25078.2	2030.41
3-Methylbut-2-enal	66374.7	42341.4	48615.9	50935.9	31062.7	35747.6	39248.8	46887.9	36892.5	73911.6	30827.6	40189.1	49280.4	40099.1	46051.8	44345.1	28497.1	48362.2	35648	43372.4	42460.9	23215.3	17272.7	28196.4	20625.9	27280.8	40848.6	29585.1	39911.8	32853.8	30718.4	31024	26853.8	45936.9	34604.9	28274	62498.2	47808.4	30847.4	61556.4	17502.2	36635.3	850.304	-13787.3	4064.11
3-Methylcrotonylglycine	7839.75	9296.9	7898.03	7767.34	8642.55	10041	8816.95	10103.1	9026.83	8176.7	10587.2	8091.99	10103.8	9594.35	10171.8	8001.17	8432.38	8055.32	7848.59	7934.07	7946	8447.93	6594.88	4997.35	9119.16	9909.02	9591.16	9539.78	12613.6	19764.6	13001.9	14303.9	11031.8	16711.4	14015.7	13669.8	14014.1	24130	14268	21171.2	18800.3	18079.8	777.4	1605.71	-1772.11
L-Hypoglycin	18194.7	18251	15873.7	16838.1	16085.7	17502.8	16808.9	20146.9	18145.9	16388.1	17147.4	18514.2	17032.3	17564.6	16160.4	15134.5	14792.8	19665.4	16965.7	16797.6	17809.6	17842.7	17493.1	20253.5	18212.8	17262.8	16570.7	17348.8	29515.5	34760.8	29893.2	32343.6	37451.5	37891.8	35895.6	28647.4	39796.6	36936.4	28458.9	41846.9	32064.7	34123.5	755.75	551.215	-180859
3,4-Dihydroxy-L-phenylalanine	2155.66	1816.73	0	2915.94	0	0	971.979	0	2299.75	2040.89	2565.12	2614.53	0	1726.55	0	0	2513.73	2949.98	2061.63	0	1670.54	2625.32	2885.25	0	2036.48	2936.16	2137.44	2370.03	694182	770744	689154	672987	811996	830222	771735	731556	777644	715363	549694	616648	606285	590876	754.569	2370.03	-2009.55
Ascorbate	4146.07	6557.2	4405.26	3682.1	3010.42	3072.18	3254.9	8183.3	2952.92	7051.4	3508.64	4438.24	3733.07	3893.31	9501.58	8471.97	7243.39	4946.92	3639.59	7122.31	5236.28	7231.76	7727.97	9099.24	3527.75	7129.33	3780.62	4812.57	9046.44	14268.3	11755.6	10095.3	19811.1	16473.1	15459.8	14718.6	14407.6	12041.3	15660.3	11940.6	12750	13450.3	638.415	-2309.75	-20435.8
6-Hydroxynicotinate	5309.2	4725.38	3596.35	4674.75	3643.92	4915.86	4411.51	4800.19	3740.15	3800.74	4303.86	4730.87	6022.3	5019.01	5234.1	4354.88	3596.06	4386.22	0	4160.85	2849.02	4644.65	3945.35	4149	4681.39	4484.58	5327.65	4831.21	129038	132442	136892	140069	142227	165679	149325	139979	164884	176028	106508	140982	139177	128889	607.5	670.356	-1830528
Pyridoxine	70173.9	36899.3	12235.2	16575.6	23223.9	24332.2	21377.2	20452.6	15252.8	20575.7	21273	24585.3	20086.5	21981.6	89721.6	17957.2	20418.7	17073.8	42772.2	17783.3	25876.4	19384.8	15877.1	21934.6	19774.5	20078.8	15303.1	18385.5	36711476	37533836	33573224	34312012	37856088	38802288	3.69901e+07	39769484	43130076	43104952	38778048	34785000	31915756	3.51596e+07	604.361	602.21	-1827
1-Aminocyclopropane-1-carboxylate	6755.26	3852.93	3983.27	5617.96	4747.49	6914.76	5760.07	4048.12	6699.35	4370.92	7192.17	3564.31	8277.94	6344.81	3436.4	4131.66	3401.56	3808.81	3690.41	4213.26	3904.16	3277.65	3615.45	4537.57	6597.96	8516.41	8165.56	7759.98	26640.1	27228.2	29894.7	24981.9	29287.5	28546.8	27605.4	31448.7	36599.3	25113.6	22519.2	32423.5	22392.5	25778.4	584.735	3546.72	-14284.8
[FA dioxo(10:0)] 3,6-dioxo-decanoic acid	61493.7	79986.6	79730.3	89249.4	90309.6	77002.2	85520.4	60832.4	83614.8	74347.2	70029.6	89105.2	98839.6	85991.5	128740	60221.9	66410.8	87201.9	61857.2	77761.3	75606.8	74158.4	75960.9	99659.9	83429.2	98462	88167.4	90019.5	75404.9	81509.3	69123.9	81775.5	87712	76455.8	81981.1	83719.6	75589.7	91264.7	71032.4	77448.2	54608.3	67696.3	471.057	12258.2	-834.135
8-Amino-7-oxononanoate	21785.8	18724.2	17567.4	22504.6	16573.1	23067.3	20715	24448.2	33709	25316.1	22534.7	22910.9	18039.4	21161.6	40487.9	24997.4	33389.8	32405.8	26562.2	36358.2	31775.4	35063.4	19667.5	33250.4	28828.3	30488.8	28934.9	29417.3	20316.7	19532.1	23959.3	23703.4	25090.6	19362.9	22719	15492.3	20698.4	21216.7	19160	24992.1	21502.4	21884.8	446.646	-6940.86	1.56394e+06
Indole-3-acetaldehyde	0	0	7904.79	3903.3	4146.41	5789.14	4612.95	6326.55	4527.35	4339.54	5009.63	5189.91	4820.22	5006.59	0	5760.76	5744.29	11081.6	0	0	3693.85	0	4975.14	0	7970.71	3997.74	6904.46	6290.97	16561.3	0	6555.03	69250.2	97283	81131.9	82555	0	14766.7	14496.2	2.40423e+06	1.1066e+06	1.42866e+06	1.6465e+06	393.637	6290.97	-1438.98
1-5-diazabicyclononane	4834.96	5304.77	4794.74	3944.95	3742.61	5094.83	4260.8	5390.99	5150.63	4564.03	5615.28	3536.94	4394.45	4515.55	3149.04	4974.57	4187.75	3246.61	5098.95	5812.28	4719.28	4745.71	4264.21	5502.75	5086.06	4732.83	0	3272.96	52067.8	58281.7	25572.2	27717.7	54733.7	58082.5	46844.6	60785.3	40882.6	34077.8	43533.8	31230.4	61452.8	45405.7	254.757	-2539.32	-221867
Phosphite	14211.1	12897.2	9622.46	15107.3	10988.1	15360.2	13818.5	8761.22	14027.2	8657.5	12726.5	12302.7	17126.2	14051.8	58639.4	40635.8	43020.9	53667.3	52628.3	51146.2	52480.6	59542.8	55236.4	32964.2	55120.5	63077.2	49460.5	55886.1	960834	1.12282e+06	827048	1.03979e+06	1.38616e+06	1.17219e+06	1.19938e+06	1.20469e+06	1.26474e+06	1106072	958388	1.05057e+06	923584	977514	233.252	4739.89	-2665.2
Tiglic acid	12743.8	13689.1	11593.3	12579.7	10240.5	12170.1	11663.4	14142.3	17323.2	17768.4	12392.9	10488.1	12677.3	11852.8	16066.8	15347.3	9949.79	16031.6	11795.6	14961	14262.7	16586.9	14422.4	12125	18317.8	14245.2	14886.5	15816.5	14275.9	13857.4	16551.4	14344.3	9815.6	15091.5	13083.8	14267.6	11471.1	21083.9	13591.4	8588.09	9076.32	10418.6	189.366	855.501	2076.27
2-Aminomuconate semialdehyde	13719.4	9018.32	15748.8	10060.6	7694.69	11541.6	9765.62	11668	14863.5	17788.7	12405.3	6828.15	10154.6	9796.01	9624.87	17838.3	15839.5	18192.2	8324.35	13124.2	13213.6	8493.88	4841.94	8460.73	10791.3	13506.5	7694.95	10664.3	10373.8	4339.55	5257.92	4966.47	5763.15	8637	6455.54	9260.61	4760.08	7666.86	10365.2	4199.81	11030.4	8531.81	30.3882	-2459.94	1550.56
Lys-Cys-Ser	794296	4658.76	0	0	0	0	0	0	46469.8	0	0	0	0	0	0	0	0	0	0	0	0	0	0	0	0	0	3447.34	1149.11	31858.7	89389.1	29171.9	37448	33395	25897.2	32246.7	46554.4	40789.9	41144.9	38436.4	29162.6	33792.8	33797.3	0	1149.11	-12119.7
Iminoglycine	16420.4	0	0	0	0	0	0	0	0	0	0	0	0	0	0	0	0	0	0	0	0	0	0	0	0	0	0	0	120443	105303	123236	113172	103817	92790.4	103260	95189.1	84890.8	135880	99562.7	93303.4	80554	91140	0	0	-40561.5
Glycine	43060.6	0	0	0	0	0	0	0	0	0	0	0	0	0	0	0	0	0	0	0	0	0	0	0	0	0	0	0	226573	195856	174474	208427	245560	254813	236266	194434	226725	262904	191730	211169	184216	195705	0	0	-30237
2-Aminoacrylate	18035.1	0	0	0	0	0	0	0	0	0	0	0	0	0	0	0	0	0	0	0	0	0	0	0	0	0	0	0	78517.2	74886.7	77956.8	120627	101953	108045	110208	103300	73883.5	94143.7	64756.7	82704.7	92452.8	79971.4	0	0	-3737.07
Imidazol-5-yl-pyruvate	2978.82	0	0	0	0	0	0	0	0	0	0	0	0	0	0	0	0	0	4929.39	0	1643.13	0	0	0	0	0	0	0	70367.2	74679.5	67834.5	74669.9	84159.5	91042	83290.5	81672.6	92123.3	102915	70658.3	81164.2	86837.6	79553.4	0	0	0
Carnosine	25417	0	0	0	0	0	0	0	19711.4	0	0	0	0	0	0	0	0	0	0	0	0	0	0	0	22943.7	25883	29360.5	26062.4	0	0	0	0	0	0	0	0	0	0	0	0	0	0	0	26062.4	-2981.52
Neuraminic acid	6300.65	0	0	0	0	0	0	0	0	0	0	0	0	0	0	0	0	0	0	0	0	0	0	0	0	0	0	0	13142.8	15968.8	11697.5	14477.6	15657.1	16806	15646.9	19265.3	15725.9	18076.4	12456.7	17597	7942.47	12665.4	0	0	17194.7
6-Prenylnaringenin	8188.33	0	0	0	0	0	0	0	0	0	0	0	0	0	0	0	0	0	0	0	0	0	0	0	0	0	0	0	8599.55	5948.7	11119.6	10417.8	11257	8349.66	10008.1	35239.8	28914.9	34678.3	23191.1	30194.2	28223.3	27202.9	0	0	-13116.2
N-Acetyl-O-demethylpuromycin	0	0	33162.5	0	0	0	0	0	0	0	0	0	0	0	0	0	0	0	0	0	0	0	0	0	0	0	0	0	42142.6	0	13149.7	0	39348.6	0	13116.2	43334.5	51295.6	39980.3	0	0	0	0	0	0	0
Val-His	15318.8	0	0	0	0	0	0	0	14918.1	0	0	0	0	0	0	0	0	0	0	0	0	0	0	0	17533.9	13764.8	25604	18967.6	0	0	0	0	0	0	0	0	0	0	0	0	0	0	0	18967.6	-2793.62
Iminoglycine	0	0	0	0	0	0	0	0	0	0	0	0	0	0	0	0	0	0	0	0	0	0	0	0	0	0	0	0	130001	90803.7	115582	101600	117294	140229	119708	137116	174666	161698	82141.7	125658	142942	116914	0	0	332.968
Indole	0	0	0	0	0	0	0	0	0	0	0	0	0	0	0	0	0	0	0	0	0	0	0	0	0	0	0	0	18978.2	18669.7	15462.5	15503.7	18363.3	16433.3	16766.8	23580.5	20720.7	23099.3	16854.6	17243.9	17200.7	17099.7	0	0	-21403.2
L-Cysteine	0	0	0	0	0	0	0	0	0	0	0	0	0	0	0	0	0	0	0	0	0	0	0	0	0	0	0	0	302712	368399	320796	337662	355112	308760	333844	393688	366853	411803	272086	361491	303747	312441	0	0	41308.3
Skatole	0	0	0	0	0	0	0	0	0	0	0	0	0	0	0	0	0	0	0	0	0	0	0	0	0	0	0	0	27903.6	45313	45289.9	82806.5	63368	67284.9	71153.1	116331	149754	147289	111075	134397	91912.1	112461	0	0	-7340.54
Indoxyl	0	0	0	0	0	0	0	0	0	0	0	0	0	0	0	0	0	0	0	0	0	0	0	0	0	0	0	0	155971	162654	128943	131136	134240	133326	132901	144013	183702	192259	102996	157835	115849	125560	0	0	74.2754
N-formylmaleamate	0	0	0	0	0	0	0	0	0	0	0	0	0	0	0	0	0	0	0	0	0	0	0	0	0	0	0	0	10042.1	8599.22	14293.7	9637.82	10557.2	10868.3	10354.4	11624.9	11317.8	10335.3	12124.8	10100.2	9061.18	10428.7	0	0	-7670.73
Thiocysteine	0	0	0	0	0	0	0	0	0	0	0	0	0	0	0	0	0	0	0	0	0	0	0	0	0	0	0	0	141761	160256	117067	104534	146193	138772	129833	120266	115560	136166	106568	136958	122960	122162	0	0	-17179.2
5-Nitro-2-furfuryl methyl ether	0	0	0	0	0	0	0	0	0	0	0	0	0	0	0	0	0	0	0	0	0	0	0	0	0	0	0	0	18122.4	29934	19170.5	33120.7	23657.2	26770.3	27849.4	8499.56	8054.74	10315.8	9442.83	9386.09	13181.9	10670.3	0	0	-1111.72
Nicotyrine	0	0	0	0	0	0	0	0	0	0	0	0	0	0	0	0	0	0	0	0	0	0	0	0	0	0	0	0	25358.6	24645.3	22855.1	22685.7	25859.6	24016.6	24187.3	32664.3	27877.8	33815.6	21175.1	25843.5	22208	23075.6	0	0	-6558.64
Nicotyrine	0	0	0	0	0	0	0	0	0	0	0	0	0	0	22413.8	17450.7	19887.1	23670.5	21160.9	19253.2	21361.5	18321.4	18456.9	21283.5	20514.1	16774.3	15772.1	17686.9	0	5579.01	0	5613.75	6970.15	7092	6558.64	0	0	0	0	0	0	0	0	-1566.3	-591.187
N-Formimino-L-aspartate	0	0	0	0	0	0	0	0	0	0	0	0	0	0	0	0	0	0	0	0	0	0	0	0	0	0	0	0	10105.3	10887.4	9818	10171.7	9092.45	9241.68	9501.96	10112.2	8943.53	10357.9	9664.46	9572.43	7495.42	8910.77	0	0	-20079.1
4,6-Dihydroxyquinoline	0	0	0	0	0	0	0	2570.87	3075.83	0	0	0	0	0	0	0	0	0	0	0	0	0	0	0	0	0	0	0	158614	164033	145478	156422	174227	167570	166073	192114	193527	185223	148712	156811	132459	145994	0	0	-5330.63
3-bromopyruvate	0	0	0	0	0	0	0	0	0	0	0	0	0	0	0	0	0	0	0	0	0	0	0	0	0	0	0	0	34134.8	45190.2	23769.6	42374.1	43906.3	56315.1	47531.8	70568.4	49105.7	39026.6	44622.4	38732.1	43249.1	42201.2	0	0	-15388.7
Pyridoxal	0	0	0	0	0	0	0	0	0	0	0	0	0	0	0	0	0	0	0	0	0	0	0	0	0	0	0	0	78946.4	72046.5	71207.8	67715.8	86631.5	84894.3	79747.2	76913.2	85065	93358.8	62947.8	66165.3	63962.6	64358.6	0	0	-12130.5
4-Hydroxyaminoquinoline N-oxide	0	0	0	0	0	0	0	0	0	0	0	0	0	0	0	0	0	0	0	0	0	0	0	0	0	0	0	0	55909.1	65941	61050.1	80570.3	86525.6	68492.4	78529.4	80715.2	99595.8	76324.5	58674.6	71965.4	68556.8	66398.9	0	0	-31455
Hippurate	0	0	0	0	0	0	0	0	0	0	0	0	0	0	0	0	0	0	0	0	0	0	0	0	0	0	0	0	178836	165971	156285	178953	205895	201575	195474	199083	202621	184402	154805	184250	153003	164019	0	0	-777.275
N-Acetylisatin	0	0	0	0	0	0	0	0	0	0	0	0	0	0	0	0	0	0	0	0	0	0	0	0	0	0	0	0	26203.9	30262.3	27720.7	37334.9	32766.4	34924.2	35008.5	35773.4	42735.5	43772.9	24674.1	43426.6	34593	34231.2	0	0	-38760.1
6-formyl-H2-pterin	0	0	0	0	0	0	0	0	0	0	0	0	0	0	0	0	0	0	0	0	0	0	0	0	0	0	0	0	203423	222275	204154	201075	244252	228632	224653	226376	215434	230626	167898	200062	189719	185893	0	0	-1280.2
L-Dopachrome	0	0	0	0	0	0	0	0	0	0	0	0	0	0	0	0	0	0	0	0	0	0	0	0	0	0	0	0	31902.3	32482.2	36513.3	33046.1	35859.6	40557.4	36487.7	34700.3	38416.3	38164.8	33462	37627.2	34533.4	35207.5	0	0	7929.12
3,5-dihydro-5-methylidene-4H-imidazol-4-one	0	0	0	0	0	0	0	0	0	0	0	0	0	0	0	0	0	0	0	0	0	0	0	0	0	0	0	0	25690.6	27739.9	26520.9	35895.3	36714.3	69371.9	47327.1	35727.2	36208.3	46134.5	71698.4	55854.5	38215.8	55256.3	0	0	7843.46
S-Sulfo-L-cysteine	0	0	0	0	0	0	0	0	0	0	0	0	0	0	0	0	0	0	0	0	0	0	0	0	0	0	0	0	154929	108876	83194.6	150746	236545	150625	179305	285412	191976	174018	214076	226040	121331	187149	0	0	14664.5
N,N-Dihydroxy-L-tyrosine	0	0	0	0	0	0	0	0	0	0	0	0	0	0	0	0	0	0	0	0	0	0	0	0	0	0	0	0	0	4748.35	0	0	0	0	0	18196.4	18929.5	17724.1	11172.7	16799.6	16021.1	14664.5	0	0	-87251.4
5-Hydroxy-L-tryptophan	0	0	0	0	0	0	0	0	3817.58	0	0	0	0	0	0	0	0	0	0	0	0	0	0	0	0	0	0	0	734950	737975	950160	678416	797159	789832	755136	789110	798929	811969	609085	738156	656412	667884	0	0	3812.68
Folate	0	0	0	0	0	0	0	0	0	0	0	0	0	0	0	0	0	0	0	0	0	0	0	0	0	0	0	0	69925.9	120214	91977.8	67476.6	90073.2	74373.8	77307.9	105256	124507	99784	96981.2	63076.2	83304.3	81120.6	0	0	20138.1
(3R)-hydroxy-N-acetyl-(L)-arginine	0	0	0	0	0	0	0	0	0	0	0	0	0	0	0	0	0	0	0	0	0	0	0	0	0	0	0	0	26157.1	50768.1	45501.3	54366.4	59555.5	36862	50261.3	95298.9	89944.6	87749.2	72357.9	78094.8	60745.5	70399.4	0	0	3349.89
(3R)-hydroxy-N-acetyl-(L)-arginine	0	0	0	0	0	0	0	0	0	0	0	0	0	0	0	0	0	0	0	0	0	0	0	0	0	0	0	0	6203.23	10218	13746.8	12088.6	14655.1	15613.2	14119	18260.2	22218.8	19782.4	13797.5	19949.8	18659.2	17468.9	0	0	32624.1
Dinoseb	0	0	0	0	0	0	0	0	0	0	0	0	0	0	0	0	0	0	0	0	0	0	0	0	0	0	0	0	0	10931.9	5470.18	6949.47	5018.83	6163.13	6043.81	46270	47962.8	50312.9	36868.1	42876.6	36259.1	38667.9	0	0	-134600
methoxy-PU	0	0	0	0	0	0	0	0	0	0	0	0	0	0	0	0	0	0	0	0	0	0	0	0	0	0	0	0	544056	461809	431075	552553	555653	461535	523247	490941	537272	629434	362592	363553	439797	388647	0	0	-112884
Biotin	0	0	0	0	0	0	0	0	0	0	0	0	0	0	0	0	0	0	0	0	0	0	0	0	0	0	0	0	873716	872764	762438	765976	883574	1.00429e+06	884613	902184	943743	870092	727240	842714	745233	771729	0	0	83150.4
Guanidinoproclavaminic acid	0	0	0	0	0	0	0	0	6052.22	0	0	0	0	0	0	0	0	0	0	0	0	0	0	0	0	0	0	0	30776.2	46064.4	45023.4	26756.5	36965.9	38172.1	33964.8	75861	59410.4	60883.8	125999	128574	96772.2	117115	0	0	-22306.8
Arg-Lys-Val-Ser	0	0	0	0	0	0	0	0	0	0	0	0	0	0	0	0	0	0	0	0	0	0	0	0	0	0	0	0	132154	247830	197044	272448	271290	155400	233046	398979	288172	249398	182223	296947	153049	210739	0	0	21245.4
L-N2-(2-Carboxyethyl)arginine	0	0	0	0	0	0	0	0	0	0	0	0	0	0	0	0	0	0	0	0	0	0	0	0	0	0	0	0	3250.92	7943.51	6161.36	11881.8	13972.1	7441.46	11098.5	18338.5	10069.3	7714.59	42489.2	28516.9	26025.6	32343.9	0	0	-6663.53
Cys-Lys-Lys-Met	0	0	0	0	0	0	0	0	0	0	0	0	0	0	0	0	0	0	0	0	0	0	0	0	0	0	0	0	81046.5	86548.3	78374.8	83038.8	89911.4	84797.2	85915.8	106591	100480	89510.4	66942.2	104923	65891.3	79252.3	0	0	132.614
6-Chloro-3,5-diaminopyrazine-3-carboxamide	0	0	0	0	0	0	0	0	0	0	0	0	0	0	0	0	0	0	0	0	0	0	0	0	0	0	0	0	16182	20466.1	17547.8	14293.9	17055.6	18193.4	16514.3	17165.8	16837.5	26116.5	14146.4	21294.6	14499.8	16646.9	0	0	1564.41
N-Sulfo-D-glucosamine	0	0	0	0	0	0	0	0	0	0	0	0	0	0	0	0	0	0	0	0	0	0	0	0	0	0	0	0	23592.7	25101.3	22451.3	24558.2	31096.1	29364.7	28339.7	24637.6	35529.8	36772.4	32581.6	25111.6	32019.1	29904.1	0	0	-38519.4
p-aminobenzoyl glutamate	0	0	0	0	0	0	0	0	0	0	0	0	0	0	0	0	0	0	0	0	0	0	0	0	0	0	0	0	185755	177359	167758	183875	226304	200770	203650	213315	212010	193051	162317	178112	154962	165130	0	0	2378.69
Glu-Leu-Gln-Arg	0	0	0	0	0	0	0	0	0	0	0	0	0	0	0	0	0	0	0	0	0	0	0	0	0	0	0	0	7702.51	10338.4	11372.6	8146.05	9402.35	7267.11	8271.83	12748.7	13359.3	12316.9	9980.67	11988.3	9982.66	10650.5	0	0	-67116.2
Thiamin acetic acid	0	0	0	0	0	0	0	0	0	0	0	0	0	0	0	0	0	0	0	0	0	0	0	0	0	0	0	0	275885	348717	218859	378159	261763	354232	331385	447736	403861	481995	305637	215273	271895	264268	0	0	-3541.96
N-(p-Nitrobenzyl)phthalimide	0	0	0	0	0	0	0	0	0	0	0	0	0	0	0	0	0	0	0	0	0	0	0	0	0	0	0	0	23666.9	23166.8	20044.2	20206.1	20686.2	21099.6	20664	23507.8	24403.5	19738	14270.7	18044.9	19050.5	17122	0	0	-13225.9
2,3-Diphenyl-3-(2-pyridinyl)acrylonitrile	0	0	0	0	0	0	0	0	0	0	0	0	0	0	0	0	0	0	0	0	0	0	0	0	0	0	0	0	26518.6	31189.9	40159.1	17983.1	58301.1	36977.2	37753.8	52740.9	55327.1	69137.1	28085.2	45498.6	0	24527.9	0	0	-2653.62
N-Glycosyl-L-asparagine	0	0	0	0	0	0	0	0	0	0	0	0	0	0	0	0	0	0	0	0	0	0	0	0	0	0	0	0	47017.9	40424.8	28401.2	34426.7	46776.6	38003.8	39735.7	46901.5	40657	50158.3	29787.9	41398	40060.3	37082.1	0	0	-4685.43
p-aminobenzoate-&beta;-D-glucopyranosyl ester	0	0	0	0	0	0	0	0	0	0	0	0	0	0	0	0	0	0	0	0	0	0	0	0	0	0	0	0	28173	25574.5	26622.7	25984.5	34168	30482	30211.5	35272.6	27231	29892.5	23095.3	26756.4	26726.5	25526.1	0	0	-6840.2
Peonidin	0	0	0	0	0	0	0	0	0	0	0	0	0	0	0	0	0	0	0	0	0	0	0	0	0	0	0	0	56894.5	46188.6	39766	46067	60326.6	72949.3	59781	40307.2	62818.2	65818.6	55117.3	44925.7	58779.3	52940.8	0	0	-4154.5
Acetylcaranine	0	0	0	0	0	0	0	0	0	0	0	0	0	0	0	0	0	0	0	0	0	0	0	0	0	0	0	0	88211.5	65422.7	58092.3	61102.4	99898.7	93671.7	84890.9	80669.9	76904.2	96811.2	79749	65339.2	97121	80736.4	0	0	-383190
Asn-Gly-His	0	0	0	0	0	0	0	0	0	0	0	0	0	0	0	0	0	0	0	0	0	0	0	0	0	0	0	0	1.84384e+06	1.72359e+06	1.58263e+06	1.72205e+06	1.88856e+06	1908664	1.83976e+06	1.76678e+06	1843211	1.88527e+06	1.33686e+06	1.55163e+06	1.48121e+06	1.45657e+06	0	0	-1823.95
Leu-Val-Val	0	0	0	0	0	0	0	0	0	0	0	0	0	0	0	0	0	0	0	0	0	0	0	0	0	0	0	0	50191.2	51757.4	50146.2	71078	79173.5	58271.8	69507.8	102740	97763.7	80644.5	45795.5	91723.3	65532.7	67683.8	0	0	39633.5
5'-O-beta-D-Glucosylpyridoxine	0	0	0	0	0	0	0	0	0	0	0	0	0	0	0	0	0	0	0	0	0	0	0	0	0	0	0	0	0	0	0	0	0	0	0	0	0	0	38692.4	43738.9	36469.1	39633.5	0	0	1675.49
glucosamine-1,6-diphosphate	0	0	0	0	0	0	0	0	0	0	0	0	0	0	0	0	0	0	0	0	0	0	0	0	0	0	0	0	17602.6	19123.8	14070.4	14690	16740.4	19371.4	16933.9	23645.1	20717.1	25530.8	18131.9	19447	18249.3	18609.4	0	0	-88010.4
5,8,13,13a-Tetrahydrocolumbamine	0	0	0	0	0	0	0	0	0	0	0	0	0	0	0	0	0	0	0	0	0	0	0	0	0	0	0	0	369873	330198	271359	326165	383122	419618	376301	262799	364193	407623	288170	269021	307683	288291	0	0	123584
Pro-Pro-His	0	0	0	0	0	0	0	0	0	0	0	0	0	0	0	0	0	0	0	0	0	0	0	0	0	0	0	0	225367	265668	241159	268701	286324	318073	291033	490264	477000	477171	378847	437468	427535	414617	0	0	-4101.62
Quercetin 3-sulfate	0	0	0	0	0	0	0	0	0	0	0	0	0	0	0	0	0	0	0	0	0	0	0	0	0	0	0	0	35308	25446.6	30496.8	32786	33187.7	31188.1	32387.3	40013.8	26521.9	28689.4	27721.7	32503.4	24631.8	28285.6	0	0	-3317.1
Met-Gln-His	0	0	0	0	0	0	0	0	0	0	0	0	0	0	0	0	0	0	0	0	0	0	0	0	0	0	0	0	27365.5	29831.6	31469.8	28897.4	34780.9	29136.6	30938.3	30128	36550.9	28496.8	28020.2	28257.6	26585.9	27621.2	0	0	1013.46
Asn-Gly-Pro-His	0	0	0	0	0	0	0	0	0	0	0	0	0	0	0	0	0	0	0	0	0	0	0	0	0	0	0	0	15909.3	20983.8	17767.3	18042.7	22348.6	16807.6	19066.3	28329.4	30409	23399.8	15360.1	26552.4	18326.8	20079.8	0	0	47770.3
N-Acetyl-D-glucosamine(anhydrous)N-Acetylmuramyl-tripeptide	0	0	0	0	0	0	0	0	0	0	0	0	0	0	0	0	0	0	0	0	0	0	0	0	0	0	7531.18	2510.39	17831	22934.1	18629.5	48919.5	0	19580.3	22833.3	19016.7	17787.7	22491.2	22296.7	20535.7	168978	70603.5	0	2510.39	3220.08
Asp-Met-Asp-Gly	0	0	0	0	0	0	0	0	0	0	0	0	0	0	0	0	0	0	0	0	0	0	0	0	0	0	0	0	51914	76742.5	68350.9	45825.3	74743.8	54317.1	58295.4	85370.1	77319.4	61927.1	59539.6	66447.6	58559.2	61515.5	0	0	-3042.75
Met-Thr-Trp	0	0	0	0	0	0	0	0	0	0	0	0	0	0	0	0	0	0	0	0	0	0	0	0	0	0	0	0	15919.1	16473.8	17914.3	18715.7	18717.5	19431.4	18954.8	16881.2	24070.7	20241.1	15011.3	15254.3	17470.8	15912.1	0	0	-182208
desacetylmycothiol	0	0	0	0	0	0	0	0	0	0	0	0	0	0	0	0	0	0	0	0	0	0	0	0	0	0	0	0	408338	82520.2	145397	0	712403	78698.1	263700	546687	577222	310734	94534.2	149943	0	81492.3	0	0	-3681.93
Glu-Asp-Asp-Asp	0	0	0	0	0	0	0	0	0	0	0	0	0	0	0	0	0	0	0	0	0	0	0	0	0	0	0	0	27040.9	26208	22723.4	24407.8	26563.2	27034.5	26001.9	24328.1	26231.3	28547.1	22430.4	18084.9	26444.5	22319.9	0	0	-1488.03
2-carboxylate-4-methyl-5-beta-(ethyl adenosine 5-diphosphate) thiazole	0	0	0	0	0	0	0	0	0	0	0	0	0	0	0	0	0	0	0	0	0	0	0	0	0	0	0	0	25016.4	21923.5	24497.3	19999.7	24276.4	27044.3	23773.5	21424.5	23820.2	27494.7	24821.6	16817.9	25216.7	22285.4	0	0	3390.05
Ile-Ser-Ser-Tyr	9028.92	8377.2	8705.54	14683.2	10712.2	7320.99	10905.4	10605.2	8799.15	9259.1	12356.3	8689.64	11557	10867.6	8531.78	7318.25	8877.7	8645.82	12654.8	11557	10952.5	9686.22	13239.7	10934.2	10718.2	12063.5	11637.3	11473	13280.6	25717.1	12697	22787.2	24401.6	14528.1	20572.3	21267.9	25071.8	21893.1	34493.9	15510	21883.1	23962.4	-37.7965	-84.0039	-18045.2
3-Hydroxyanthranilate	5649.08	6393.76	7033.04	6162.4	6474.76	5353.55	5996.9	5277.65	6599.94	8418.35	6922.4	5416.1	5478.27	5938.92	6841.27	5792.95	3031.29	6870.6	6262.42	5610.62	6247.88	7414.33	6164.32	6233.72	6161.37	6566.11	6205.78	6311.09	37961.7	33038.5	29257.9	34527.4	33472.9	33497.7	33832.7	16028	17252.3	14279.5	13622.7	14228.9	19510.7	15787.4	-57.9818	700.473	2381.73
2-hydroxy-4-carboxypyrimidine	3059.45	3411.3	2487.51	2663.77	2299.96	3137.35	2700.36	2221.56	2889.49	2928.46	2674.34	2622.95	2564.85	2620.71	0	2726.14	2952.72	2773.91	0	2251.03	1674.98	2163.82	1856.32	2158.56	0	2779.5	0	926.501	17888.6	16879.5	16224	15167.5	18113.9	19583.9	17621.8	21510.4	19482.9	22404.1	19297.5	21234.6	19478.3	20003.5	-79.6486	-1324.53	-837.452
2,3,6-Trihydroxypyridine	0	0	0	0	0	2801.93	933.977	0	0	0	2551.59	0	0	850.528	0	0	0	0	0	0	0	0	0	0	0	0	2258.52	752.841	16669	20385.1	14900.6	15649.9	18494.8	20601.8	18248.9	20264.7	14607.1	22452	20889.8	15820.5	15523.9	17411.4	-83.4484	752.841	-4191.18
2,3,4,5-Tetrahydropyridine-2-carboxylate	28525.9	26839.5	31572.3	28593.3	27413	25904.9	27303.7	28135.8	36877.2	26648.5	29074	25705.3	26780.1	27186.4	25749.3	26020.2	28187.1	30470.9	30729.6	24503.5	28568	28404	28942.4	27032.4	29395.3	25254.7	33072.9	29240.9	68577.9	90982.5	76674.7	98329.5	93145.9	85872.5	92449.3	127971	101287	98008.3	89468.5	96692.5	78613.4	88258.1	-117.291	4737.47	-10410.8
N,N-Dimethylglycine	54590.3	53424.9	59323.7	50174.8	55792.7	52195.1	52720.8	53671.3	54133.8	53378.4	53314.5	49757.8	54730.7	52601	57572.1	57776.1	57816	48105.9	56773	54000.4	52959.8	57928.5	58224	61427.6	52731.9	51694.2	48568.8	50998.3	112355	120540	99630.1	109645	127759	112396	116600	125743	131797	125278	105303	114476	98787.9	106189	-119.822	-3002.14	-9415.86
[FA oxo,amino(6:0)] 3-oxo-5S-amino-hexanoic acid	21177.7	13971.6	12468	12129.9	14311.6	13036.4	13159.3	15266.9	12576.1	14115.6	11843.2	13368.6	13435.3	12882.4	12873.7	14644.8	16435.8	11203.6	15185	12442.6	12943.7	12766	11219.4	15625.8	20671.4	13408.4	12467.3	15515.7	62121.6	76431	62377.8	70132.9	78551	95697	81460.3	116612	68500.1	86133.1	56649.8	92090.9	67392.7	72044.5	-276.941	3073.09	66.6769
beta-D-Digitalopyranose	6336.19	10779.8	7017.61	9304.52	8288.43	3737.65	7110.2	10229.3	7598.36	5787.73	7379.86	7661.66	5256.52	6766.01	10142.7	7260.07	3049.37	6210.22	8114.43	11226.3	8516.97	7688.86	7702.59	7463.61	8855.43	6330.64	10121.8	8435.96	8117.68	8399.86	7616.09	6237.92	5121.41	6652.87	6004.07	5853.07	4834.69	4477.95	7125.58	6954.14	4132.5	6070.74	-344.183	-2790.3	119407
4-Methylene-L-glutamine	13791.9	4648.5	5847.75	6953.98	5525.09	4983.9	5820.99	6077.71	5888.56	4779.9	5497.67	5852.7	4929.76	5426.71	4479.93	4618.72	10698.9	4819.83	4757.46	3999.44	4525.58	5168.67	4592.06	4888.88	6370.69	4766.67	4670.96	5269.44	97856.3	87879.2	88604.1	89720	103131	97992.6	96948	356251	283792	301942	221487	227779	199798	216355	-394.278	1270.01	-14196.6
alpha-aminopimelate	34968.5	29201.2	32566.4	28851.4	35936.9	19486.2	28091.5	30502.2	31964.8	27719.6	28525.5	28185	26141.7	27617.4	31519.6	26698.9	23393.3	27572.6	27820	26084.3	27159	26431.6	30983.3	23040.3	27529.9	94238.3	30573.6	50780.6	40225.2	90521.1	60598.3	50121.7	84475.3	61967.7	65521.6	93737.9	69520.7	58039.2	46769.4	67828.1	39377.4	51324.9	-474.111	24696.3	-1463.1
5-Nitrofurfural	9473.84	7045.58	8571.69	6997.97	8652.92	6977.19	7542.69	3357.29	10055.6	6710.4	7036.27	5409.73	8507.35	6984.45	7003.39	8481.15	5761.99	7820.75	6163.39	7988.64	7324.26	7131.21	7063.95	6812.2	7271.27	6460.99	7632.94	7121.73	11458.2	15774.3	12187.2	11966	12143.4	16938.8	13682.7	13697.8	13937.5	14708.2	11558.1	13797.3	11303.5	12219.6	-558.242	-866.906	9747.29
Damascenine	35588.2	21752	12626.9	20215.6	28471.8	12619.5	20435.6	24845.7	22224.4	47014.1	16842.7	16386.4	26389.2	19872.8	36690	16469.5	25062.7	12245.7	35281	18081.8	21869.5	16173.4	12406.1	25977.6	12828.1	16540.4	28666.8	19345.1	0	9540.83	11484.1	12574.7	0	11991.2	8188.63	0	22435.4	10965.7	17189.6	13075.2	23543	17935.9	-562.871	1263.31	3958.17
(R)-3-((R)-3-Hydroxybutanoyloxy)butanoate	32493.7	36575.3	29676.2	31843.1	38716.7	20832.8	30464.2	26109.6	28958.2	27036.8	32787.5	21454.4	34728.7	29656.8	32598.1	27926.3	17858.5	24750.8	31433.6	41454.2	32546.2	43658.3	46590.7	25599.1	34522.2	23743.6	26412.6	28226.1	34185.4	49298.4	31962.9	29250.1	35924.5	45372.4	36849	34265.2	39558.3	52311.4	48034	41769.2	32618.3	40807.2	-807.327	-13228	-1315.55
[Fv] Phloretin	0	0	2879.81	2724.4	0	0	908.134	0	2630.48	2122.92	0	0	0	0	0	0	0	0	0	0	0	0	0	0	0	2545.69	0	848.562	12288.7	12843.5	12997.9	11986.3	12498.3	13958.6	12814.4	13006.7	13263.5	11994.7	12667.7	11281.6	10547.2	11498.8	-908.134	848.562	-2834.65
Ala-Trp-Asn-Pro	17789	15670	15669.5	15735.4	18236.7	17523.8	17165.3	16356.1	17619.4	18224.3	17549.6	16126.9	14858.4	16178.3	16658.3	16408.7	16144.8	19989	16231.2	18553.9	18258	20569.8	17014.5	16598.4	15136.3	16170.4	16507.4	15938	22791.9	24490.9	24857.1	30963.4	30192.1	26845.7	29333.7	29127.6	28110.6	31003.2	27101.8	27072.9	25322.5	26499.1	-986.974	-2615.94	-3562.02
[FA (16:0/2:0)] Hexadecanedioic acid	70941.8	29991.4	29089.6	30234.7	35706	26310.2	30750.3	30792.9	117425	28385.2	32710.8	26342.9	30183	29745.5	41449.3	26307.3	30318.3	34150.2	28416.7	33345.5	31970.8	26284.1	31353.9	26681.8	28820.8	28507.8	26587.2	27971.9	25795.3	29676.3	30607.1	32310.8	37312.9	35373.5	34999.1	35211.9	49503.7	31129.5	33632	33631	27048.2	31437.1	-1004.74	-5373.53	460.813
[PR] Parthenin	7499.24	13015.7	14364.7	4561.47	5334.16	14411.7	8102.44	7857.93	9637.24	10414.1	5066.65	10888.3	5199.64	7051.53	18249.4	8342.14	5445.69	17401.1	5932.02	13118	12150.4	13849.9	6831.13	8652.99	19712.4	5525.01	0	8412.48	21473.7	14218.1	7108.7	13249.4	32170.7	11995.4	19138.5	20969.5	24815.9	20939.5	15870.3	24903.9	18023.8	19599.3	-1050.91	-4705.53	-454984
L-Cystine	0	0	0	0	12440.3	12101.9	8180.73	0	0	0	0	10008.4	11168.4	7058.95	0	0	9693.88	0	0	17208.5	5736.16	0	0	0	0	0	0	0	3.56018e+06	3672343	3.19264e+06	3.23427e+06	3823733	3.47908e+06	3.51236e+06	3736071	3.85457e+06	3.87549e+06	2948059	3354639	2869441	3.05738e+06	-1121.79	-17208.5	-2112.85
2-oxopenta-3,4-dienoate	7003.64	5261.28	3491.16	8752.95	7673.01	9744.05	8723.34	9454.16	7706.24	9362.74	8242.01	6852.96	7699.74	7598.24	11398.4	10610	15585	12470.6	7674.14	10374.8	10173.2	10796.7	9086.64	11567.2	10948.6	12622.6	10650.7	11407.3	14263.7	11850	20324	14395.9	17913.6	16727.6	16345.7	19710.3	11516.4	15541.4	13217.6	12951.6	16529.3	14232.8	-1125.1	1032.49	-1343.21
D-Xylonolactone	25082.3	27670.6	25422.7	32796.6	26796.7	26637.1	28743.5	24721.3	28094.3	27600.2	27313	28956.4	26567.6	27612.3	28773.6	26545.3	25267.3	24603.5	26040.7	26261	25635.1	29248.5	27027.4	27086.9	26415	26318.3	28571.3	27101.6	37299.1	40218	37473.7	37524.7	44451.4	48064.7	43346.9	43582.5	39115.1	45582.6	44473	39265.7	42272.4	42003.7	-1131.16	840.539	-4834.01
Dihydroclavaminic acid	32259	0	3358.32	3591.18	3324.19	0	2305.12	0	42232.6	0	0	0	3106.91	1035.64	0	2666.11	5367.71	0	3349.14	4045	2464.71	0	0	0	3576.17	4067.01	3825.8	3822.99	20206	23246.4	25118.6	24937.4	25148.6	21568.8	23884.9	32998.7	22303.7	23384	18792.6	25222.8	13137.4	19050.9	-1269.49	-222.012	14071.2
validamine	21025.3	29954.3	24116.2	19091.6	16727.1	20285.7	18701.5	20276.4	16448.6	20183.8	16630.3	16765.6	18806.6	17400.8	24460.1	20597.1	20785.9	22213.3	23764.3	19259.4	21745.7	18064.7	15196.3	15032.6	14664.4	28779.9	14266	19236.8	22040.4	22509.8	33914.6	23470.3	17573.1	17020	19354.5	15216.9	18437	24075	49541.7	34406	16329.4	33425.7	-1300.61	-22.6882	-101.244
Chlorate	10423.5	10224.9	11331.2	12428.5	11128.1	11219.1	11591.9	16635.1	10053.3	14727.6	11749.7	8117.38	10641.8	10169.7	11284.6	10323.3	11507.9	8706.84	24812.1	11405.2	14974.7	11880.9	8757.84	12017.9	11027.7	10546.4	12928.3	11500.8	23517.6	10440.3	11006.6	10609.1	11907.2	12297.4	11604.6	11778.9	11984.4	18924.5	12271.1	10914.5	11324.3	11503.3	-1422.24	95.5485	-13207.7
Uracil	9365.53	16093.9	7258.87	10121.3	5856.2	9838.1	8605.2	9757.31	5428.22	4861.71	3970.48	7115.34	10114.8	7066.89	11945.1	10323.5	9740.89	8081.21	5985.74	6625.18	6897.37	6408.51	9276.05	13651.1	9042.65	6930.72	4862	6945.12	109737	62789.3	67145.3	80624.6	78545.4	88631.6	82600.6	89647.7	91497.2	75957.6	66793.5	76065	65320.2	69392.9	-1538.31	319.946	-11562
2,3,4,5-Tetrahydrodipicolinate	2596.36	2000.07	2686.2	2269.52	2063.38	2587.75	2306.88	0	2941.72	1979.35	0	2216.69	0	738.896	7406.75	1873.6	1971.64	0	2654.15	0	884.717	2324.43	1763.93	0	2302.87	2342.01	2199.25	2281.38	22315.2	18989.4	20334.7	20197.1	21715.6	21162.8	21025.2	8033.1	11556.3	8843.73	8927.13	8592.67	10869.7	9463.18	-1567.99	2281.38	0
Linamarin	9060.94	8914.21	11275.6	4737.91	0	0	1579.3	10665	10257.9	8230.84	0	0	0	0	4483.17	11885.7	8730.52	0	3169.14	0	1056.38	14690.2	13880.6	13450.4	0	0	4089.11	1363.04	0	0	0	0	0	0	0	0	0	0	0	0	0	0	-1579.3	1363.04	-135951
(S)-1-Pyrroline-5-carboxylate	18722.2	18114.5	17172.6	21863	18264	28263.8	22796.9	18750.3	19663.3	15678.5	20440.8	23880.4	18200.7	20840.6	18377.9	21540	25233.4	18019.3	16741.7	19281.2	18014.1	22902.7	19302.9	28651.8	22889.1	15752.4	20395.9	19679.1	893315	916431	730904	844360	965192	1.00302e+06	937525	988882	987586	1.06618e+06	745134	795222	864367	801574	-1956.31	397.924	727.646
D-Glucuronate	12742	14014.3	11436.2	14577	10269.1	13746.5	12864.2	11659.5	12549.3	9763.4	10543.6	10615.5	11512	10890.4	6664.29	8276.71	6703.77	5859.67	6563.7	6988.68	6470.68	11029.5	11693.8	12073.3	12848.4	11606.7	13237.2	12564.1	23927.4	22385.9	18614.9	26754.4	27229.4	25619.9	26534.6	38968.6	34614.3	35102.1	27641.7	25367.9	28777.2	27262.2	-1973.8	5575.42	-5247.88
4-Pyridoxolactone	8643.71	9445.24	8581.71	9258.12	11041	12484.6	10927.9	8644.65	10465.4	9782.35	9546.88	9010.37	7694.92	8750.72	8045.72	12510	12492	8978.23	11539.2	10111.9	10209.8	9794.91	8261.81	9791.43	9812.04	9009.54	8107.92	8976.5	37002.6	40172.2	36617	39937.8	44247.3	41856.2	42013.8	39550.1	41796.6	43392.2	31934.7	38720.6	39642.5	36765.9	-2177.2	-1135.36	230.294
Pyrimidine nucleoside	13633	9402.27	10299.6	11933.8	9327.72	10575.3	10612.3	10014.3	11415.2	9475.23	9653.58	9408.62	6112.13	8391.44	11726.6	8310.45	12647.5	11244.6	9005.72	9325.54	9858.62	12571.7	10538.2	10086.1	10826.4	10358.2	10658.7	10614.4	62488.6	88008.8	89749.4	70423.4	88618	67199.4	75413.6	91953.8	92487	73115.9	90635.8	82423.7	53872.2	75643.9	-2220.83	1288.9	-6939.2
Tributyrin	135355	146385	119854	126766	112590	122077	120477	159410	115264	116046	116378	123801	114538	118239	140556	143201	135517	141919	118595	146461	135658	169112	148255	140473	130393	146841	160403	145879	161332	142177	150552	129611	205763	128790	154721	188133	188065	161934	143543	170708	129095	147782	-2238.46	-582.289	2836.87
6-Amino-2-oxohexanoate	25102.5	27660.3	28365.4	24737.8	22841.5	21359.5	22979.6	25495.4	47933	32771.9	18805	22669	19908.4	20460.8	70640.4	21100.2	35460.6	21752.8	19892.7	23543.8	21729.7	22359.4	17672.4	20144.2	22022.3	39482	19843	27115.8	31838.3	72824.7	20724.8	45024.2	33401.7	49237.5	42554.5	51424	31257.6	30911.5	36003.2	72532.4	27638.4	45391.3	-2518.81	3572	-4522.04
(S)-6-Hydroxynicotine	11906.8	11186.6	13636.4	11144.2	10719.8	9734.22	10532.8	13041.7	14418.8	12034.4	4532.15	9944.63	8978.95	7818.58	9455.9	11196.5	7879.39	12059.2	8824.07	4385.92	8423.07	9414.49	10870.5	11909.6	9085.24	8534.43	5421.19	7680.29	13863	5193.17	5785.61	8929.88	12100.3	17452.2	12827.4	12617.1	5340.11	15408.4	5354.1	12718.7	6843.43	8305.41	-2714.19	3294.36	-12026
Butanal	37309.1	37551.5	46918.5	36886.6	49610.2	43014	43170.3	61103.4	47569.2	66756	35300.1	50959.3	34317.8	40192.4	26620.3	38448.1	37096.6	84172	31777.4	64546.1	60165.2	19891	29992.7	16756	37120	41702.8	32792	37204.9	32853.1	50108.5	35023.2	39104.2	34577.3	43612.4	39098	25088.4	42029.2	17901.6	22400.6	32282.6	26532.7	27072	-2977.86	-27341.1	431.848
Phosphonate	33561.4	37365.6	38342.7	46876	29981.8	32413.4	36423.7	37115.9	43653.9	39996.8	35872.6	33997	30255.1	33374.9	31021.9	51939.9	57056.8	43765.5	32728.9	40279.8	38924.8	41850.5	32606.7	45068.4	47180.3	41620.7	42421.9	43741	33128.2	48278.7	28229.1	39969.7	39977.7	37433.3	39126.9	26843.2	30322.9	51275.7	30251.6	43128.1	45296.5	39558.8	-3048.82	3461.13	116.936
Deoxyribose	13563.6	16496.5	11034.2	22895.4	17543.9	11437.2	17292.2	11834.6	12783.7	13880.4	14142.6	12300.6	16276.1	14239.7	13499.9	14279.2	13024.3	11427.9	14242.6	16703.1	14124.5	15936	20336.5	14491.9	12541.8	10972.5	10734.6	11416.3	14133.9	14810.8	17589.5	15176.6	15488.8	14969.8	15211.8	11196.8	17713.6	29024.2	17160.8	15659	13166.2	15328.7	-3052.41	-5286.78	26525.8
1-Octanal	88485.4	129863	182321	161791	151352	63608.5	125584	83713.5	187992	159947	66682.7	167033	133502	122406	81897.2	137227	58768.4	186595	185606	83498	151900	104032	61631	59457.2	133761	97715.4	176416	135964	124559	70423.9	60909.1	146505	64539.9	110032	107026	151988	142210	64702.1	112396	142947	145311	133551	-3177.98	52466.1	-11828.5
[FA (14:0/2:0)] Tetradecanedioic acid	83940.1	51424.7	53192.2	56511.6	41572.9	47589.7	48558.1	40098.8	220105	45411.8	47740.4	43405.5	44865.2	45337	38088.5	44585	54719	41034.3	45008.7	52996.1	46346.4	66887	48160.8	41818.8	45281.8	49115.1	56943.4	50446.7	43401.5	33948.5	40981	44903.3	55489.5	64440.3	54944.3	45615.4	46026.1	51635.3	41500.4	37051	50796	43115.8	-3221.02	-2549.33	-2143.93
Pyrrole-2-carboxylate	28325.7	24572.9	17193.3	26418.2	28441.4	20079.1	24979.6	20310.2	15596.2	20262.5	30228.6	21353.1	13613.7	21731.8	27263.2	25654	32737	21391.9	15100.8	34797.2	23763.3	23623.5	29652.7	28094.6	22145.5	22725.7	28517.9	24463	33890.8	45329.6	19641.6	39920	36889.6	37751.9	38187.2	48940.4	35810.8	53580.3	34626.2	35706.4	37797.2	36043.3	-3247.77	-10334.2	-7704.57
4-(1-methyl-5-hydroxy-2-pyrrolidinyl)-3-oxobutanoate methyl ester	154799	57850.2	68582.6	63491.1	50781.5	36363.2	50211.9	58347.7	76783.1	70718.4	34153.3	57203.1	49223.3	46859.9	61228.7	49964.2	45481.6	36513.5	61803.3	50338.8	49551.9	86757.7	61750.4	34457.8	45071.1	43211.4	58955.2	49079.2	56332.6	60305	49211.2	52257.2	83361.3	56073.3	63897.3	66986.8	53077	60291.8	56161.3	68847.4	43569.4	56192.7	-3352.03	-1259.6	-411.526
(S)-2-Aceto-2-hydroxybutanoate	204410	30596.4	33071	21804.9	33678.4	22248.4	25910.6	34457	566800	32692.2	29698.6	19376.5	18576	22550.4	43680.3	27424.9	27208.5	30075.4	31128.5	29824.6	30342.8	21952.4	32521.1	26688.5	24652.4	21049.6	23668.1	23123.4	23349.8	28509.2	23659.3	23673.9	23641.1	31986.5	26433.8	22910.5	22390.9	44215.9	31765.9	22224	24077	26022.3	-3360.19	-6701.2	7196.28
Inflexin	29510.6	33352.8	27086.3	24406.9	18805.9	32239	25150.6	33868.1	21528	30910.3	23751.6	24099.7	17515.9	21789.1	40773.7	28972.6	26580.6	32691.9	27415.8	24840.8	28316.2	35925.6	30076.1	32289.5	27548.3	29435.5	30345.7	29109.8	31352.6	29593.6	32558.2	21373.2	30651.2	22668.2	24897.5	36065.3	33697	37324.1	29425.8	40062.6	26792.9	32093.8	-3361.51	4269.09	-7622.72
Nicotyrine	6759.48	7886	8625.7	6895.77	6267.55	8518.7	7227.34	3013.07	5919.47	0	6307.63	2090.48	3180.54	3859.55	30631.1	35907.5	34210.9	32676.9	40377.5	41133.8	38062.7	27573.8	30185.4	28846.4	31143.8	27431.1	31917.1	30164	15862.1	17341.2	14004.2	16191.1	14505.6	16974	15890.2	7992.78	8291.6	9196.83	7658.5	8673.96	8470.04	8267.5	-3367.79	-10969.8	4577.93
[FA (11:0/2:0)] Undecanedioic acid	40379.4	43005	20820.2	42145.2	55164	26360.5	41223.2	25562.6	60835.8	36780.8	54080.4	21850.2	37056.2	37662.3	41105.1	33597.7	24699.4	24264.7	27059.3	45639.2	32321.1	66209.3	79361.8	54525.2	29218.2	24001.4	28301.1	27173.6	23752.5	54472.8	35159.4	32120.8	35895	36827.7	34947.8	29576.8	40987.4	75324.6	50976.5	41775.5	25825.2	39525.7	-3560.95	-18465.6	7717.58
[FA hydroxy(7:0)] 2-hydroxy-heptanoic acid	49366.1	61458.6	63596.7	99898.2	54942.6	65059.1	73300	54605.6	85708.6	56081.1	62117.2	48095.7	98791.4	69668.1	53429.6	68052.2	55199.9	61609.4	61623.4	64140.3	62457.7	54403.7	45133.2	42851.9	71930.8	116666	78875.5	89157.5	58080.6	72695.7	69615.3	52460.2	60136.3	103281	71959.1	93940.7	62358.2	59950.3	78268.9	80705.3	80055.9	79676.7	-3631.88	25017.2	197.479
[FA hydroxy(11:2/11:2)] 2R,9R-dihydroxy-3S,4S,7S,8S-diepoxy-5E,10-undecadien-1-ol	35638.4	32777.6	28662.4	45285.9	38655.2	27024.2	36988.4	28681.4	41200.4	36474.2	35015.1	30834.8	33742.4	33197.4	31615.2	33737.5	32073.2	25296	33799.4	42344.1	33813.1	44301.4	34246.1	41696.2	41849.7	33787.6	35049.9	36895.7	30769.1	27775.2	31793.6	33554	27076.8	32495.1	31042	23735.7	40043.1	42832.9	26785.5	40470.8	26462	31239.4	-3790.98	-5448.36	2249.58
N-Acetyl-L-glutamate 5-semialdehyde	17841.5	17781.3	13834.1	21054.2	19441.1	17997	19497.5	13724.5	16683.3	12110.1	18056.8	11341.8	17702.6	15700.4	15578	14852.2	10600.3	13287.7	14722.3	20328.8	16112.9	23795.3	21248.2	20293.4	17041.5	18240.8	16483.7	17255.3	19352.4	20194.8	21657.5	14850	17520	29455.5	20608.5	20729.3	21688.6	17102.3	20228.1	23440.2	24905.9	22858.1	-3797.07	-3073.48	2239.52
3-Hydroxysebacicacid	12977.7	11829.7	9239.16	9142.23	8529.8	9773.67	9148.57	7697.84	10382.7	6944.08	3179.19	5775.51	5950.07	4968.26	29327	8138.55	3304.09	7132.97	7587.77	10194.3	8305.01	6713.84	7869.7	6580.63	6890.78	6823.94	7925.01	7213.25	18147.5	18742.4	15452.7	12656	20963.6	16158.1	16592.6	19297.9	13572.2	16595.2	18973.1	19179.8	18343.3	18832.1	-4180.31	-2981.04	6922.9
Dodecanedioic acid	114196	107310	105580	105075	77203.5	59669.7	80649.6	98876.4	384300	80062.4	62492.3	82930.4	83060.2	76161	82857.9	72036.1	67129.5	67269.6	67359.3	69307.3	67978.7	75468.5	66837.4	71617.4	91144.9	68058.8	53616.6	70940.1	85913.8	74909.7	69517.4	81270.2	75547.5	90869.7	82562.5	68257.9	98772.8	97199.5	82855.6	94001.9	91598.6	89485.4	-4488.61	1632.82	2946.33
(2S)-2-Isopropylmalate	20251.1	18739.1	17575.2	22927.5	18578.3	19100.7	20202.2	17215.2	19107.9	17377.7	18175.3	12714.2	15995.2	15628.3	19647.2	18929.9	13588.6	19243.6	19971.5	22414.9	20543.3	14871.3	19699.9	20653.2	20417.6	18340.6	20296.4	19684.9	29688.8	25303.5	30552.1	21898.5	29077.5	25397	25457.7	23313	32329.4	26779.5	25517	28548.9	31146.1	28404	-4573.92	-2730.01	10048.7
Geosmin	389870	367571	359555	330617	475797	325178	377197	418313	432266	359575	362833	375623	379217	372558	328488	316264	375502	323517	371000	350196	348238	402467	386815	337115	399211	379541	395502	391418	361955	295731	351386	357311	356979	370559	361616	352855	279467	294612	362124	373663	379208	371665	-4639.77	41222.2	-13596.5
Formylanthranilate	17835.6	14249.6	12658	17294.2	11191.3	17797.5	15427.7	14567.5	14109.7	11314.1	9614.39	9323.49	12711.2	10549.7	16352.4	15615.8	14567.1	13583.8	15013	14115	14237.2	15285.8	14989	20205	17743.6	15890.1	13324.6	15652.8	183763	190018	168138	165140	183973	201834	183649	202352	203387	192411	164582	178652	166924	170053	-4877.96	1537.78	-422.986
4-Hydroxybutanoic acid	38274.4	39316	33305.1	48559.5	41655.1	32202.4	40805.7	38010.1	35935.9	35460.6	41690.2	28358.2	37694.8	35914.4	49703.5	37128.1	27421.5	31525.6	39283.4	45450.9	38753.3	44740.7	45482.7	35356.8	46675.6	38287.2	43340	42767.6	28301.5	33878.8	31692.7	35525.7	37126.7	42696.1	38449.5	28827.9	31762.8	32152.7	46750.9	35009.4	32319.1	38026.5	-4891.27	-2683.29	-529.44
Shikimate	23825.3	24167.5	26765.8	29660.1	30494.7	24973.1	28376	22670.9	33307	31410.2	29617.4	20680.6	20091.8	23463.3	26368.9	26803.5	17550.5	35285.5	26827.6	31003.2	31038.8	24759.4	32242.3	22384.5	25786.6	20267.2	23239.6	23097.8	23872.5	23285.3	23144.9	22274.1	28219	25288.6	25260.6	28986.4	27579.8	20521.1	26568.7	26683.1	20941.6	24731.1	-4912.73	-7905.42	-1659.1
9-Decenoylcarnitine	24757	44386.7	27035.4	24001.3	29268.1	29981.9	27750.4	27407.2	40004.8	26518.5	19323.6	29288.3	19600.5	22737.5	48990.2	20899.2	25194.3	36490.8	27525.1	37004.8	33673.6	32382.9	19499.1	32190.6	20212.9	32058	28518.5	26929.8	30469.8	31444.7	34048.6	21544.4	50935.6	26926.7	33135.6	40708.3	32314.2	42696.1	25555.9	41449.3	27424.3	31476.5	-5012.98	-10075	-435.176
Ser-Gly-Ser-Tyr	18523	25730.5	12767.7	29787.4	20841.5	16576.5	22401.8	16901.4	20965.4	15748.6	20804.9	10345.9	20713.3	17288	23171.7	17465.3	12768.5	11154.1	19410.7	31341.3	20635.4	25867.5	33168.3	15563.7	19289.1	13465.9	18319.8	17024.9	16234.4	25911.4	19367.2	18135.3	19340.2	30903.3	22792.9	16903.1	19353.2	24001.5	27376.2	21520.8	18176.3	22357.8	-5113.79	-14316.4	-11251.1
16-hydroxypalmitate	442269	156788	146721	147493	154774	144893	149053	168539	975668	128678	160152	120149	151454	143918	206265	151194	133296	137899	144443	154871	145738	164752	182197	136375	170034	153381	152863	158759	165085	164185	156490	147374	181394	207463	178744	203971	196229	161788	185624	164814	152040	167493	-5134.88	3888.82	13611.8
2,6-dichloro-4-nitrophenol	14894.4	34269.1	42954.3	23542.7	30160.6	40605.9	31436.4	40662.6	35511.9	17124.9	34668.4	16441.3	27349	26152.9	39168.8	48387.5	28640.3	30905.1	17050.3	40900	29618.5	43109.1	41101.1	19202.1	31599.6	30306.9	28107.6	30004.7	57601	50949.8	55380.3	39025.5	45537.1	50622.4	45061.7	66023.6	42971.8	52005.5	57131.6	54672.2	64216.6	58673.5	-5283.46	-10895.3	19161.8
Ethyl cinnamate	23334	28169.9	25937.1	45532.3	33653.5	36894.2	38693.3	35417.9	38051.5	35431.5	28994.5	29990.4	40293.1	33092.7	0	28207.3	16194.6	31112.5	25576.5	17995.8	24894.9	26230.2	20700	25261.2	27254.8	30383.7	35413.5	31017.3	45335.2	33900.7	23927.6	30924.1	19548.7	32652.6	27708.5	30008.7	26292.5	41431.5	50357.7	35480.2	54772.8	46870.2	-5600.62	13021.5	-26677.2
L-Adrenaline	304322	11595.8	34241.8	41303.9	57941.5	36481.9	45242.4	19723	19735.4	64086.5	28106.8	40913.1	47807.4	38942.4	133046	21850.4	22709.3	30487.4	40938.4	54092.7	41839.5	49020.2	64915.3	21831.6	27199.4	24974.8	31643.2	27939.1	119355	220615	114169	182017	86101	165791	144636	166265	178215	237774	137148	147688	69042.1	117959	-6299.97	-26153.6	4443.31
Diacetylmonoxime	9909.67	11387.2	10293.3	9981.06	15022.1	23388	16130.4	14685.7	24031	5278.44	8476.9	8023.22	12201.9	9567.34	25686.3	19278.7	23506.5	9371.69	8777.91	16582.2	11577.3	14479	12795.4	25431.1	14052.6	9338.98	10008	11133.2	17265.3	14347.8	12731.2	14304	14137.3	15824.9	14755.4	20536.1	24529.7	24116.5	20058.6	18983.2	18554.3	19198.7	-6563.07	-5448.98	5632.55
2-Octenedioicacid	24217.8	32625.1	25808.4	42294.4	49202.9	19780.4	37092.6	24763.8	25788.6	21889	38182.2	20085.7	32936.5	30401.5	22998.3	23279.3	20492.8	24399	23988.7	37986	28791.2	43302.7	81256	21908.2	22097.1	21327.4	22255.1	21893.2	27672.3	66761.7	35000.9	35415.1	37974.1	43048.8	38812.7	42490	40241.4	120230	48043.1	46878	38414.6	44445.2	-6691.12	-16092.8	11844.3
2-oxosuberate	46138.2	55482.1	45209.4	51177.3	88660.8	42195.7	60677.9	35324.1	42757.6	63306.8	69219.1	42734.3	48931	53628.1	57605.1	52401.9	34303.3	52886.6	35502.6	70070.6	52819.9	76880.4	79506.2	35606.3	39225.6	34488.4	38245.5	37319.8	65446.7	63675.2	49117.3	43818	48062.1	60279.1	50719.8	65863.3	87605.9	53478.9	72967.9	65106.9	49617.3	62564	-7049.77	-32750.7	-6946.14
indigo	74734.9	67982.1	47081.9	69245.4	77571.1	52723	66513.2	53805.1	71214.3	77067.3	70799.2	50944.2	56136.5	59293.3	33514.2	64871.9	68780.1	67656.5	50945.9	93905.1	70835.8	48079.1	88743.4	60738.6	76531.2	69043.8	64397.1	69990.7	35015.5	78779.4	68915.9	62062.4	70576.2	70613.2	67750.6	76413.9	51492.8	75232.9	81074.2	45796.9	55542.2	60804.5	-7219.86	-23914.4	2816.33
Eugenol methyl ether	72649.3	72560.8	50736.8	86537.1	90343.2	35363.6	70748	40484.2	88496.1	45561.2	83087	34995.9	71169.8	63084.2	76120.5	55213	35961.3	65603.1	48286.9	94779.3	69556.4	94507.1	108007	81297.8	50029	45364.1	54858.1	50083.7	55485.1	105620	72224.4	48441.3	71681.2	74650.8	64924.4	70995.6	68728.6	141065	89935	63227.4	50059.9	67740.7	-7663.75	-44695.6	-4305.99
8-keto-7-aminoperlagonate	1030174	81739.8	79420	94504	82400.9	84160.6	87021.8	50524.1	90027.1	140147	81251.7	79909.7	76548.5	79236.6	80339.4	66111.2	46874.3	100604	65372	81953.4	82643.2	96957.5	80362	69673.7	74716.8	69460.5	84482	76219.8	79330.8	111888	170210	104313	120709	146911	123977	164457	152361	113868	122218	149776	87019.7	119671	-7785.21	-5733.64	-2328.62
Ile-Thr-Thr-Tyr	24818.8	32281.3	15973.3	44345.8	35564.9	16164.1	32024.9	20514.6	17896.7	21900.1	32112.5	9572.04	30845.7	24176.7	35033.6	19968.9	16982.9	13050.8	17224.1	42739.5	24338.1	31939.3	46163.8	27649.3	19908.5	23588.1	17527.5	20341.4	18615.5	48806.8	20040.5	36765.3	44078.5	22258.1	34367.3	20772.7	21474.2	41401.7	48493	28409.8	19213.3	32038.7	-7848.2	-22398.2	-8141.75
Benzyl (2R,3S)-2-methyl-3-hydroxybutanoate	47086.2	44037.6	33994.9	60857.9	31814.3	35283.3	42651.8	24469.1	32065.8	39402.6	39868.1	25074	38485.5	34475.9	81735	32853.6	24239.9	26732.1	33814.6	46248.2	35598.3	40120.4	32027.3	37783.8	37645.5	30657.8	38295.6	35533	26085.3	33590.9	26483.9	39428.8	49384	50715.4	46509.4	28690.5	40448.6	48171.5	32831.5	48215.4	34055.9	38367.6	-8175.96	-10715.3	-30575.2
Lumichrome	9148.37	14123	15853.2	27889.7	15317.3	13001.9	18736.3	17153.4	12998.8	28784.2	14773.2	16889.1	0	10554.1	17334.3	14762.9	13156.4	15453.6	11847.7	19000.8	15434	11964.8	27628.8	9967.36	17004.7	13080.2	12255.3	14113.4	114783	110905	85522.3	156307	98704.1	156359	137123	160964	143999	138263	97685.8	108608	113351	106548	-8182.24	-4887.36	2853.18
3-Methyl-2-oxobutanoic acid	184202	212563	194641	206041	200831	197276	201383	203834	198515	204349	199714	193222	186408	193115	196891	194726	197697	186669	182105	211079	193284	220266	231321	204596	206884	202889	191009	200260	200742	197517	195330	186891	187974	207786	194217	188999	190515	209312	195343	197020	198849	197071	-8268.05	-10818.6	13211.6
[FA (7:0/2:0)] Heptanedioic acid	131569	110089	100581	142668	114607	75449.6	110908	108276	89388.4	107328	115451	76493	114947	102297	193048	88898.5	105528	120869	94757.9	130252	115293	108664	110697	97203.3	130834	95418.7	167518	131257	87667.5	100272	60127.4	90758.6	86897.6	101457	93037.6	99074.6	93497.3	127997	120018	94148	104581	106249	-8611.19	1005.03	-37639.5
2,3-dioctanoylglyceramide	404060	444983	418941	374134	424775	369909	389606	547760	475623	430877	391256	392560	358983	380933	557562	481131	408259	458837	368527	568057	465141	466399	435136	440934	401560	496618	432765	443647	495362	458366	552542	375941	696900	441764	504868	800434	595192	609175	455206	501302	445178	467229	-8672.99	-124410	-6218.16
4-iodobenzoate	15996.5	11696.2	21431.5	12016	17288.6	10628.4	13311	25536.1	14200.1	13541.8	7219.1	0	6522.1	4580.4	11496.3	10518.5	6543.04	14253.5	5813.77	13502.7	11190	11542.2	10587.5	14988.4	14617	8439.53	8634.91	10563.8	81248.4	85629.7	76583.6	89306.5	101788	89989.6	93694.8	67155.9	106520	100339	96255.5	84352.3	81822.2	87476.7	-8730.6	-2938.89	-7240.98
4-Hydroxybenzoate	34112.4	35093.7	25946.7	35471.2	38654.2	30614.7	34913.4	43717.8	50387.9	27097.7	30738.6	22400.1	22918.6	25352.5	34036.5	52155.4	21367.5	21972.5	21154.4	32693	25273.3	13746	30377.4	26869.7	34057.8	36042.8	31143.2	33747.9	43315.4	29052.2	22368.5	30415.9	31996.4	29173.3	30528.5	22138.9	26238.6	27194.4	32239.2	23319.3	14304.2	23287.5	-9560.91	1054.93	-20525
10-Oxodecanoate	236069	97594.1	65232.9	94436	90360.5	67282.9	84026.5	81982.9	125149	68674	89216.2	63820.2	69644.8	74227.1	111884	80312.7	63713.7	87450.3	72663.8	101761	87291.7	100033	81315.7	62669.5	69865.5	59340.4	63607.9	64271.3	98636.2	87651.7	68288.2	64485.5	108246	92075.7	88269	60826.3	72928.3	94175	83052	60282.1	59897.9	67744	-9799.37	-37489.8	7140.89
[FA (10:1/2:0)] 2E-Decenedioic acid	40599.8	32008.3	34246.6	47708.6	44931.6	27268.4	39969.5	36700	56075.2	40719.9	35853.4	22011.2	31544.7	29803.1	34431.8	26758.4	33894.1	33447.3	34286.6	32287.5	33340.4	21029.8	47652.1	37246.6	27384.5	29854.7	35449.6	30896.2	29534	18526.4	17170.7	38583.3	29112.5	21412.2	29702.6	19135	23915.4	29979	38551.6	29210.4	42768.7	36843.5	-10166.4	-1391.24	-62645.8
L-Lysine 1,6-lactam	314267	142926	322322	52049.3	88703.7	153656	98136.2	151553	261389	149800	51536.9	93094.4	118865	87832.1	56833.1	61911.6	56177.6	184843	53261	87292.7	108466	125604	60551.1	21693.1	61634.5	58706.9	53171.2	57837.5	230598	69023	73141.8	158679	51756.8	121630	110689	54735	64869.2	178469	30333.7	76710.4	37084.1	48042.7	-10304.1	-29455.2	-99332.2
1-deoxynojirimycin	242132	187433	279974	87456	87400.5	47810.7	74222.4	118135	67936.6	93628.4	64207.5	80417	44751.8	63125.5	188659	162406	148234	99373.5	113121	122285	111593	62327.2	49664.2	23888.2	31373	334934	49635.6	138648	243795	169777	165112	521966	134726	162492	273061	27870.5	93364.1	87061.9	211870	289447	19870.2	173729	-11096.9	16362.6	6636.98
2-isocapryloyl-3R-hydroxymethyl-&gamma;-butyrolactone	43284.8	24849.3	26376.2	51274.7	40470.4	28594.6	40113.2	32508.2	95670.5	37542.1	33502.3	26846.9	26599.8	28983	77967.8	32165.2	19617.9	29659.8	25512.8	40919.8	32030.8	55108.4	62809.5	38157	42555	28143.9	51872.5	40857.2	31677	32447.7	39509.5	28890.5	35364.1	42100.9	35451.9	40125.8	33764.2	45315.2	41560.4	38990.1	45716	42088.8	-11130.2	-62.6901	-76144
Dimethyl adipate	387399	953512	675283	780513	1004574	378919	721335	414090	403046	620618	743181	649057	737508	709915	451569	422330	335404	558201	475313	789645	607720	644488	568175	327401	415810	466319	491386	457838	368047	618391	428024	568646	830061	616186	671631	424975	662973	824796	585124	781201	420135	595487	-11419.7	-331807	-32927.4
Herniarin	373138	396794	512152	372151	385578	318536	358755	271594	278148	440803	275985	377897	388044	347309	371095	312147	201930	462897	407233	350984	407038	348571	284497	195619	328280	292991	376076	332449	327014	252746	312554	280971	490352	413992	395105	349290	367239	339744	260419	445316	380798	362178	-11445.9	-18534.8	24521.1
Cinnamaldehyde	106526	103246	87289.2	159196	73049.6	62659.7	98301.9	289137	76353	182524	79260.6	93614.5	85469.7	86114.9	198068	165348	153771	199200	138877	98587	145555	199594	160901	98523.7	90386.6	163114	69586.3	107696	86854.1	127379	164424	76722.8	198270	72224.3	115739	185108	161091	226761	212254	110573	97953	140260	-12186.9	9108.75	-5827.12
[FA hydroxy(9:1)] 4-hydroxy-2-nonenal	61392.9	75829.9	39132.5	87917.3	72855.5	48544	69772.3	43610.6	58870.1	45993.3	63165.4	32439.6	73255.1	56286.7	84687	48022.4	45719.7	35771.2	56385.8	77776.4	56644.5	75313.1	111316	82918.4	48746.9	47082.2	51149.4	48992.9	57663.2	84402.8	61730.8	63752.7	68714.3	57490.2	63319.1	51921.1	75085.3	83461.8	61654.9	65713.6	45107.4	57492	-13485.5	-28783.6	-18370.5
Dihydro-4,4-dimethyl-2,3-Furandione	40923	62621.4	71637.5	72036.6	52745.9	57593.5	60792	55468.8	70925.8	58403.3	43735.2	48008.7	49580.7	47108.2	168873	51313.9	44852.1	62263.5	69760	72169.7	68064.4	81364.5	35544.5	47498.2	53583.3	46184.2	62223.4	53997	45632.2	39865.6	23591	87136.7	72213.8	80935.3	80095.2	58578.6	58340.2	24779.8	50335.3	66878.2	67960.7	61724.7	-13683.8	-18172.7	-23695.4
N-hydroxyvaline	80088.3	84255.2	53268.8	56747.7	78612.8	38822.5	58061	53378	85529.2	60620.5	39309.3	43524.3	48553.3	43795.6	61415.3	63621	47407.1	48482.7	59864.9	49370.8	52572.8	75126.1	74083.6	34677.8	39718.8	404195	63232.5	169049	67556.7	54946.3	153963	241301	82982.8	58511.8	127599	44406.1	61236.2	55761	70028.4	207812	33869.1	103903	-14265.4	119678	2621.97
ubiquinol-1	59061.4	89453	25329	80051.3	90427.8	65430.3	78636.5	49508.7	34433	56421.1	68652.1	38351.5	80982.5	62662	69933.8	63174.6	35156.9	83254.9	83445.4	99131.9	88610.8	73750.4	96958	35860.6	42649.9	46153.7	51117	46640.2	67685.4	97682.4	49591.5	70772.6	41200.3	69071.4	60348.1	41929.7	65634.2	72281	78917.8	62369.5	47622.8	62970.1	-15974.4	-52491.7	-16951.3
Farnesoic acid	90353.8	162214	172947	177529	179721	160948	172733	179628	182243	195394	244578	145209	79714.6	156501	197836	182176	72661.2	191552	94281.1	231083	172305	178360	213177	81603.6	102515	132229	166964	133903	172543	210156	214758	147268	189528	168927	168574	160181	168474	188157	151362	163491	140016	151623	-16232.1	-97180	8399.59
3-Isopropylcatechol	145918	100427	70728.4	68708.9	119177	70397.6	86094.6	74270.2	89006.1	80101.1	68336.6	71253.2	69383	69657.6	42123.5	70971.4	81305.9	63032.8	59554.9	74836.9	65808.2	113387	133677	53431.7	79037.1	48587.6	121238	82954	39116.7	43768.6	63242	51210.7	25615.3	43982.3	40269.4	53290.3	41946.2	57019	65308.8	39120.2	41577.9	48669	-16437	8117.13	-22826.9
2-Isopropylmaleate	221073	191860	161586	330978	246647	158976	245534	221794	192444	204557	254652	189809	242255	228905	237975	175320	137132	246229	232103	234778	237703	239743	267974	230513	286030	291045	301455	292843	217027	221799	181648	247390	227587	254141	243039	223719	223288	240081	209629	246877	204132	220213	-16628.4	58065.6	-44778.4
[PR] Iridotrial	638139	330207	248057	296115	345006	199110	280077	151584	308931	299675	286924	207209	295815	263316	400883	294749	219394	207227	372005	339422	306218	337222	428527	322207	296727	297541	300089	298119	230228	269427	277021	275194	255632	300315	277047	213533	291698	309405	207016	268234	221556	232269	-16760.9	-41303.4	-40054.1
ancymidol	164049	141908	124517	144596	110995	146549	134047	132478	143281	114388	118037	108022	124148	116736	218720	227208	248194	223832	233438	200884	219385	189355	206754	226958	216788	203503	212330	210874	119227	130648	121203	144975	166338	147582	152965	171181	145469	143414	97399	131048	110287	112911	-17310.9	9990.12	3419.55
Glycerol	102079	104922	87944.5	119722	100193	86689.5	102202	87287.4	155740	96359.9	86581.1	68897.2	99023.1	84833.8	99260.1	113597	70553.9	79014	84233.9	93242.1	85496.7	92375	93368.5	101389	103777	110352	113265	109131	124337	99042	87286	117835	112656	122584	117692	132122	123366	83955.7	130835	131203	101296	121111	-17367.9	15889.1	-1824.58
D-Apiitol	67539.3	66431	53248.3	71438.6	61594.7	56155.5	63062.9	50692.4	59070.5	57877.9	56672	39121.4	41047.4	45613.6	66146.5	66435	21593.9	61666.3	56388.2	65556.7	61203.7	62472.7	58799.9	38719.1	68677.1	53413.7	73377.2	65156	58253.8	45876.9	47056	51813.6	61581.2	81513.3	64969.4	53522.7	51487.2	48290.9	68679.2	63739.8	57015.4	63144.8	-17449.3	-400.66	20102.2
Octane-1,8-diol	96149	86814.9	90548.4	87152.8	78136.3	90240.7	85176.6	88781	83647.1	77704.1	51861.8	81721.8	68932.6	67505.4	71459.7	92279.3	50534.9	94639.1	107638	61753.2	88010	87336.3	78889.7	51325.2	79862.2	78711.8	92671.5	83748.5	80685.4	58890.7	70240.9	75031.2	73475.3	64381.8	70962.8	87074.2	67715.3	51083.4	72604.2	118886	81704.8	91065	-17671.2	21995.3	-31622.3
Capryloylglycine	154777	120272	172992	135800	96981	146290	126357	181973	284412	150356	90006.3	114661	121103	108590	207311	117669	144341	116739	120138	135308	124062	130180	125183	144233	141257	106024	124163	123815	95740.5	75561	103021	192106	195882	144328	177438	128042	117349	115879	83192	221494	132762	145816	-17767.2	-11493.3	-39600.6
L-3-Amino-isobutanoate	1.7423e+06	1.07724e+06	908548	1.07003e+06	1.0917e+06	1352282	1.17134e+06	1.11752e+06	1.30661e+06	1.22407e+06	997739	1.05889e+06	1.40363e+06	1.15342e+06	1.29032e+06	1.35901e+06	1402232	1.2127e+06	903770	978393	1.03162e+06	1188056	1002322	1.34275e+06	1.27093e+06	1.25723e+06	1.15312e+06	1.2271e+06	1.21497e+06	1.17569e+06	1368126	1.06077e+06	1.12654e+06	1.57786e+06	1.25506e+06	986892	1.16183e+06	1.38988e+06	1.34966e+06	919000	1.37771e+06	1.21546e+06	-17917.3	248702	-7718.13
L-Arabinose	66316.5	69416	46751.7	72221.6	63898.3	35132.5	57084.1	58145.4	56245.7	53596.9	53529.8	37687.1	23538.4	38251.8	69841.9	72127	14952.4	46179.4	51643.5	103680	67167.5	50343.7	59177.7	31411.4	74447	42475.5	67452.6	61458.4	76490.5	52347.8	61189.6	42218.8	83129.2	87398.8	70915.6	42825.1	50917.4	44747	85221.8	64376	39994.6	63197.5	-18832.4	-42221.3	-66034.3
Z-Gly-Pro-Leu-Gly-Pro	246006	267376	136558	213988	210951	199285	208075	124044	289488	111757	142112	210628	213628	188789	267963	231073	227297	265306	235250	291263	263940	217271	244828	225507	104925	170714	107443	127694	249854	229256	234991	191783	386448	204240	260824	385456	283005	194498	173543	298749	112076	194789	-19285.2	-163570	55715.6
[PR] 9-Hydroxy-helminthosporol	197113	189152	209436	144418	176184	157709	159437	217342	213173	245005	209579	145935	62250.1	139254	141707	161114	163304	210517	189665	237350	212511	186349	184131	148258	162108	85832.1	122240	123393	196084	210738	183281	172116	91707.1	89140.4	117654	150006	225554	212548	178952	151252	189906	173370	-20182.7	-113957	-8034.59
Diethyl 2-methyl-3-oxosuccinate	62464.5	57961.7	62824.7	59030.3	73031.9	63422	65161.4	61770.6	68780.2	41553.6	43830.3	44644.4	45004.1	44492.9	64025.1	61302.7	40632.2	51634.1	37829.6	41551.6	43671.8	29821.7	72400.2	35301.9	60130.2	46544.9	91436.6	66037.2	46732.8	51632	40513.8	58319	63278.9	67431	63009.6	70912.8	47754.5	60582.4	47891.2	64677.8	52356.1	54975	-20668.5	24485.6	-35585.2
(2S)-2-Isopropyl-3-oxosuccinate	115356	128921	135594	142315	166630	109749	139565	126505	86263.1	154055	132612	76493.2	144024	117710	105270	88196	73113	171080	109934	106124	129046	106083	105651	53015.6	109250	90732.8	98441.6	99474.6	116414	94253.6	87700.2	116750	157846	130745	135114	76477.9	93741.1	96617.9	89692.2	144162	64731.8	99528.6	-21855	-6649.85	-1166.81
Oxalate	128056	184520	124077	196333	160506	136297	164379	160487	173204	192123	125664	140594	159081	141780	146204	154451	117434	112225	85672.1	148675	115524	142335	170830	129759	136863	152995	109437	133098	142068	135989	77071.6	97541.6	184820	149332	143898	157112	154663	152491	140291	155420	132482	142731	-22598.7	-15576.9	-41865.5
2-oxobut-3-enanoate	155550	213779	251256	293475	137426	198208	209703	240895	179359	201750	149474	134941	275980	186798	348317	244473	159012	251720	236611	187310	225213	187904	173558	156017	235251	308989	304649	282963	191003	183003	133224	259017	273358	252800	261725	269874	174899	180725	223797	233500	202282	219860	-22904.9	95653.5	10722.4
[FA (7:1/2:0)] 2-heptenedial	76859.9	82806.7	71493.6	129419	99808.2	97304.5	108844	81802.5	89461.5	86840.8	97571.1	86761.8	73295	85876	63941.7	79000.7	62111.9	160415	74354.3	61429.6	98732.9	92771.4	90928.2	88180.3	104303	69313.6	88794	87470.2	70697.6	65850.4	68740.2	90382	84685.1	72085.6	82384.2	75482	177979	106195	78227.6	106274	94818.1	93106.7	-22968	26040.5	-1362.11
Traumatic acid	68748.6	43775.3	39094.7	79241.4	53307.4	63464.4	65337.7	42387.5	77187.1	41198.6	41253.3	41509.5	42120.2	41627.6	265723	45554.4	38041.7	36146.3	48699.4	52431.4	45759	50452.1	59615.1	41583.9	48408	34692.4	45391.9	42830.8	48773.3	75930.2	33437.7	37381.4	46223.3	54432.9	46012.5	48496.3	48912.9	62400.6	43242.1	51523.6	39185.5	44650.4	-23710.1	-9600.62	-60809.4
[FA oxo(5:0)] 3-oxo-4-pentenoic acid	203128	168696	157143	248472	138547	179220	188746	242674	184186	157486	119906	141922	229227	163685	629995	217615	140213	218481	192952	168109	193181	185336	167656	110076	254982	239237	242163	245461	144255	137030	119931	241801	264854	212344	239666	242544	230907	115047	140159	179346	217066	178857	-25061.6	77351.8	-10890.4
Nona-2,6-dienal	133527	147758	79877.2	146764	141820	111066	133217	84551.9	98260.5	105523	125759	68637.5	128128	107508	99692.9	93203.5	62131.9	87186.1	77437.6	131863	98829	156121	183306	105350	79724.5	101675	99421.3	93606.9	85426	149777	101930	112343	129250	106641	116078	80114.9	133757	209739	134460	103509	77592.9	105187	-25708.8	-38256.4	110811
1-O-Octadecyl-sn-glycerol	838706	987927	949765	1.00505e+06	1088422	1.07461e+06	1.05603e+06	855751	975182	1.00289e+06	1.02542e+06	1160687	903556	1.02989e+06	734326	941596	907392	935084	990178	838184	921149	974280	911088	863547	885485	979781	1.02566e+06	963642	899519	1.01256e+06	1058795	890114	821514	888381	866670	952068	921893	1074810	939480	997404	995560	977481	-26140	125458	10717.8
[FA] Methyl jasmonate	466396	173796	205270	172255	175240	177891	175129	73344.7	182891	200045	186952	86958.6	172704	148871	141917	122865	122700	176583	123559	174796	158313	136505	174918	106884	161360	145450	154989	153933	149432	152513	182050	122081	213095	181250	172142	84989	189498	218837	165202	191852	191525	182860	-26257.3	-20863.2	11576.6
Phenylethanolamine	98001.1	51950.4	80997.4	87465.2	73470.6	85302.2	82079.4	43702.8	55478.9	60989.4	69050.2	55809.3	42468.4	55776	70754.3	52114.2	50495.8	51758	49205.3	69242.4	56735.2	35827.3	43545.4	58342.6	59350.5	42043.8	60552.2	53982.2	49705.1	42374.4	34308.5	48468.9	63348.2	53622.8	55146.6	46283.8	57933.8	47184.5	67649.7	73645.5	58874.6	66723.3	-26303.4	-15260.3	-453.984
Quinate	88917	81937.4	72209.2	94318.1	80409.2	68999.4	81242.2	72900.5	78064.3	60314.8	50784.1	27392.1	82972.9	53716.4	71930.1	65670.9	52004.2	48500.2	78955.3	70137.3	65864.3	59519.2	94911.4	45246.1	93995.8	65382.9	81639.8	80339.5	62462	82297.7	49403	101991	97996.9	61285.4	87091.2	90266.9	78107.5	57598	96424.4	77120.3	86367.1	86637.3	-27525.9	10202.2	2897.49
[FA (9:2)] 2,6-nonadienoic acid	57213.1	39626.8	82564.2	69291.6	93966.1	62683.9	75313.9	52432.1	58871	80374.5	43496.4	50048.4	47858.4	47134.4	70723.7	43290.8	36507.2	49862.2	37629.5	60060.3	49184	41709.6	35265.3	31883	35929.1	45271.1	39130.8	40110.3	46441.7	57201.3	44088.9	53553	65208.3	55769.1	58176.8	58326.5	63119.3	53667.3	76369.1	48593.1	58260.6	61074.3	-28179.5	-19950	-1884.91
Apiole	279983	326163	323483	291926	257122	198967	249338	264053	216086	308064	201156	229376	231896	220809	198395	201334	173124	339650	228600	266852	278367	255890	242440	72549.7	214411	244403	280254	246356	266540	239140	230104	256648	310125	272489	279754	300306	274156	274108	227863	336166	269579	277869	-28528.8	-20496.2	8108.82
D-Erythrulose	113745	111174	98743.3	129982	102082	101174	111079	106005	95438.6	89955.6	86931.1	60015.7	99377.2	82108	114251	111808	64312.1	90392.6	103401	114645	102813	93369.7	111857	70333.6	132676	105738	120587	119667	86225.4	100403	88464.5	114440	132358	113413	120070	106277	98128.5	88038.2	142589	122315	119634	128179	-28971.3	5021.42	-69261.2
[FA (8:1)] 2Z-octenoic acid	317927	403397	445278	405181	251691	406495	354456	441207	438229	626912	264416	382562	323732	323570	224015	390791	251884	445382	303632	258518	335844	281628	130196	192692	370107	283530	244327	299321	303067	221058	262725	465510	382178	379090	408926	415937	466493	221839	223821	394071	401102	339665	-30885.5	40803.6	-27060
methoxyfuraneol (keto form)	158421	205286	226909	235100	172842	165595	191179	191813	147847	229370	141624	148257	188981	159621	431910	269607	148602	217998	226081	161020	201700	157212	149375	108723	206809	203047	179543	196467	150350	145032	105498	195606	180539	274482	216876	215893	180319	155781	142452	231368	195628	189816	-31557.8	35447	-7663.34
[FA oxo,hydroxy(5:1/5:0)] (1S,2R)-3-oxo-2-(5'-hydroxy-2'Z-pentenyl)-cyclopentaneacetic acid	111547	81283.6	42755.6	121122	108953	83417.6	104498	89272.4	116859	84312.5	81190	49161	72939.7	67763.6	129856	80750.1	58874.7	79471.3	85694.5	64767.3	76644.4	95431.2	94626.1	67737.4	83803.8	74768.1	81790.5	80120.8	86683.8	72752.6	88681.3	106486	81690.9	78343.1	88840.1	87908.7	86942.6	98553.9	93315.9	89898.5	60316.1	81176.8	-36734	15353.6	-1350.61
[FA (10:0/2:0)] Decanedioic acid	125588	232993	96189.9	247134	247454	114168	202919	97578.9	106660	116712	246267	87610	162689	165522	151799	105141	68392.1	87232.3	92135.6	155337	111568	162296	265170	176264	99697.9	96221.1	103645	99854.7	94031.9	234769	137652	163767	172108	160272	165382	109153	149301	322545	205941	171843	114310	164031	-37396.9	-55482.3	-8886.24
1-(3,4-dimethoxylphenyl)ethane-1,2-diol	178170	207340	155480	200549	199211	116937	172232	154062	158818	180724	132147	147475	123714	134445	133279	149275	128024	165719	108753	173579	149350	202887	144506	134426	146330	133004	137004	138779	129077	132593	163012	191058	171091	160881	174343	186047	169699	202113	154261	194146	147964	165457	-37786.8	-34800.2	-15282.8
[FA (18:1)] 9Z-octadecenamide	101375	128456	126260	58197	72451.2	125100	85249.5	89743.8	67106.9	62747.5	63469.2	39160.7	36969.8	46533.2	270344	79584	47921.3	173432	58734.5	144073	125413	164257	69980.4	79969.1	44014.2	42764.1	52273.1	46350.5	186141	138267	165471	103280	264985	105660	157975	248309	254979	188779	138214	188548	101314	142692	-38716.3	-97722.1	-633.56
N-Butyryl-L-homoserine lactone	153126	150826	130487	147328	102050	114912	121430	98471.7	79277.2	111453	84484.2	77073.9	85097.8	82218.6	86325.2	69922.6	72290.7	74336.6	89478.8	74883.7	79566.4	93252.5	69406.2	74465.7	81440.7	71996.7	85315.6	79584.4	100280	92916.6	99954.5	82323.2	109716	94526	95521.9	107139	118440	92441	90670.7	124378	69616.1	94888.3	-39211.1	4700.64	24910.2
(+/-)-5-[(tert-Butylamino)-2'-hydroxypropoxy]-1,2,3,4-tetrahydro-1- naphthol	510873	657114	513946	491285	592209	575016	552837	622776	513235	551974	563517	429205	546283	513002	547346	556190	538025	580995	504052	614151	566399	558373	561618	590621	474261	537654	735253	582389	598370	581559	544952	631193	737008	606211	658137	765892	708705	630272	696139	790258	562746	683047	-39835.1	-31761.6	23166.9
trans-4-Hydroxycyclohexanecarboxylate	42569.8	44661.8	30965.6	81246.3	79352	59290.3	73296.2	63056.4	98584.8	44656.7	27237.6	31519.3	40098.7	32951.9	54369.6	39832.9	36437.4	29120.5	38722.3	46212.7	38018.5	31345.2	97802.7	82557.4	49442.5	42558.6	36517.9	42839.7	28962.9	30609.2	28155.9	33444.2	34027.7	32136.9	33202.9	35504.4	34901.9	36872.5	49693	37034.9	82381.8	56369.9	-40344.4	-3373	15463.3
L-Olivosyl-oleandolide	177468	153862	175876	187572	122553	164700	158275	195718	198524	176102	99758.6	107900	143629	117096	147117	142734	183161	170013	174992	129694	158233	107903	129191	75925.8	218613	184248	187803	196888	133501	113802	77845	178153	162892	120660	153901	164721	140959	88071.4	127393	190030	190671	169365	-41179.3	67193.5	-4148.58
indolylmethylisothiocyanate	62084.6	101590	101810	27761	30347.1	79732.9	45947	41778.3	21827.9	15923.7	3903.4	0	0	1301.13	215298	23532.4	12479	133848	22042.4	126055	93981.7	101311	31988.2	51546.4	0	0	0	0	196911	112358	109422	40227.4	260608	65540.7	122125	245724	256383	178444	133604	155670	64656.1	117977	-44645.9	-126055	-55923.2
2-p-Tolyl-5,6,7,8-tetrahydrobenzo[d]imidazo[2,1-b]thiazole	45267	89367.6	96219.1	0	46145.1	89443.1	45196	35277.9	0	0	0	0	0	0	356950	40514.6	0	152626	39882.4	226069	139526	182004	0	0	0	0	0	0	269804	195946	168780	57961.8	398382	162874	206406	246563	317082	241088	151047	260211	40190.6	150483	-45196	-226069	-24058.2
N-Methyl-2-pyrrolidinone	368778	408211	406091	385495	427151	376170	396272	382745	391079	336266	389109	352055	311636	350933	409123	342276	412985	382107	388256	301963	357442	407608	272709	358383	357113	348045	351143	352100	266157	321315	327236	320793	425366	428526	391562	434481	402502	402103	307820	437653	357039	367504	-45338.8	50137.6	2.6781e+06
Triethanolamine	489711	1.4343e+06	641586	198846	364687	309854	291129	460972	416973	397379	243803	251452	240163	245139	626576	331218	303695	250356	392299	247727	296794	441083	219519	254323	267944	211869	369417	283076	353945	317171	520184	352766	324299	357745	344936	269207	414418	333535	8600999	265204	202893	3.02303e+06	-45989.6	35349.2	18996
5-Hydroxypentanoate	155850	169409	171860	209393	145038	200645	185025	186667	177431	147422	147198	104887	160748	137611	190794	215580	163027	170178	190328	194985	185164	165262	185274	202441	201712	162563	190699	184991	187844	186700	159496	165569	175397	164991	168652	189459	189945	145378	174563	191545	196837	187648	-47414.2	-9994.22	-3605.65
3-Hydroxyhexadecadienoylcarnitine	196108	177048	203446	130238	188621	185230	168030	176908	187830	152000	112947	133441	108965	118451	193684	176460	150699	298506	183411	187224	223047	180274	142596	173672	143809	118872	128102	130261	160165	168657	200815	135893	213074	144154	164374	152136	168210	144984	169577	157614	155114	160768	-49578.7	-56962.6	-9552.54
butylene	193546	192764	270489	305447	245315	234934	261899	256224	606319	249132	202175	184859	249092	212042	254952	251128	218055	240351	244368	497611	327443	236921	212369	213595	240100	193729	259673	231167	235901	252292	282325	204128	287130	212776	234678	303364	264083	397893	223822	242514	209040	225125	-49856.7	-266444	-39462
[FA (11:0)] 11-bromo-undecanoic acid	44699.2	132331	108904	0	17232.5	139348	52193.6	40219.5	0	0	0	0	0	0	228071	16060.3	0	155826	19656.4	165851	113778	81478.8	0	31144.6	0	0	0	0	112818	101048	114257	38711.7	285106	126490	150102	292516	246405	255876	63560.9	196046	72314.1	110640	-52193.6	-165851	9046.06
Perillic acid	1.15486e+06	821829	846464	829367	724714	564583	706221	650343	627095	1.01941e+06	627551	703862	630438	653950	473070	667886	505360	811319	564659	619505	665161	704889	445170	455056	750202	512617	574206	612342	540715	447029	542739	792993	718828	718821	743548	695492	726043	654467	540428	1.06027e+06	657078	752594	-52271	-7163.71	1854.54
Spermine	233191	351290	245381	328323	325979	310338	321547	343260	328712	309038	269776	284955	249150	267960	329203	348530	327084	319321	240414	345422	301719	394281	254776	312424	324922	330293	273477	309564	340308	283729	269998	257739	314405	336320	302821	239830	287281	284337	306171	276367	331489	304676	-53586.6	-35857.9	-38788.8
Borreline	106096	98920.1	121864	61155.5	33803.8	68076.9	54345.4	61421.6	0	29808.4	0	0	0	0	185629	71078.6	8822.11	131039	35024.4	105932	90665	124374	55308.3	58106.9	0	0	0	0	239299	136299	100620	47342.3	334046	74356.6	151915	201987	389360	189511	140447	136890	62041.3	113126	-54345.4	-105932	-38211
(Z)-4-Hydroxyphenylacetaldehyde-oxime	253494	189293	129394	234847	208608	170622	204692	160410	200221	177196	122365	168891	155603	148953	195442	185185	157802	137328	140347	165636	147770	162189	259715	156291	185747	107956	137547	143750	3.31292e+06	3.52585e+06	3096172	3.1842e+06	3446567	3532149	3.38764e+06	3.93603e+06	3.8362e+06	3.89123e+06	3.72751e+06	3.33997e+06	2.98079e+06	3.34943e+06	-55739.3	-21885.9	-14171.9
Ethyl (R)-3-hydroxyhexanoate	146533	237537	154369	254357	223687	176835	218293	140345	259827	160756	160310	131923	194839	162357	301839	146496	113045	134490	186628	193428	171515	253621	196219	192947	163666	152500	169790	161985	114222	179675	146690	167642	205402	194331	189125	189732	212263	208406	131631	222075	171153	174953	-55935.4	-31443	18716.2
4-hydroxy-5-methyl-2-propyl-3(2H)-furanone	54827.1	71865	59773.4	119282	152798	84660.8	118914	80364.1	89970.1	94735.4	67607.7	45762.8	75400.3	62923.6	70424.2	51456.2	46596.5	31997.1	48002.1	74921.2	51640.1	60043.5	81230.5	69134.6	63749.3	59090.7	43209.6	55349.9	56228.9	55478.9	42824.3	73792.5	52547	43198.1	56512.6	65904	79234.9	72797.8	77554.4	59403.4	88728.4	75228.8	-55989.9	-19571.3	-25573
[FA hydroxy(9:0)] 2-hydroxy-nonanoic acid	146070	174113	115502	215647	212362	126799	184936	124737	306176	119173	137886	98318.8	147645	127950	168085	117354	99901.9	102808	121994	126573	117125	242175	283743	149762	134300	102153	122893	119782	113706	119095	124281	140275	123087	265372	176245	140871	133814	194988	144173	181937	125906	150672	-56985.9	-6791.12	1784.55
[FA dioxo(8:0)] 4,7-dioxo-octanoic acid	153312	194739	157598	220762	187940	188384	199028	150156	188129	154068	146070	135111	130422	137201	219368	168340	104855	144748	180439	205299	176829	242803	172901	161881	195754	144103	159855	166571	125271	149196	138197	151475	196276	172425	173392	132184	166257	164280	176035	186361	163134	175177	-61827.4	-38728	-41272.9
Nonate	204049	262490	141490	282260	267463	179178	242967	157025	209930	210913	198834	122536	220155	180508	244545	139639	114271	145849	156372	238454	180225	323170	283800	209342	172618	153152	166118	163963	156350	215009	179100	249613	233083	217583	233426	171796	191291	221828	196524	222000	157936	192153	-62458.6	-74491.6	420913
Pentanoate	1.54615e+06	913835	997351	1.76702e+06	1.03743e+06	1.33179e+06	1.37874e+06	1.57245e+06	1.37365e+06	806578	1.02194e+06	1.08851e+06	1.83404e+06	1.31483e+06	1.25647e+06	1.53261e+06	979885	1.5502e+06	1.75995e+06	1.06977e+06	1.45997e+06	1.23548e+06	1.13048e+06	1.49821e+06	2233853	2.08418e+06	2.61339e+06	2.31047e+06	1.25208e+06	1.03597e+06	852788	1.50168e+06	1.4148e+06	1.22789e+06	1.38146e+06	1.91131e+06	1.50715e+06	1.07074e+06	1.69621e+06	1.56486e+06	2.14604e+06	1.80237e+06	-63915.5	1.24071e+06	-72244
[SP (4:0)] 1-deoxy-sphinga-6Z,9Z,12Z,15Z-tetraenine	178149	340801	305832	248838	150975	215747	205187	299423	145094	195555	344448	0	60065.5	134838	490627	258054	76459.8	429216	156394	363105	316238	231014	140458	143561	71677.3	49596	0	40424.4	436143	254211	259144	265289	613185	257946	378807	487316	635116	420304	313776	363227	242685	306563	-70348.9	-322681	-3928.31
perchlorate	263369	274314	148734	286194	277775	184000	249323	217084	218737	269504	191217	150961	183603	175260	319995	237571	241201	227651	198599	236070	220773	230463	131897	256899	237983	179656	225647	214429	140355	121094	92239	149238	121078	123900	131405	117953	128759	128401	134910	109230	138290	127477	-74062.9	-21641.2	21006.1
Maleic acid	358232	429044	325995	446775	530728	320262	432588	336731	357142	321373	429563	226776	403171	353170	378694	381173	164098	308846	329637	475522	371335	540839	562627	315025	347997	294441	358815	333751	334208	469029	315649	314132	358794	402801	358576	297903	369995	489940	485411	364396	288939	379582	-79418.3	-141771	257531
Phenylacetic acid	155452	304204	246064	412258	360300	252100	341553	384328	973723	419942	252331	248336	284217	261628	190014	169884	191262	125947	126860	276592	176467	185731	378727	642897	425492	348784	232578	335618	185976	101062	167983	171318	172180	98113.6	147204	218295	183244	215194	325173	235884	653148	404735	-79925	59025.4	-62298
7,8-diketopelargonate	291976	202581	205585	324756	282850	208899	272168	254635	306594	221821	181906	189812	186152	185957	283966	273712	206271	267475	170033	219620	219043	276732	188234	139232	222035	182463	168688	191062	227977	200775	250982	318641	232991	266935	272856	250575	186342	295098	169154	246689	215831	210558	-86211.2	-28558.5	-25282.4
[FA hydroxy(6:0)] 4-hydroxy-hexanoic acid	220090	232708	168693	404112	200548	232902	279188	197819	165764	193492	207570	138360	222323	189417	295630	216006	185597	148599	203524	236506	196210	288364	234640	272183	239886	183091	179789	200922	130945	199008	177477	230331	213677	293311	245773	199789	155591	201907	236105	226307	199059	220490	-89770.2	-35584.6	-62893.9
7-oxoheptanoate	291644	342192	223198	327831	307953	324048	319944	213724	458777	245331	291828	189670	191206	224235	436123	265642	219499	218694	301152	366479	295442	433492	350654	350970	258318	242196	258354	252956	186371	285601	251247	279429	374807	295419	316551	214930	306226	289167	252311	268396	240265	253658	-95709.7	-113524	-25217.7
[FA oxo(8:0)] 3-oxo-octanoic acid	2.7746e+06	366296	227750	370519	367760	237687	325322	244426	696022	227188	226876	202136	253555	227522	329076	246072	191221	213494	238438	251376	234436	444594	341340	279392	275304	243328	231561	250064	222807	258244	306196	290746	249785	290863	277131	296566	233816	300480	243078	293679	218984	251914	-97799.6	-1311.36	-258801
Peganine	184536	264694	173113	95913.8	57104.3	152545	101854	104384	51827.6	54851	10742.5	0	0	3580.84	397899	87460.9	45237.8	261865	56782.2	236168	184938	224874	55285.8	104644	4633.34	3673.55	0	2768.96	314242	197852	316958	80059.9	690639	171094	313931	134163	141333	75505.1	56917.1	79180.4	29292.1	55129.9	-98273.6	-233399	-16344.9
beta-Cymaropyranose	345095	284325	173666	449689	264764	184849	299767	212764	158945	138404	143780	175187	281178	200049	139997	221985	154734	233597	231960	153285	206280	251379	308676	168963	225914	191853	291402	236390	164064	146303	122636	239038	204539	273131	238903	340527	194184	154346	214438	264565	188670	222558	-99718.7	83105.1	-5361.57
trans-2-Dodecenoylcarnitine	199192	66805.9	0	122927	125254	120384	122855	189896	0	62919	0	57135.7	0	19045.2	238828	179830	190937	193696	165142	224877	194572	206651	196314	180691	134657	207879	218225	186920	113538	67389.4	121739	49828.2	155482	116145	107152	80144.9	70242.7	117265	72365.1	77123.5	155881	101790	-103810	-37956.3	3400.58
Furfural diethyl acetal	269330	406825	265271	466325	456384	255037	392582	264742	217168	327494	263968	265215	303113	277432	245394	275740	146537	218626	229524	265620	237924	464454	328857	279274	253786	228801	232069	238219	230934	246926	304261	346552	308868	355554	336992	391416	252755	396177	290422	438055	292700	340392	-115150	-27401.8	-54950.1
Phenylacetone	704538	722567	654724	657554	592732	559053	603113	849844	504226	665705	524084	464628	466543	485085	816788	706026	594157	892772	570370	711355	724832	812394	643746	686566	533696	600307	721920	618641	907115	898810	831113	651806	1.01262e+06	716422	793615	1.08597e+06	1.01727e+06	893637	716577	980199	519221	738665	-118028	-92713.8	59869.4
Phosphoramidate	1.08001e+06	1.21818e+06	1.22221e+06	1.03942e+06	1.25839e+06	1.13989e+06	1.1459e+06	1.12649e+06	1.12611e+06	1.10877e+06	1.04517e+06	1.10918e+06	922638	1.02566e+06	1.03987e+06	1.11492e+06	849051	1.12728e+06	1.07626e+06	1.15191e+06	1.11848e+06	1.21561e+06	1122596	1.14898e+06	1.08964e+06	1.07788e+06	999662	1.05573e+06	902422	1.1417e+06	1.16849e+06	1.10193e+06	947987	1.14099e+06	1.06364e+06	1.25288e+06	1.09145e+06	868671	1.21628e+06	1.08146e+06	1.07278e+06	1.12351e+06	-120237	-96183.3	-114189
Diethanolamine	567233	407666	363929	331843	236258	104968	224357	116629	114935	95895	90830.6	100916	102048	97931.5	192422	480402	277652	293409	303082	369317	321936	87175.5	65205.4	59521.2	57847.8	607754	81246.4	248949	655785	235149	76076.9	537650	162457	175433	291847	57339.8	94724.3	70804	111908	354760	66303.6	177657	-126425	-120368	-6502.3
[PG (17:0/14:0)] 1-heptadecanoyl-2-(9Z-tetradecenoyl)-sn-glycero-3-phospho-(1'-rac-glycerol) (Ammmonium salt)	490458	391407	672823	388494	698923	393611	493676	814313	539322	714668	363825	395015	333369	364070	418759	529556	415990	729896	454147	629887	604643	450372	418182	551518	613285	461949	417101	497445	420057	505660	542026	289341	598058	652023	513141	583067	618758	574845	408539	626515	484862	506639	-129606	-132442	3010.34
Indoleamine	314957	463328	390489	182735	70337	183568	145547	451376	123828	139100	21514.9	13083.6	0	11532.8	968016	231088	56508.9	442810	122873	572972	379551	350255	145102	242620	0	11500.2	0	3833.41	573130	320666	418153	159490	1.04611e+06	308385	504662	840244	1157373	670775	613117	620628	289272	507672	-134014	-569138	39865.4
Suberic acid	97468.1	141750	146471	236341	367507	135822	246556	119978	212589	165948	145827	97027.3	89384.6	110746	113598	84402.6	105752	91492.9	64305.1	180708	112169	81634.7	164639	109520	107033	95227.3	79389.8	93883.5	100782	90146.2	86357.8	115678	138944	79120.7	111248	59857.4	82364.6	138576	142724	108575	202040	151113	-135810	-86824	113919
1,6,6-Trimethyl-2,7-dioxabicyclo[3.2.2]nonan-3-one	724283	656840	574058	756650	633466	490228	626781	540080	542866	787704	480391	508705	482909	490668	567590	517987	393957	581302	449164	618515	549661	588973	735583	553754	509131	425361	415716	450069	471473	622589	516935	530497	571121	574833	558817	573604	607448	927245	700854	797110	520243	672736	-136113	-168446	27794.1
ethyl-(2R)-methyl-(3S)-hydroxybutanoate	341526	255206	216007	641714	247170	227479	372121	227900	234019	208639	339402	106854	258835	235030	372509	258587	273523	188646	278323	350839	272602	191415	440492	326501	267460	287533	252564	269185	181201	336990	215559	290521	306136	230371	275676	191730	247379	284531	390659	290324	229429	303470	-137091	-81653.3	-169122
Cantleyine	218826	257048	288578	275467	223272	269040	255926	74589.1	68839.9	65100.7	112162	73843.9	87381.1	91129.1	219693	174298	129502	195131	301223	190393	228916	179657	272756	221228	142606	239540	228091	203412	292779	232593	289414	257921	246964	240436	248440	77381.7	135069	94208.3	80238.7	83759.9	73956.2	79318.3	-164797	13019	-1.0522e+06
[Fv hydroxy,trimethox] 3'-Bromo-6'-hydroxy-2',4,4'-trimethoxychalcone	34248.1	241168	2116815	53421.2	111982	361840	175748	274158	51227.6	93283.9	0	0	0	0	2.55499e+06	460876	73693.3	1.42033e+06	122998	1.04231e+06	861878	1.27037e+06	139243	444943	0	0	0	0	2.91379e+06	181920	1.08643e+06	0	3.19231e+06	300365	1.16423e+06	225834	275162	159820	112758	223333	0	112030	-175748	-1.04231e+06	-3628.96
Cucurbitacin S	826366	1.01264e+06	1.0084e+06	616520	923986	666901	735803	1.05122e+06	937790	798756	536383	604943	509477	550268	1.06155e+06	740899	689752	749115	864560	1.0983e+06	903991	735409	729814	787223	706934	608392	789295	701540	705509	867308	1.25574e+06	507162	1.15026e+06	953092	870171	1.09742e+06	1.14853e+06	1.10799e+06	1.18828e+06	843582	567767	866542	-185535	-396758	6003.67
2,5-Dioxopentanoate	525467	403050	337093	520816	451086	491488	487797	368434	470906	374596	332007	183373	314553	276644	581687	525008	120749	381432	426218	504103	437251	378145	382292	383836	527493	412277	456930	465567	479598	435974	404618	437502	525418	498786	487235	357786	401924	315722	603085	439604	437029	493239	-211153	-38536	146.708
[FA (10:1/2:0)] 2E-Decenedioic acid	502525	536384	498096	926667	505212	408516	613465	546673	529921	502017	351773	294910	433942	360208	466681	449683	443479	386366	517441	447369	450392	435261	479830	428386	539775	609149	498509	549144	252050	317845	281029	463925	402765	537635	468108	421291	352781	321363	353315	609825	441624	468255	-253257	101776	111261
Hordatine A	36413.1	792987	28681.3	211449	681391	192637	361825	629170	389656	267013	72404.7	116474	39702.5	76193.9	1.02726e+06	1.01893e+06	400837	1.17016e+06	19079.4	1.03514e+06	741460	257550	26948.2	746085	904865	1.23436e+06	52011.6	730412	549848	73311.4	72900.7	67891.5	146504	272323	162240	35186.3	202666	649219	168588	45776.4	606138	273500	-285632	-304725	163160
[FA hydroxy(12:0)] 3S-hydroxydodecanoyl-CoA	1.38211e+06	1.53964e+06	1.21835e+06	816333	1.32945e+06	1.10836e+06	1.08471e+06	1.43814e+06	1.09616e+06	1.16735e+06	829904	801674	673887	768488	1.43225e+06	1.3232e+06	850554	1576057	1071938	1.5143e+06	1.38743e+06	1.39911e+06	1289570	1.28621e+06	886739	1064319	780998	910685	1.38741e+06	1.44867e+06	1.68017e+06	755064	1.47577e+06	965604	1.06548e+06	1.20835e+06	1.62018e+06	1285439	1.35949e+06	1.16754e+06	1.15888e+06	1.22864e+06	-316225	-603615	186025
[FA oxo,hydroxy(4:0)] 9-oxo-15S-hydroxy-5Z,10Z,13E,17Z-prostatetraenoic acid	1.1985e+06	1.5867e+06	939499	967092	1.11848e+06	1.0006e+06	1.02872e+06	1.43347e+06	1.02873e+06	1.03481e+06	669301	682331	686259	679297	1.44267e+06	1190587	1066286	1.19563e+06	1.28305e+06	1.15863e+06	1.21244e+06	1.22369e+06	794928	987869	1.05929e+06	744511	1062219	955342	1.41075e+06	832440	1237802	916884	1.17843e+06	1.01819e+06	1.03784e+06	1.42868e+06	1614336	1.38622e+06	1.31008e+06	1330050	1.03146e+06	1.22386e+06	-349428	-203287	97349.7
alpha-Methylstyrene	1.99922e+06	2.03092e+06	2143139	1.98913e+06	2.06366e+06	1.95901e+06	2.00394e+06	2.41337e+06	1.54837e+06	2.03592e+06	1627697	1687131	1617874	1644234	2.17518e+06	2.00017e+06	1.81683e+06	2379036	1.91021e+06	2.30407e+06	2.19777e+06	2.54405e+06	1.99181e+06	2.03006e+06	1.75675e+06	1910697	2329646	1.99903e+06	2.26586e+06	2.59393e+06	2.73697e+06	1.7503e+06	2739004	1.9409e+06	2.1434e+06	3.05283e+06	2751492	3.01065e+06	2.31417e+06	2745762	1.66232e+06	2.24075e+06	-359701	-305035	43363.4
9-Oxononanoic acid	2376950	1.25822e+06	996162	1326130	1.38047e+06	1.05464e+06	1.25375e+06	1.02542e+06	1.46679e+06	1.01731e+06	884848	702252	1.06838e+06	885161	4304694	1.12248e+06	563003	1.04129e+06	1.23922e+06	941667	1.07406e+06	1.16387e+06	1.37992e+06	721368	1.4332e+06	846321	1.1808e+06	1.15344e+06	1.12993e+06	874900	688177	963034	958057	905482	942191	874135	1.14246e+06	600418	1282994	868334	805336	985554	-368587	211775	126777
Hordatine A	49823.1	1.12613e+06	38746.6	268560	801255	361499	477105	761739	412943	306834	81299.2	130944	55125.9	89123.2	1440376	1.37557e+06	716767	1.37318e+06	35616.5	1.28532e+06	898041	308324	36911.4	1.10071e+06	1.08084e+06	1.71487e+06	66840.4	954183	565590	100103	72900.7	87348	182716	332164	200743	53100.4	202666	763190	266453	50346.4	665759	327519	-387982	-331138	2.34439e+06
[FA amino(11:0)] 11-amino-undecanoic acid	10300156	20594692	16669994	10734370	16723191	15419797	1.42925e+07	24169780	16219804	15997423	10669262	15795505	14921474	1.37954e+07	19456110	18682030	15295286	22644616	20996496	17406462	2.03492e+07	21855828	15959929	14684758	11984199	15717493	18546456	1.5416e+07	22133228	25358854	22899006	16512393	37162544	19538304	2.44044e+07	32378000	41156628	39857056	26424328	35578180	18243914	2.67488e+07	-497039	-1.99041e+06	7337.75
[FA (8:0)] octanoic acid	3086846	4.0759e+06	2.08733e+06	4.16242e+06	4115501	2.73969e+06	3.67254e+06	2.37248e+06	2983937	2294980	3450185	1.79906e+06	3.409e+06	2.88608e+06	3782664	2941602	1.89619e+06	2.24757e+06	2.80225e+06	4.58048e+06	3.2101e+06	3881402	5.2035e+06	4623126	2.41777e+06	2.01849e+06	2498622	2.31163e+06	3055607	5590087	3.3369e+06	2879656	3.67345e+06	3.63095e+06	3.39469e+06	2.92086e+06	3.50049e+06	4.4297e+06	3.86672e+06	3.59676e+06	2.74259e+06	3402025	-786454	-2.26885e+06	219003
[FA (7:0)] heptanoic acid	3.01151e+06	3459778	1.72899e+06	3830711	2793872	2.82577e+06	3.15012e+06	2.29945e+06	2446477	1.93397e+06	2027375	1.46998e+06	2.88072e+06	2.12602e+06	2.83925e+06	2540532	1.77831e+06	1.98795e+06	2.64152e+06	2.62488e+06	2.41812e+06	2785564	3.98519e+06	3.16327e+06	2.56668e+06	1.93871e+06	2.4834e+06	2.3296e+06	2.34109e+06	2.80291e+06	1.88995e+06	2361088	2.54453e+06	2590622	2.49875e+06	2.59382e+06	2.35476e+06	2.07328e+06	2.78003e+06	2.69693e+06	2.67629e+06	2.71775e+06	-1.02409e+06	-295282	-4385940
5-Hydroxyindoleacetaldehyde	29982728	34028256	31316950	37215672	30798234	34455476	3.41565e+07	32603106	29359602	29451730	31883250	29566022	30269306	3.05729e+07	30115344	35410420	33753404	36437636	36663500	34716964	3.59394e+07	30111474	30561170	34630760	32078004	31513902	33718644	32436850	31022024	31172912	27693030	29050004	30675014	34661652	3.14622e+07	28884634	30148426	30982650	25516980	29135424	26576446	2.70763e+07	-3.5836e+06	-2280114	-5657.61
[ST (3:0)] (5Z,7E)-(1S,3R,24R)-22-oxa-9,10-seco-5,7,10(19)-cholestatriene-1,3,24-triol	410445	461538	429925	12541854	324416	449137	4.43847e+06	320673	68187232	428259	499879	401161	357363	419468	408303	443891	684048	513918	426410	40736672	1.38923e+07	523243	1.17007e+06	327187	365479	318418	369541	351146	383209	415112	479489	474951	308428	463480	415620	439391	458250	25037630	560629	336119	333138	409962	-4.019e+06	-4.03855e+07	721262
Hexanoic acid	19028068	19360048	13412715	22150820	12542808	22521492	1.90717e+07	17028112	20426846	12877333	12934810	9795583	14960745	1.25637e+07	18651782	19687334	14573937	13648214	21006994	14461668	16372292	16760037	15216929	23404800	19912070	15575934	21352276	18946760	12677919	11615774	11015292	17205214	17606220	15945826	1.69191e+07	18369906	17084848	10981723	17570448	16113523	19237076	17640349	-6.50799e+06	4485092	0
Putative metabolite	Sample 1	Sample 2	Sample 3	Sample 1	Sample 2	Sample 3		Sample 1	Sample 2	Sample 3	Sample 1	Sample 2	Sample 3		Sample 1	Sample 2	Sample 3	Sample 1	Sample 2	Sample 3		Sample 1	Sample 2	Sample 3	Sample 1	Sample 2	Sample 3		Sample 1	Sample 2	Sample 3	Sample 1	Sample 2	Sample 3		Sample 1	Sample 2	Sample 3	Sample 1	Sample 2	Sample 3				0

## Sheet: HBSS Diff Ranking
Suppl Table 3: Peak intensity data for N. brasiliensis, 4 hr and 24 hr cultures in HBSS
	Medium
Metabolite	EBSS MINUS NIPPO 4h			EBSS PLUS NIPPO 4h				EBSS MINUS NIPPO 24h			EBSS PLUS NIPPO 24h				HBSS MINUS NIPPO 4h			HBSS PLUS NIPPO 4h				HBSS MINUS NIPPO 24h			HBSS PLUS NIPPO 24h				RPMI MINUS NIPPO 4h			RPMI PLUS NIPPO 4h				RPMI MINUS NIPPO 24h			RPMI PLUS NIPPO 24h				EBSS Difference	HBSS Difference	RPMI Difference	EBSS Fold Change	HBSS Fold Change	RPMI Fold Change
2-C-Methyl-D-erythritol 4-phosphate	35882016	35368740	36450828	34827916	23729110	24802442	2.77865e+07	31483042	36389716	28588862	36950664	31135820	38186788	35424424	31699910	31678926	39372360	36635248	36018140	31037278	3.45636e+07	35115696	39897320	36816068	40414988	38091444	43673152	40726528	68408632	67405568	58775772	62522660	76382896	77340504	72082020	69466536	73997552	80535616	54452932	63707308	59558204	5.92395e+07	7.63793e+06	9689250	-30960320		D
L-Proline	12686510	232088	437022	2.08898e+06	1.71048e+06	1.80007e+06	1.86651e+06	364837	9713283	308232	9350668	8301960	12439938	1.00309e+07	334422	196505	483890	2.48477e+06	2.38038e+06	1373819	2079659	819103	238434	279564	8811596	11266284	10620148	10232676	488537792	477417984	425379968	441385824	456911680	495554016	4.64617e+08	492513280	467038784	471584448	415724768	471212064	414033728	4.33657e+08	8.16434e+06	8858857	-5210596
L-Methionine	355090	23007.7	22234.1	1.43704e+06	1.21718e+06	683173	1.11246e+06	31465.5	465821	22226.4	10647008	8828592	9909472	9795024	18515.3	20632.2	39263.3	1.59366e+06	1.2443e+06	1.06877e+06	1302243	39838.7	18389.6	21397.9	8609765	9845216	10853367	9.76945e+06	65489304	66865044	57417432	63358592	73492136	74493752	70448160	68344416	75487168	73812792	64429776	70215128	61067788	65237564	8.68256e+06	8.70068e+06	-1.69986e+06
Gentioflavine	4856496	5797836	4.85786e+06	6847094	4.1255e+06	4.98977e+06	5.32079e+06	6.91553e+06	7117901	8512494	7.55207e+06	6.28808e+06	5493670	6444607	15702614	17950870	16841428	18562176	15564994	16280257	1.68025e+07	28110466	21202948	28100414	26932580	21511040	24185126	24209582	6.89638e+06	6.51217e+06	7.27631e+06	8911633	9511369	8431116	8.95137e+06	9459117	9690283	10434996	6.01738e+06	7952342	7.78481e+06	7.25151e+06	1.12382e+06	7929325	6.68893e+06
Choline phosphate	21742.5	37594.7	21307.8	1.81591e+06	1.44027e+06	984077	1.41342e+06	37033.5	32061.5	22798.6	7890642	6.16146e+06	8610343	7.55415e+06	31732.9	27237.7	30836.2	1.73603e+06	1.92512e+06	1.46827e+06	1.70981e+06	50639.6	20593.8	31587.2	6457939	7.83877e+06	8734058	7.67692e+06	40287.3	45645.1	28006.9	1.70236e+06	2.42039e+06	1.59808e+06	1.90694e+06	53396.5	59707.8	57983.7	7.53887e+06	7361717	10887039	8.59587e+06	6.14073e+06	6.20865e+06	4.17799e+06
(S)-Malate	154687	60358.9	66934.8	1.92983e+06	1.29285e+06	966453	1.39638e+06	66813.8	112745	47498.7	7.23618e+06	5.06949e+06	6.80103e+06	6.3689e+06	81201	101011	100467	2.02571e+06	1.97778e+06	1.95133e+06	1.98494e+06	104340	72512.7	66716.9	7241170	8.1252e+06	8199711	7.85536e+06	92190.6	68233.4	78997.6	1.17515e+06	1.51998e+06	1.33142e+06	1.34218e+06	84382.5	55021.2	86067.8	5750204	5057610	5.7527e+06	5.52017e+06	4.97252e+06	5.90403e+06	-4.04804e+06
L-Histidine	416293	96939.6	93278.7	2.54423e+06	2.05877e+06	1.00624e+06	1.86975e+06	83233.6	914660	75973.3	7124988	6.20525e+06	7161710	6.83065e+06	70542.7	43599	104781	2.33551e+06	2.00093e+06	1.52632e+06	1.95425e+06	99071	123362	57645.6	5479029	6768425	7.52244e+06	6.58997e+06	48632788	48983880	45349608	47174968	62367356	50005732	5.31827e+07	52949912	51199528	52124356	45684432	51781128	49938384	49134648	4.9609e+06	5.06364e+06	580684
Hexadecanoic acid	52836324	33306876	34697024	28090980	26625718	31942488	2.88864e+07	34688800	44973376	34443888	39172424	31879324	32981956	3.46779e+07	37791900	33725492	31067318	32388048	32844168	32852848	3.2695e+07	38068128	34609320	38993812	37061220	37445080	38237804	37581368	36993656	33955572	36205028	30945784	50663884	35288908	38966192	49259432	46611952	40534924	39086208	44193916	35360504	39546876	5.79151e+06	4728520	721262
Hexanoic acid	19028068	19360048	13412715	22150820	12542808	22521492	1.90717e+07	17028112	20426846	12877333	12934810	9795583	14960745	1.25637e+07	18651782	19687334	14573937	13648214	21006994	14461668	16372292	16760037	15216929	23404800	19912070	15575934	21352276	18946760	12677919	11615774	11015292	17205214	17606220	15945826	1.69191e+07	18369906	17084848	10981723	17570448	16113523	19237076	17640349	-6.50799e+06	4485092	-9.33559e+07
L-Glutamine	190350	36754.7	71609.3	1.20645e+06	627064	471392	768302	54404.9	2230951	54487.6	4975412	2813563	3978553	3.92251e+06	50413.2	183340	67134.7	890188	987484	695792	857821	77977.8	57776.2	42464.9	4.71053e+06	5275054	4968305	4.98463e+06	659642944	676899520	594077248	608534400	694178688	717464640	673392576	685382528	660365440	713646464	577487296	611130880	551491904	5.80037e+08	3.15421e+06	4.28884e+06	9.11674e+06
L-Arginine	10827041	516067	478688	1.29539e+06	1.09254e+06	271889	886606	132801	6027467	420232	5.08565e+06	4.10106e+06	4908131	4.69828e+06	357527	81607.5	118842	1.20046e+06	1.29535e+06	483687	993164	516923	948034	68556.6	2.77512e+06	5.05653e+06	6.08691e+06	4.63952e+06	218509088	241993120	212700032	222715552	256710768	240533520	2.39987e+08	253033632	251679008	254007520	213392864	320336768	213580432	2.49103e+08	3.81167e+06	4.15583e+06	2.533e+06
Octadecanoic acid	23762142	21811036	22364224	17066690	15914648	19262056	1.74145e+07	22621504	26263474	22574186	28257708	20804642	21996158	2.36862e+07	18294492	19293684	17233646	19674332	19807750	20465274	19982452	23016230	21451294	24460886	24684878	23344908	24774742	24268176	21682804	19627312	21968402	18533262	26329244	20029822	21630776	27867890	23852594	22392258	24702536	26714930	21073866	2.41638e+07	6.2717e+06	3802902	1.61329e+06
Creatine	201378	312405	92435.8	1660818	1274079	866093	1.267e+06	92472.9	1284831	46151.8	4.59842e+06	4.00204e+06	5600018	4.73349e+06	59431	52763.2	61631.5	1756092	1.62297e+06	1.36741e+06	1.58216e+06	58793.8	48011.9	46225.5	4117167	5138424	5.72093e+06	4.99217e+06	12238.4	59978.4	16465.4	1949626	2.08265e+06	2.18775e+06	2.07334e+06	20872.2	15498.7	70591.4	3431786	3.82322e+06	3804903	3.68664e+06	3.4665e+06	3.62476e+06	2.07699e+06
Urate	100865	25067.1	26535.6	1.76776e+06	1.40234e+06	991036	1.38705e+06	26389.2	279332	18429.1	4814194	4382459	5.0425e+06	4.74638e+06	23594.9	28633.2	24785.8	1.92265e+06	1.75852e+06	1378162	1.68644e+06	40485.6	22890.1	27873.7	4662875	5101979	5053620	4.93949e+06	33289.3	25507.9	24641.5	1434109	1887162	1.30507e+06	1.54211e+06	30737.1	32013.5	39392.8	3187825	3.89798e+06	3.77151e+06	3.61911e+06	3.35934e+06	3.56133e+06	-115785
5,6-Dihydroxy-3-methyl-2-oxo-1,2,5,6-tetrahydroquinoline	2.58575e+06	2.47398e+06	1.95716e+06	1.79009e+06	1.79953e+06	1.84227e+06	1.81063e+06	3222090	3394858	3049619	3740616	2.88417e+06	2.77702e+06	3.13393e+06	7726380	5.20754e+06	7269979	6.64443e+06	5927937	7533827	6.70207e+06	8858239	11374400	12290383	9863477	8770940	14142358	1.09256e+07	3.15474e+06	2.94949e+06	2.24215e+06	2.31241e+06	2326423	2425565	2.3548e+06	3.24825e+06	3299593	2.68405e+06	2.43149e+06	2.3244e+06	1.96116e+06	2.23901e+06	1.3233e+06	3.39176e+06	-2.30152e+07
L-Leucine	2.14342e+06	71952.6	143443	838722	705908	466497	670376	95924.5	3.19757e+06	88062.8	2.99077e+06	3.14543e+06	4.14634e+06	3.42752e+06	80128.8	74490.3	143693	815461	737001	566941	706468	95926.8	87351.9	72660.6	3114706	3740911	3958605	3.60474e+06	155826336	168966176	149493744	159328224	177770992	177805392	1.71635e+08	181072960	190572896	196814368	145483296	156477216	143898624	148619712	2.75714e+06	3.0378e+06	-7.89467e+06
L-Valine	1.92136e+06	177228	203349	444000	401736	251361	365699	168040	1663274	139417	2.02514e+06	2.30323e+06	3.17633e+06	2.50156e+06	319103	174695	169868	435524	408090	328286	390633	547303	193088	186816	2.05196e+06	2.80137e+06	2.82378e+06	2.55904e+06	61132896	65751668	60156444	60473512	69218432	72482288	6.73914e+07	68733648	73806184	70708208	57682128	65002536	55805548	5.94967e+07	2.13586e+06	2.23075e+06	1.55202e+06
sn-glycero-3-Phosphocholine	30975.8	96840	33125.1	860392	566127	425115	617211	33752.8	83473.2	31907.9	2669643	1940567	2.2395e+06	2.28324e+06	39835.6	32649.2	37688.4	1.19581e+06	936801	754667	962427	51719.3	33277.6	41659.9	3.01609e+06	2.51391e+06	2.71131e+06	2.7471e+06	56337.6	54460.3	51206.5	631423	666692	670087	656067	67756.9	75658.3	201598	2.17523e+06	2.31879e+06	2130234	2.20808e+06	1.66603e+06	1.99244e+06	1.50046e+06
Hypoxanthine	463961	15327.3	35323.3	541807	403286	306313	417135	40360	482941	24184.2	1361118	887962	774447	1.00784e+06	18790.1	20594.8	26764.8	640950	508494	439452	529632	38523.4	16255.4	17874.9	2.30673e+06	2.12653e+06	2.53024e+06	2.32117e+06	22874.2	169851	15845.2	591944	779828	709191	693655	11434.5	34157	23289.4	2.33747e+06	2.06874e+06	2176153	2.19412e+06	590707	1.88172e+06	584423
sodium dodecyl sulfate	7176465	7673673	6974927	5946246	5243800	6.25462e+06	5.81489e+06	6615133	17482612	15622719	8.31404e+06	7.23339e+06	6.41992e+06	7.32245e+06	5.2494e+06	12757685	22725610	6247598	6.9193e+06	5.80053e+06	6.32247e+06	6697754	6677781	7.00883e+06	7.30538e+06	8213569	7123969	7.54764e+06	5773672	6.39148e+06	6.8623e+06	6052780	6783365	6933818	6.58999e+06	16910672	7856384	6.27403e+06	7216141	6760682	7.54641e+06	7.17441e+06	1.50756e+06	1.74711e+06	2.21674e+06
Succinate	483774	285876	199586	601415	637721	350802	529979	227943	302659	225934	2.19068e+06	2.41465e+06	3.65158e+06	2.7523e+06	315246	228261	151228	483863	470327	377081	443757	293709	348249	187455	1587457	2.01078e+06	2.22153e+06	1.93992e+06	284078	296590	220391	331527	572664	620627	508273	251498	289290	284452	2.62006e+06	2.33797e+06	3.21699e+06	2.72501e+06	2.22232e+06	1.56284e+06	-3.18517e+06
L-Tyrosine	1.02307e+06	20712.8	22505.4	287559	222605	137467	215877	25901.5	689525	16512.3	1.50922e+06	1.33393e+06	1.72187e+06	1.52167e+06	25449.2	14511.9	45135.7	284098	269781	190187	248022	23698.9	17777.3	20146	1.58231e+06	1.69889e+06	1.69604e+06	1.65908e+06	22554206	23112902	19978624	21016530	26207212	29348190	2.5524e+07	25643208	26529552	25706372	20326548	23950516	22739344	2.23388e+07	1.30579e+06	1.46889e+06	1.67198e+06
(R)-Lactate	872612	968420	685244	1.87847e+06	1.69509e+06	853421	1.47566e+06	651664	834693	657856	3097932	2715694	3.58293e+06	3.13218e+06	811665	734587	299875	1.44958e+06	1.26941e+06	1.40596e+06	1.37498e+06	1158767	1.00119e+06	528763	2555729	2.74579e+06	3.22322e+06	2841580	735414	758280	793888	1.26441e+06	1.64838e+06	1.5668e+06	1.4932e+06	696280	780896	942125	3.51481e+06	2.99341e+06	2.98731e+06	3.16518e+06	1.65652e+06	1.43562e+06	420913
Pentanoate	1.54615e+06	913835	997351	1.76702e+06	1.03743e+06	1.33179e+06	1.37874e+06	1.57245e+06	1.37365e+06	806578	1.02194e+06	1.08851e+06	1.83404e+06	1.31483e+06	1.25647e+06	1.53261e+06	979885	1.5502e+06	1.75995e+06	1.06977e+06	1.45997e+06	1.23548e+06	1.13048e+06	1.49821e+06	2233853	2.08418e+06	2.61339e+06	2.31047e+06	1.25208e+06	1.03597e+06	852788	1.50168e+06	1.4148e+06	1.22789e+06	1.38146e+06	1.91131e+06	1.50715e+06	1.07074e+06	1.69621e+06	1.56486e+06	2.14604e+06	1.80237e+06	-63915.5	1.24071e+06	709369
L-Tryptophan	31968.4	10998.2	11488	353805	264628	189733	269389	4434.61	243430	6248.83	1.33486e+06	1.06555e+06	1.29288e+06	1231098	5412.5	5606.38	21569.7	370738	362975	261592	331769	16387.7	11803.5	12622.4	1141583	1320930	1.467e+06	1.30984e+06	3.96684e+06	4195378	3.74172e+06	4.20624e+06	4.79605e+06	4.57595e+06	4.52608e+06	4.48234e+06	4418166	4.65438e+06	4651717	5069961	5984668	5.23545e+06	961709	1.04824e+06	-1.2679e+06
Choline	87309.5	23536.1	18418	168236	131321	167572	155709	18170.5	118098	18882.4	736415	635063	774215	715231	30986.7	15605.4	14211.3	216224	180440	139425	178696	49918.5	13449.2	15111.5	1063800	1.19296e+06	1.21431e+06	1.15702e+06	11897003	12449441	10314194	11413466	13711720	11876690	1.2334e+07	12864631	13870708	13982037	10604273	11944322	10649576	11066057	559522	1.0176e+06	923693
L-Carnitine	462467	68029.5	29562.8	429199	250321	249006	309509	28937.4	545046	17152.9	1.09741e+06	756327	940085	931274	31095.1	13443.8	25302.5	386982	386197	316848	363342	29768.8	17909.3	20226.4	1.18627e+06	1.51448e+06	1.23108e+06	1.31061e+06	41219.9	52216.2	46996.4	313353	358479	352539	341457	21834.4	55648.6	33945.7	1.25993e+06	1.20373e+06	1.33178e+06	1.26515e+06	621766	993761	-636244
L-Glutamate	856182	19259.3	19152.6	143692	100681	78788.7	107720	14789	603582	16688.5	747069	721178	1.04437e+06	837538	18180.8	11250.1	22343.3	177049	150889	111214	146384	19793.4	14953.9	15014.5	912242	1.11088e+06	1.24504e+06	1.08939e+06	11229257	10428301	8790125	10161455	11874090	12435591	1.14904e+07	11770513	12121392	13487681	9430970	11765204	11366230	1.08541e+07	729818	978171	-1142362
L-Lysine	657464	18915.2	30402.1	118572	118347	30806.1	89241.7	12951.4	413353	21701.7	1.0733e+06	967276	1.26345e+06	1.10134e+06	19286.1	11644	15225.2	126621	156390	62458.7	115157	19644.8	30940.9	11760	557992	1.19071e+06	1258985	1.00256e+06	14078486	17677066	16759508	17771222	20075678	16057899	1.79683e+07	20167976	20231632	19477470	15883957	18992418	15601338	1.68259e+07	1.0121e+06	940105	-833043
Orthophosphate	12855697	13954113	13918661	13691153	11421299	12112093	1.24082e+07	13274036	13613144	12686578	13852129	12466190	13386788	1.3235e+07	13639857	14412989	15236072	14312286	13795173	13870878	13992779	14900229	14048091	14749703	15190330	14619586	14586058	14798658	12805215	12816093	11133350	12349637	13131291	13719578	1.30668e+07	12481490	13567061	13521957	12121894	12129784	12449700	1.22338e+07	826854	927780	408307
3-(4-Hydroxyphenyl)lactate	21910.7	0	0	96541	77660	36119.1	70106.7	2773.13	3497.39	0	677946	713334	846988	746089	0	0	0	90913.7	77908.5	57608.1	75476.8	4770.1	2061.78	3609.15	669415	740246	754538	721400	2794.76	0	2786.83	62000.7	81547.5	58846.4	67464.9	0	3240.36	0	375865	483798	567653	475772	675983	663792	-20341776
Picolinamide	689111	342121	2.97867e+06	451883	407343	284141	381122	756485	2.14686e+06	359023	907976	1.04749e+06	1.02533e+06	993602	4.06883e+06	331399	250954	549155	332116	510660	463977	379634	373240	362656	1.00597e+06	1.09706e+06	1.31163e+06	1.13822e+06	169271856	193540496	190515936	219115312	219382736	210623280	216373776	240656592	255183728	235422912	171846496	206670032	209579472	196032000	612479	627558	413847
NG,NG-Dimethyl-L-arginine	225224	2355.65	2967.93	58925.3	48572.7	35827.4	47775.1	3356.98	83097.3	7777.83	532779	410921	492438	478713	3180.77	0	6882.29	83057.6	71370.5	70731.5	75053.2	6258.36	2958.73	2566.72	612764	656774	779552	683030	3462.19	7497.98	4981.36	154329	154134	158378	155614	3269.79	6490.26	8565.36	543092	577815	587476	569461	430938	612299	356847
3-Methylguanine	4768.91	0	0	175264	140520	107461	141082	0	22938.4	0	766394	576702	654740	665946	0	0	0	211691	161502	146986	173393	3506.24	0	0	670264	701434	806166	725955	0	0	0	188047	227394	214256	209899	0	0	0	548705	578872	572661	566746	524864	578969	422872
Xanthine	193903	6544.45	12651.9	132162	111576	60208.4	101316	8104.02	298848	7221.74	536237	389750	423974	449987	8757.09	6851.75	8293.95	154695	131416	94476.2	126862	10341.4	6610.19	9938.98	612128	671652	733016	672265	6964	5545.79	9203.52	90163.5	137918	121071	116384	6551.89	7803.22	7002.42	576547	507200	534020	539256	348671	577789	298764
(-)-Salsolinol	86184.8	51791	87606.5	114171	82866.2	72796.9	89944.6	81822	77965.9	53993.2	559521	544946	628732	577733	89486.6	66402.8	47495.3	105004	104181	94865.4	101350	74221.3	58559.7	74436.8	586645	605470	585819	592644	33144.5	42533.1	18938.5	102360	120705	105805	109623	22366.9	31514.9	19223.2	396127	394169	434865	408387	487789	497779	353398
Fumarate	40008.6	38313.6	53169.6	182843	148774	130827	154148	46284.5	33480.3	36585.6	633644	468348	663902	588631	40709.7	43635.5	33967.3	197721	200521	214789	204344	39103.8	38716.8	32570.2	659442	726960	741279	709227	91417.4	80593.7	76108.3	146080	176014	151626	157906	101953	88528.6	101213	545519	462465	525931	511305	434484	494438	499323
Citrate	83887.8	171682	55900	113231	98728.1	347881	186613	119145	64684.1	135633	215167	203152	242567	220295	72367	93676.2	127694	154489	108798	137239	133509	120548	65078.9	103617	663609	836388	393106	631034	145727	109139	88461.6	583751	484736	294836	454441	140179	132759	168026	1.04177e+06	922392	897132	953764	33681.7	493795	199582
Benzofuran	1.37865e+06	2.28197e+06	1.93079e+06	1.80942e+06	1.45468e+06	1.43116e+06	1.56509e+06	2434304	2.3073e+06	2.47031e+06	2.79196e+06	2.1369e+06	2.72519e+06	2.55135e+06	1.7229e+06	1.79489e+06	1.24381e+06	1721004	1.88268e+06	1.83702e+06	1.81357e+06	2.53485e+06	1600412	2461816	2.24587e+06	2.2137e+06	2472927	2.31083e+06	1.74265e+06	1.42784e+06	1.48087e+06	1.25539e+06	1800838	2.068e+06	1.70808e+06	1.846e+06	1.81662e+06	1.7018e+06	1821717	2.00695e+06	1.89431e+06	1.90766e+06	986261	473813	277338
1-Methylhypoxanthine	7059.78	0	0	196310	177327	128359	167332	0	0	0	660513	506410	664105	610342	0	3827.71	0	211025	177545	177331	188634	0	0	0	569290	632495	674497	625427	0	0	0	147718	176236	153691	159215	0	0	0	434802	429887	444970	436553	443010	448097	190043
[Fv Trihydroxy,trimethy] 2',4',4''-Trihydroxy-3',6'',6''-trimethylpyrano[2'',3'':6',5']dihydrochalcone	879587	1.54009e+06	1.32829e+06	1.17094e+06	873259	1.06471e+06	1.03631e+06	1.81657e+06	1.55661e+06	1.53547e+06	2.06492e+06	1.42359e+06	1.44023e+06	1.64291e+06	1.05846e+06	1.33306e+06	754672	1.12906e+06	1.38463e+06	1.23582e+06	1.24984e+06	1414915	1.04082e+06	1.64679e+06	1.5065e+06	1.67864e+06	1.76501e+06	1.65005e+06	1382418	883918	876095	901309	1.0885e+06	1.19307e+06	1.06096e+06	1.20862e+06	1.07932e+06	1.0923e+06	1.22582e+06	1.30021e+06	1.22698e+06	1.251e+06	606610	414232	-97077.4
Phenylacetaldehyde	1.20579e+06	1.80168e+06	1.21846e+06	1.47563e+06	1.28504e+06	1.12048e+06	1.29372e+06	1.42453e+06	1.16791e+06	1.33162e+06	1.36241e+06	1.4756e+06	1.82769e+06	1.55524e+06	1.1181e+06	1.53379e+06	1.23222e+06	1.33041e+06	1162107	1.09059e+06	1.19437e+06	1.25461e+06	836010	1.52859e+06	1.30003e+06	1.49137e+06	1.69138e+06	1.49426e+06	1.27952e+06	948372	857496	880510	1.39628e+06	1653260	1.31002e+06	1.13161e+06	1.18994e+06	1.25928e+06	1.07609e+06	1.29114e+06	1.27158e+06	1.21294e+06	261519	403670	528562
[PR] (+)-15-nor-4-thujopsen-3-one	2673135	3.66612e+06	3.23011e+06	3098989	3086534	2.99547e+06	3.06033e+06	3.58603e+06	3.84104e+06	3.80008e+06	3741554	3623939	3.4273e+06	3.5976e+06	2677823	2.87551e+06	2.65236e+06	3048392	2.91569e+06	3.03398e+06	2.99935e+06	3425625	3275505	3.49845e+06	3268030	3452194	3.58039e+06	3.43354e+06	3.60799e+06	3246092	3.58243e+06	2.88028e+06	3782960	3.01237e+06	3225204	3.86381e+06	4.06365e+06	4.02214e+06	3.56926e+06	4.12947e+06	3.56257e+06	3.75377e+06	537269	399556	166449
4-Hydroxyphenylacetaldehyde	693650	1.16279e+06	805748	853855	585970	694068	711297	1.10512e+06	1.22505e+06	1.09581e+06	1.39304e+06	1.03545e+06	1.02087e+06	1.14979e+06	743370	881561	587534	956052	874019	821542	883871	1.34764e+06	739566	1.44174e+06	1.4271e+06	1.0651e+06	1.09406e+06	1.19542e+06	633426	430683	674861	601480	748844	1.01688e+06	789067	954838	813673	876537	833554	990309	1.04269e+06	955516	438489	373880	211232
7-Aminomethyl-7-carbaguanine	0	0	0	136020	120511	76232.7	110921	0	0	0	439044	330300	436668	402004	0	0	0	139227	107841	97209.8	114759	0	0	0	388189	419323	457701	421738	0	0	0	119658	122061	140067	127262	0	0	0	345042	337972	332469	338494	291082	324528	-2.86058e+06
Piperidine	221972	17460.1	14583.9	93413.4	90490.1	60685.8	81529.7	13503.8	350481	16496.2	324298	347578	415479	362452	13468.3	18302.8	21669	86026.4	79768.5	58543.6	74779.5	15127.3	20030.6	15781.1	332175	390938	408995	377370	19848622	21982886	20032812	21000144	23305564	22102582	2.21361e+07	23342292	24372074	25247170	18538592	20887796	18400160	19275516	280922	318826	504738
L-Alanine	657478	18236.4	36409.5	122516	86177.2	72147.4	93613.6	32544.7	379374	19000.2	536029	433516	610005	526517	19772.5	20671.6	40517	127171	133678	93942.7	118264	25700.8	17723.9	23173.4	356014	435523	424447	405328	12246.5	11029.9	9695.5	62012.4	262071	112810	145631	26952.9	17493.8	12829.9	696239	592997	661869	650369	432903	311385	-559939
2-Hydroxy-2,4-pentadienoate	2.53091e+06	2.70347e+06	2.69957e+06	2.53909e+06	2.04822e+06	2.12207e+06	2.23646e+06	2.41753e+06	2536159	2.389e+06	2.61935e+06	2.35153e+06	2.68246e+06	2.55111e+06	2.48038e+06	2.4222e+06	2.63058e+06	2410195	2.6857e+06	2.34253e+06	2.47947e+06	2.38621e+06	2.6672e+06	2.72595e+06	2.65348e+06	2.56923e+06	2737154	2.65329e+06	4.30845e+06	4506710	3.9231e+06	4210421	4849540	4597142	4.55237e+06	4.64746e+06	4820323	5050896	3775885	4.17954e+06	4021864	3.99243e+06	314653	310759	-643911
D-Glucose	3.02614e+06	2.95628e+06	3.11291e+06	3.09111e+06	2.43405e+06	2.55303e+06	2.69273e+06	2.87441e+06	3.09799e+06	2.77298e+06	3.08941e+06	2747552	3030070	2.95568e+06	2.93063e+06	2.89066e+06	3.17507e+06	2.99361e+06	2.81335e+06	2.81129e+06	2872749	2.88166e+06	3.04084e+06	3270000	3.09468e+06	3.08711e+06	3.1502e+06	3.11067e+06	5050263	4913460	4.40851e+06	4.63821e+06	5718011	5179680	5.17864e+06	5034709	5.55411e+06	5884608	4.30572e+06	4795244	4.50321e+06	4.53472e+06	262944	299377	442274
Nicotinate	53939.1	40774.2	38414.2	142568	126801	82700.1	117356	38216	42220.1	41971.9	403010	453710	537861	464860	249901	46035.2	35660.9	116921	115402	111577	114633	52248.4	43550.7	36639.6	346800	433191	450283	410091	55595.7	58269.8	68585.7	138173	182826	259503	193501	53983.8	62252.2	76378.5	717833	541437	648054	635775	347504	298515	141847
3,4-Methylenedioxymethamphetamine	107791	54996.8	60394	70124.8	66558.2	60575.9	65753	54373.6	65995.6	61231.3	295384	412737	474591	394238	60615.9	55242.9	54072.9	87322.6	62921.7	76009.2	75417.8	77916.7	72770.2	48890.2	293755	391803	432510	372689	64571.1	62353.9	56359.2	71320.2	60602.7	54266.8	62063.2	65150.8	63123.3	75221.7	190392	189850	231490	203910	328485	296680	-1.88236e+06
L-Threonine	975778	28637.4	36913.1	74633.8	55125.4	54169.8	61309.7	31071.6	462661	28220.3	265111	216699	321275	267695	29591.2	29928.8	60761.7	87330.3	74012.8	60269.2	73870.8	28771.4	32313.4	25208.4	310191	352641	364638	342490	16197207	15884782	13984920	14074315	19691086	16280652	1.6682e+07	17013932	16469578	18094742	12901530	16697607	14799843	14799660	206385	282221	157777
Phosphodimethylethanolamine	0	0	0	119499	73244.9	59580.4	84108	0	0	0	387566	278434	402159	356053	0	0	0	100800	102074	93418.1	98764.3	0	0	0	319680	379919	420216	373272	0	0	0	56696.8	68878.9	56154.8	60576.8	0	0	0	214669	199790	240601	218353	271945	279854	320154
Adenine	77009.1	40855.1	42280.3	72591.9	50719.4	71863.9	65058.4	50701.9	88287.7	46167.5	456796	262519	366391	361902	66920.7	47831.6	56268.1	75345.3	66068.2	53308.4	64907.3	46594	40860.8	56390.3	360687	298984	266679	308783	44137.4	48347.5	50591.2	68287.3	63444.4	61667.9	64466.5	41355.3	49849.3	52297.9	436217	375326	342320	384621	296844	255475	-39600.6
L-3-Amino-isobutanoate	1.7423e+06	1.07724e+06	908548	1.07003e+06	1.0917e+06	1352282	1.17134e+06	1.11752e+06	1.30661e+06	1.22407e+06	997739	1.05889e+06	1.40363e+06	1.15342e+06	1.29032e+06	1.35901e+06	1402232	1.2127e+06	903770	978393	1.03162e+06	1188056	1002322	1.34275e+06	1.27093e+06	1.25723e+06	1.15312e+06	1.2271e+06	1.21497e+06	1.17569e+06	1368126	1.06077e+06	1.12654e+06	1.57786e+06	1.25506e+06	986892	1.16183e+06	1.38988e+06	1.34966e+06	919000	1.37771e+06	1.21546e+06	-17917.3	248702	474189
Asp-Pro-Arg	494306	422242	517297	389781	322511	316676	342989	951150	1.04501e+06	1.06208e+06	1.15043e+06	974410	1.14908e+06	1.09131e+06	272441	276104	263166	277230	389374	279345	315316	440915	672292	531379	496163	499924	580314	525467	284051	350500	366551	358596	396553	317259	357470	1.0838e+06	1.00823e+06	963177	809108	990966	694901	831658	748316	246122	22124.9
1-O-Hexadecyl-sn-glycerol	2.08075e+06	2.15854e+06	2.0768e+06	1.95533e+06	2.11361e+06	2.01794e+06	2.02896e+06	2.09915e+06	1.97254e+06	2.51861e+06	2.30736e+06	2.33407e+06	2148721	2.26338e+06	1.95355e+06	2.38734e+06	2.34093e+06	2.27647e+06	2215380	1.99119e+06	2.16101e+06	1.91691e+06	2.1093e+06	1.99289e+06	2235953	2.00673e+06	2.44089e+06	2.22786e+06	1.83998e+06	2.35773e+06	2246400	2.01781e+06	1.9755e+06	2.26454e+06	2.08595e+06	2.08302e+06	2.0344e+06	2.08367e+06	2.08439e+06	2.0633e+06	2.17653e+06	2.10807e+06	234424	236666	-42230.8
triethyl phosphate	882178	860650	1.76708e+06	665278	683519	996098	781632	1.2126e+06	1.1791e+06	1.55373e+06	1.06036e+06	1.45257e+06	1028253	1.1804e+06	756970	914436	753127	1.69875e+06	884255	965122	1.18271e+06	790350	544474	482415	1.13845e+06	1.32617e+06	1.13309e+06	1.19924e+06	905295	696371	770026	1.16558e+06	1.10276e+06	817291	1.02854e+06	1.036e+06	1240008	599914	801189	1.1056e+06	1.05214e+06	986310	398764	234114	136253
[FA amino(12:0)] 12-amino-dodecanoic acid	434940	538847	579296	440398	463410	419859	441222	556367	734951	484639	579299	524050	441833	515060	440485	415990	506645	519240	787663	431215	579373	507350	837958	466393	488759	660646	837649	662351	479062	526519	550851	430810	679820	423635	511421	751035	785010	561775	622870	738581	581572	647674	73838.2	231136	43363.4
9-Oxononanoic acid	2376950	1.25822e+06	996162	1326130	1.38047e+06	1.05464e+06	1.25375e+06	1.02542e+06	1.46679e+06	1.01731e+06	884848	702252	1.06838e+06	885161	4304694	1.12248e+06	563003	1.04129e+06	1.23922e+06	941667	1.07406e+06	1.16387e+06	1.37992e+06	721368	1.4332e+06	846321	1.1808e+06	1.15344e+06	1.12993e+06	874900	688177	963034	958057	905482	942191	874135	1.14246e+06	600418	1282994	868334	805336	985554	-368587	211775	113154
3-(Dimethylamino)propyl benzoate	50856.9	28810.5	22369.9	24673.7	28717.5	23855.1	25748.8	23684.1	21934.6	22110.6	178728	236325	232481	215845	31434.1	18552.5	18742.9	30318.3	29742.4	22880.3	27647	19210.8	19971.5	21731.1	182615	280407	215676	226233	31800.1	26885.4	26175.6	25802.8	22511.5	29752.3	26022.2	32999.5	64606.7	22772.3	153503	136137	127889	139176	190096	203353	48690.9
Solavetivone	83056.2	250461	232871	186669	98068.4	143344	142694	256034	333657	269165	311099	292846	412104	338683	216958	295602	107887	246293	252982	272735	257337	340274	170675	261496	412993	528255	467767	469672	229798	99540.7	182370	99912.1	194546	210847	168435	116029	208376	120995	238447	240708	172223	217126	195989	196936	187105
[FA trihydroxy(4:0)] 2,3,4-trihydroxy-butanoic acid	112066	76120.6	91853.8	102485	91945.6	72955	89128.4	107871	127943	95106.2	313743	286319	328906	309656	41217.5	76588.6	29200.2	79554.8	78050.7	72311.6	76639	53664.6	49615	43741.1	258177	270995	273578	267583	193925	170094	188718	207096	253169	434848	298371	286788	316576	295527	463170	520750	472508	485476	220528	195272	-133463
Pantothenate	13618.1	4816.37	4501.92	61013.1	48447.9	39627.8	49696.3	4272.56	14301.8	500320	242811	208019	248613	233148	5504.52	4265.29	4425.31	64164.8	66868	54916.2	61983	4659.45	7974.63	4615.12	233116	231225	259101	241147	2.54601e+06	2.50024e+06	2.23204e+06	2.3638e+06	2.60721e+06	2.68215e+06	2.55105e+06	2.64539e+06	2.72411e+06	2.71188e+06	2.28134e+06	2.5649e+06	2.40652e+06	2.41759e+06	183451	186231	122260
[FA (12:5)] 2,4,6,8,10-dodecapentaenal	339573	678157	424747	392810	288606	380733	354050	507721	582793	493764	687544	479222	589339	585368	406222	372681	279865	356978	386945	470227	404716	559224	358840	496738	599978	769870	584662	651503	432706	339730	317676	312726	421828	408203	380919	429956	419580	361286	469997	498461	541079	503179	231319	181277	153428
N(pi)-Methyl-L-histidine	35149.9	5525.79	3767.59	74080.8	70280.9	47265	63875.6	5953.64	17654.1	9358.43	254636	215355	258208	242733	4826.27	5062.54	5808.82	83369.7	82454.2	62282.6	76035.5	6366.6	3952.5	4841.33	203092	241650	282282	242341	5336.22	4384.15	4431.8	92349.2	83130.8	75943.2	83807.8	0	5353.38	18623.3	240407	248555	222747	237236	178857	180059	79738.5
3-(4-Hydroxyphenyl)pyruvate	0	0	0	52810.8	44106.7	28884.2	41933.9	0	0	0	178703	138676	138228	151869	0	0	0	51466.8	54920.3	46090.9	50826	0	2158.59	0	228709	212108	237442	226086	0	0	2304.04	43039.8	43978.2	45646.6	44221.5	0	2618.45	0	110025	118406	143449	123960	109935	179995	110227
Ne,Ne dimethyllysine	45966.6	6754.52	5568.83	57210.4	48032.3	18024.7	41089.1	2652.68	16730.9	7025.74	209303	206519	248359	221394	5908.29	3096.62	5706.62	59810.1	58060.6	32526.1	50132.3	3316.19	3193.28	2854.72	137892	227967	266179	210679	5469.03	3289.13	5870.46	62513.3	76036.1	47060.9	61870.1	3883.86	5189.72	4967.72	175806	165551	174933	172097	180304	178153	109564
L-Tyrosine methyl ester	13139.7	11337.4	5548.31	46994.6	34312.2	25045.7	35450.8	8976.15	10669.3	10721.4	241763	167612	151810	187062	8648.63	9185.23	8730.92	49121.4	44086.5	35836.1	43014.7	11059.1	10475.2	9463.84	222066	208967	208252	213095	8166.6	8692.74	8641.68	64344.5	50174.5	51273.7	55264.2	5457.08	9405.1	7043.58	175476	143031	175977	164828	151611	177259	119759
Toluate	243207	266183	201530	412258	226088	172733	270360	279972	431328	287242	446968	386785	325213	386322	193019	163643	125736	232917	190058	297611	240195	317844	320975	642897	450535	385456	536734	457575	271232	189862	205675	131386	226919	157436	171913	292054	345152	280780	266178	271412	337428	291673	115962	159964	49349.3
[FA (17:0)] heptadecanoic acid	2.49644e+06	666260	639644	496992	510057	564304	523784	610617	2427413	682399	846847	606332	678155	710445	602868	590478	529542	586757	586978	560802	578179	699375	622402	670041	711382	716161	730897	719480	642002	523813	620942	541201	654600	665607	620470	696794	657011	631487	791432	659671	558354	669819	186660	158678	50010.2
(R)-2-Hydroxyglutarate	67009.6	73792.7	69462.8	106551	90544.8	79279.3	92124.9	66064.6	85295.6	48909	112143	163522	187871	154512	65772.6	55501.8	45606.6	58120.3	79760.8	77039.9	71640.4	81533.6	85615.1	60185.7	235654	338289	129324	234422	70812.2	89391.4	77541.4	72430.9	92691.6	121017	95379.8	74463.7	80848.8	78734.7	131707	185066	119397	145390	62387.1	157382	125928
Inosine	18593.4	0	0	13139.6	5344.69	0	6161.44	0	0	0	140277	103695	140415	128129	0	0	0	14250.8	12527.4	12398.8	13059	0	0	0	162675	176816	164464	167985	0	0	0	0	0	0	0	0	0	0	135697	110073	132014	125928	121967	155586	23199.3
Indole-3-acetyl-myo-inositol	27468.7	0	0	41101.5	0	12691.7	17931.1	78059.4	34839.8	40838.4	32138.6	43288.8	27535	34320.8	143310	142331	147513	136592	148550	147112	144085	302085	307514	327282	296451	287011	309947	297803	10891.2	0	0	0	0	0	0	0	11799.6	0	58088.9	0	11509.1	23199.3	16389.7	150691	58414.8
Guanine	0	0	0	24975.6	26491	19271.7	23579.4	0	13084	0	135215	115795	133560	128190	0	0	0	30291.2	26983.6	20981.1	26085.3	0	0	0	128924	171461	198890	166425	0	0	0	0	205250	0	68416.8	0	0	0	102403	155575	122517	126832	104611	145444	-57569.6
Methyl 2-(4-isopropyl-4-methyl-5-oxo-2-imidazolin-2-yl)-p-toluate	3.59416e+06	700977	1.26875e+06	563764	282579	245826	364056	414254	546009	393315	719391	451119	628429	599646	947505	153874	146883	198992	253720	237182	229965	175120	152570	144492	311826	577003	240167	376332	106884	157773	142238	176317	248679	152575	192524	263568	160520	171379	123292	174161	107409	134954	235590	139150	156058
D-Glutamate	196130	14461.8	24489.5	111498	80186.5	73341.5	88342	20575.1	75994.6	15386.8	247262	206623	203109	218998	15081.4	16398	20627.7	92097.8	80639.7	61973.4	78237	18804.9	11183.7	16613.6	196618	200004	205303	200642	26285.3	34437	30455.9	106282	129786	120267	118779	28019.1	28408.6	25869.6	296121	277800	250590	274837	130656	138668	-267231
L-Erythrulose	1.20502e+06	1212408	1.243e+06	1.14169e+06	916730	988586	1.01567e+06	1.09427e+06	1.14501e+06	1.02605e+06	1209074	1135076	1.24792e+06	1.19736e+06	1177335	1.06662e+06	1195701	1106173	1.18962e+06	1.09925e+06	1.13168e+06	1.08528e+06	1.22948e+06	1.20786e+06	1.2407e+06	1.21047e+06	1.24547e+06	1232214	1.96098e+06	1994944	1.76653e+06	1.95146e+06	2.11992e+06	2.07222e+06	2.04786e+06	2.12405e+06	2164941	2.24043e+06	1.75784e+06	1.82423e+06	1.75983e+06	1.78063e+06	181691	132967	110811
1-O-Octadecyl-sn-glycerol	838706	987927	949765	1.00505e+06	1088422	1.07461e+06	1.05603e+06	855751	975182	1.00289e+06	1.02542e+06	1160687	903556	1.02989e+06	734326	941596	907392	935084	990178	838184	921149	974280	911088	863547	885485	979781	1.02566e+06	963642	899519	1.01256e+06	1058795	890114	821514	888381	866670	952068	921893	1074810	939480	997404	995560	977481	-26140	125458	151156
Indole-3-acetate	54552.8	40889.6	48689.4	57734.1	28692.2	37568.9	41331.7	78379.8	95083.8	77388.1	72184.8	62359.1	68938.6	67827.5	184954	116619	141210	360031	447610	103117	303586	228800	117004	235089	212645	168973	297898	226506	152957	132691	164185	234994	220165	150807	201989	227153	204850	179861	366290	292857	400287	353145	26495.8	123389	100351
Pyruvate	12159.2	13450.1	13406.7	49988.4	43952.6	38823	44254.7	18230.8	17893.1	25969.9	151930	131574	156168	146557	13971.5	13492.9	15077.2	53853.3	49607.4	46175.6	49878.8	14007.2	13219.3	14111.7	161560	163302	172933	165931	17365.8	25502.7	15046.7	43539.2	46704.2	49032.5	46425.3	18059.5	17539	16368.7	150583	127254	162491	146776	102302	119756	-23695.4
N-hydroxyvaline	80088.3	84255.2	53268.8	56747.7	78612.8	38822.5	58061	53378	85529.2	60620.5	39309.3	43524.3	48553.3	43795.6	61415.3	63621	47407.1	48482.7	59864.9	49370.8	52572.8	75126.1	74083.6	34677.8	39718.8	404195	63232.5	169049	67556.7	54946.3	153963	241301	82982.8	58511.8	127599	44406.1	61236.2	55761	70028.4	207812	33869.1	103903	-14265.4	119678	127372
6-Hydroxytremetone	245427	390055	361003	218254	272514	246410	245726	386867	506274	421147	456938	367306	434973	419739	371617	304520	271880	325300	286908	317530	309913	293592	347872	412254	415577	456692	429922	434064	273898	318296	338194	218428	280438	281068	259978	302927	344934	305731	282892	405742	473415	387350	174013	116533	-50219.2
(2S)-2-{[1-(R)-Carboxyethyl]amino}pentanoate	525694	514116	526521	585430	505090	489036	526519	491094	533715	541895	583512	530586	542763	552287	527350	506936	514008	506723	521772	489183	505893	519587	508452	490029	590385	554607	669301	604764	636695	705919	1.14857e+06	765186	803196	739869	769417	767610	697153	801000	681585	740156	735852	719198	25768.6	115581	74480.4
Creatinine	438509	65733.9	41867.7	63017.1	44841.9	58449.9	55436.3	39926.6	1.54318e+06	38559	150246	131297	166183	149242	27622.8	24200.8	40847.9	90896.8	63088.1	52350.7	68778.5	42738.8	24772	28251	171579	149548	180860	167329	37545.8	36259.5	25021.4	65523.2	63082.2	62202.3	63602.6	23512.4	50463.8	39684.1	139238	144003	131008	138083	93805.6	114978	76594.1
Bakankoside	0	0	0	24773.1	18995.6	22355.7	22041.5	0	0	0	159919	110155	123183	131086	0	0	0	28855	24711.6	24338.7	25968.4	0	0	0	144323	133758	139314	139132	0	0	0	30828.3	35147.8	31803.5	32593.2	0	0	0	110091	90912.2	126559	109187	109044	114793	88142.9
Bendiocarb	27381	41974.2	48868.2	96692.2	103144	47048.3	82294.9	71850.3	37304.7	56151.2	84103.8	122388	247859	151450	32358	63145.8	68234.2	107293	86139.9	45135.5	79522.8	38580.9	42449.2	51397.7	120092	137421	207517	155010	34372	31828.9	0	29246.1	33763.4	37596	33535.2	44432.6	23700.2	7652.76	122786	143569	98679.5	121678	69155.4	109875	173769
Hasubanonine	478076	917835	834752	638910	593421	540999	591110	974082	848948	803755	1.0247e+06	763689	809478	865955	611639	696857	453680	608987	629859	857767	698871	904520	595555	913450	1.04613e+06	1.01702e+06	831927	965026	860991	641453	566771	497157	620107	633623	583629	810962	616181	589714	708571	792901	770720	757398	274845	107259	31840.6
[Fv] Dihydrocordoin	444408	605860	468350	358381	511217	458310	442636	619338	703172	576793	794832	581453	645166	673817	353767	495139	333510	540648	508481	499604	516244	525336	412972	531082	599302	524692	690297	604764	450698	437241	373494	388708	578110	478487	481768	514159	433367	586036	432456	549637	558734	513609	231181	105159	24620.7
D-Sorbitol	36296.8	5594.08	61047.5	60209.9	26848.8	23007.3	36688.7	32886.8	90298	131872	39150.9	56660.5	40864	45558.5	30632.1	172261	18305.7	44665.6	38674.1	17361.2	33567	59495.6	10792	12525.3	131127	42626.5	191072	121609	332624	11331.6	9900.66	25171.7	48942.6	21785.3	31966.6	70101.4	98664.6	20355	56274.6	55980.5	57506.8	56587.3	8869.79	104247	83624.3
Capaurine	295150	418942	279163	273597	305160	252267	277008	403003	375407	352406	443954	263840	359190	355661	323175	302737	244921	256453	368381	307307	310714	377194	303382	361076	415554	416018	400495	410689	309460	225819	248587	174093	246369	297090	239184	269073	258031	269822	304745	330356	333323	322808	78653.3	103382	115854
Guanosine	0	0	0	24511.7	19198.3	14615.9	19442	0	0	0	114544	76733.7	107717	99664.7	0	0	0	28515.2	28908.3	24837.4	27420.3	0	0	0	111451	122472	150095	128006	0	0	0	0	0	0	0	0	0	0	100298	116838	130424	115854	80222.7	103169	146.708
[FA (10:1/2:0)] 2E-Decenedioic acid	502525	536384	498096	926667	505212	408516	613465	546673	529921	502017	351773	294910	433942	360208	466681	449683	443479	386366	517441	447369	450392	435261	479830	428386	539775	609149	498509	549144	252050	317845	281029	463925	402765	537635	468108	421291	352781	321363	353315	609825	441624	468255	-253257	101776	47399.3
Methyloxaloacetate	0	0	0	68008.9	27515.6	40761	45428.5	0	0	0	149452	111015	172580	144349	0	0	0	65548.8	67044.2	72963.4	68518.8	0	0	0	138623	206140	176863	173876	0	0	0	19523.3	46765.4	20276.5	28855.1	0	0	42235.6	71182	71928.8	85652.3	76254.4	98920.4	100912	30980.2
indole-3-glycol	105662	71751.8	102436	73061.1	63650.4	79861.5	72191	133139	88920.7	112108	168990	147625	126494	147703	146329	113829	151687	152956	87210	117655	119274	224434	245238	194946	208605	196434	246624	217221	84829.7	75010.4	75726.4	62617	69080.5	104505	78734.1	96300.4	96831.9	105800	139571	99659.2	89912.7	109714	75512.1	99565.9	43330.1
N-Formimino-L-glutamate	10467.9	0	0	57986.5	42380.9	33930.5	44765.9	0	4129.84	0	131677	106186	157240	131701	0	0	0	51713	49525.1	66476.8	55904.9	0	0	0	156055	144943	185992	162330	0	0	0	21068.2	28541.5	41120.6	30243.4	0	0	5292.49	85928.8	64524.5	70267.5	73573.6	86935	95853.3	-41865.5
2-oxobut-3-enanoate	155550	213779	251256	293475	137426	198208	209703	240895	179359	201750	149474	134941	275980	186798	348317	244473	159012	251720	236611	187310	225213	187904	173558	156017	235251	308989	304649	282963	191003	183003	133224	259017	273358	252800	261725	269874	174899	180725	223797	233500	202282	219860	-22904.9	95653.5	-511177
L-Aspartate	301866	11690.6	11663.8	52724.1	40794.1	33323	42280.4	12326	100984	10247.6	127227	93781	100301	107103	9843.89	10109.9	12055.3	77707.9	55484	50858.9	61350.3	13713.6	12390.5	11839.2	140174	114585	181487	145415	3.66062e+06	3.47705e+06	2941092	3.26537e+06	4.04611e+06	3.70254e+06	3.67134e+06	3.78372e+06	3755252	4238366	3024150	3.47632e+06	2.98002e+06	3.16017e+06	64822.3	94556.3	177296
Asp-Pro-Arg	163084	162165	201625	162777	121662	110766	131735	319112	403664	387741	471588	413587	489950	458375	107827	87041.6	82695.6	118079	123899	82774.5	108251	161302	206526	174194	143393	173186	208190	174923	176212	227882	162741	225233	199811	160352	195132	456777	473109	505257	379243	385270	352771	372428	326640	92148.6	41322
3-(Pyrazol-1-yl)-L-alanine	10625	8023.52	7337.21	46248.9	47056.5	28743.7	40683	6193.07	18661.9	5304.49	123339	107998	133695	121677	5947.13	5064.27	8845.9	42977	47698.3	43691.8	44789	7186.43	11958.4	3182.86	112138	123078	163121	132779	361661	393616	339582	315772	454148	429034	399651	844372	829743	881534	417359	495518	410044	440973	80994.4	89086.9	-326068
(S)-Methylmalonate semialdehyde	1.41016e+06	1.40771e+06	1.45167e+06	1.38678e+06	1158034	1246036	1.26362e+06	1.3266e+06	1.46088e+06	1.28424e+06	1.43793e+06	1287930	1.46895e+06	1.39827e+06	1.35151e+06	1.35792e+06	1.47482e+06	1.34862e+06	1.47734e+06	1.38847e+06	1.40481e+06	1.42112e+06	1431001	1.57455e+06	1.47657e+06	1.40875e+06	1.54667e+06	1.47733e+06	2.44576e+06	2.44901e+06	2322078	2.34006e+06	2.79972e+06	2.63262e+06	2.5908e+06	2.67132e+06	2.79779e+06	2.86328e+06	2.08487e+06	2.42345e+06	2.28588e+06	2.26473e+06	134655	88858.5	71118.6
N6-Methyl-L-lysine	9975.64	5823.13	7609.66	20099.9	16021.5	3554.23	13225.2	2609.41	9946.57	7119.21	95119.4	83877.2	106218	95071.6	6304.34	2231.98	2299.52	23751.5	20939.2	8818.97	17836.6	3475.07	6390.92	2058.04	50576.4	120332	120311	97073.4	3006.42	10040.3	4793.94	26413.6	34117.8	17830.2	26120.5	4198.41	7727.08	12125.9	98133.9	110720	82863.6	97239.1	81846.4	88254.4	7622.67
trans-Cinnamate	22975.4	12776.8	14509.3	37725.1	32408.5	22850.4	30994.7	14809.8	23719.5	15096.4	141610	96048.8	107326	114995	14548.4	15202.3	17688.8	48677.5	31284.6	29006.3	36322.8	16748.8	14989.1	17270.6	113039	109360	128535	116978	442555	466889	550457	415001	570456	542117	509191	581302	541847	508795	439898	631078	479466	516814	84000.4	87971.4	-47546.7
8-Amino-7-oxononanoate	282997	213029	204644	199108	197175	197093	197792	282519	387054	213971	215048	275038	223250	237779	486775	279450	249909	384543	317783	314930	339085	379074	310755	368503	440542	368564	392696	400601	263439	203106	265956	351672	173089	273868	266210	287999	312922	191207	212451	251821	191717	218663	39986.8	85671.2	-16344.9
beta-Cymaropyranose	345095	284325	173666	449689	264764	184849	299767	212764	158945	138404	143780	175187	281178	200049	139997	221985	154734	233597	231960	153285	206280	251379	308676	168963	225914	191853	291402	236390	164064	146303	122636	239038	204539	273131	238903	340527	194184	154346	214438	264565	188670	222558	-99718.7	83105.1	-624785
myo-Inositol	29161.1	34817.2	31916.4	41889.1	33095.9	119121	64701.9	24863.7	28466.4	17736	102956	99201.8	122222	108127	23707.9	21079.6	20361	47480.8	44555.2	35478.3	42504.8	62341.5	19845.8	34155	102040	127961	124341	118114	9823774	10127267	9536954	10026371	11567455	10579861	1.07246e+07	11616816	12154481	11004553	9718084	10980304	9600945	1.00998e+07	43424.7	82635.5	49540.4
Gly-His	701793	740307	776189	727873	621721	653209	667601	694770	762225	635948	762508	676103	821591	753401	724404	702066	679344	724753	716793	681251	707599	676775	696751	639643	707877	860363	722621	763620	1009737	856897	857349	1.0407e+06	1.15891e+06	1.03785e+06	1.07915e+06	858539	954383	921059	1.19158e+06	1167543	1.02695e+06	1.12869e+06	85799.5	82369.5	90416.4
Camoensine	97095.7	83494.7	91283.4	81975.2	65276.2	73403.3	73551.5	247394	243332	209974	252609	206013	224170	227597	83289.2	85206	91798.7	91627.8	96363.9	83534.2	90508.6	160959	156615	156461	169210	150713	174143	164689	80842.3	74233.5	68748.7	79009.8	79760.1	82520.2	80430.1	246121	214990	226911	163183	195515	153842	170846	154046	81154.5	33185.9
N2-Acetyl-L-aminoadipate	14330.6	23950.4	11531.9	36752.4	30589.8	19174.5	28838.9	13744.9	77994.4	12302.2	103221	86905.9	132278	107468	18094	12242.2	5649.49	45445.2	33197.1	37727	38789.8	10648.1	13114.2	12610.9	116453	120662	116693	117936	13226.2	16003.2	6812.02	23950.1	29094.5	29479.9	27508.2	12804.6	9297.83	11263	56793.6	55801.8	69486.7	60694	78629.4	80209	82986.3
Homoarginine	39648.9	2237.11	0	14254.2	10389.7	6819.77	10487.9	0	20062.2	0	71943.2	50307.9	64247.8	62166.3	4731.34	2484.11	0	16665	15514.8	9880.39	14020.1	0	2121.45	0	74860.9	94119.9	92789.4	87256.7	0	4022.27	2791.68	17892.3	18146	19150.7	18396.3	3398.75	3780.02	6413.62	116422	96423.1	91302.5	101383	51678.4	77376.3	-60809.4
[FA oxo(5:0)] 3-oxo-4-pentenoic acid	203128	168696	157143	248472	138547	179220	188746	242674	184186	157486	119906	141922	229227	163685	629995	217615	140213	218481	192952	168109	193181	185336	167656	110076	254982	239237	242163	245461	144255	137030	119931	241801	264854	212344	239666	242544	230907	115047	140159	179346	217066	178857	-25061.6	77351.8	45149.5
Xylitol	9760.96	3044.63	16001.8	28589.6	37910.8	19833.4	28777.9	36865.9	20080.9	150352	81148.7	84978.6	96471.7	87533	13405.3	3576.18	4283.33	30371.9	36604.1	28095.5	31690.5	46628.1	0	3634.66	89861.6	99758.8	126698	105439	10143.2	0	3392.94	28739.3	25037.1	20044.1	24606.8	0	4619.88	8391.25	65307.2	67217.5	76744.2	69756.3	58755.1	77343.9	-81011.1
Gly-His	701793	740307	776189	727873	690453	683965	700764	694770	762225	652415	762508	723269	821591	769123	724404	702066	711333	724753	716793	686933	709493	676775	696751	683262	707877	860363	722621	763620	2.09008e+06	2.09368e+06	1.99356e+06	2219577	2.08143e+06	2.11663e+06	2.13921e+06	2.12111e+06	2191632	2243294	2.14191e+06	2.03525e+06	1.99744e+06	2.0582e+06	68358.9	76686.7	-13751.6
Phenylpropanoate	397159	316102	238004	289501	235506	235707	253571	259499	339280	269199	279751	276078	240748	265525	250045	282502	260636	298828	239239	256089	264719	356490	371381	343642	279654	310040	406519	332071	235383	233135	293139	260690	448908	306403	338667	382775	510557	376266	318822	381246	274679	324916	11954	75981.7	139601
L-Kynurenine	0	0	0	84505.7	48629.3	43262	58799	0	0	0	138179	89634.4	115260	114358	0	0	0	82377.6	67402.9	58099.5	69293.4	0	0	0	146939	123068	130705	133571	340823	372314	308568	443277	502652	599023	514984	520314	565796	516824	679491	682877	601386	654585	55559.1	75471.1	105157
N6-Acetyl-L-lysine	51330.9	19903.8	16477.4	17835.3	18096.2	22569.9	19500.5	16104.9	22090.4	14359.2	72327.5	87945.8	108337	89536.7	15600.1	14830.3	12287.8	18610.7	16462.2	20066.8	18379.9	15506.3	14070.8	14081	73846.8	108617	103222	95228.8	22077.6	22738.1	39619.2	32165.1	49651.2	32469.4	38095.2	14009.9	17766.4	17226.7	152282	137483	139992	143252	70036.2	75162	24201.4
[FA (21:0/2:0)] Heneicosanedioic acid	346039	377371	403376	375404	270910	392538	346284	450448	302975	428527	388031	434949	415582	412854	519905	554584	455838	439188	361740	408988	403305	415473	433924	369485	346146	454020	649718	483295	393281	567086	559418	382837	620941	390790	464856	540737	516918	463783	506928	560001	400243	489058	66569.6	74306.5	520.904
N1-Methyl-2-pyridone-5-carboxamide	68999	26103.5	48422	75547.1	53214.5	38035	55598.9	55905.6	87122.5	64757	63327	85525.4	98610.6	82487.7	17876.5	13117.8	52721.1	100271	78748	60442.3	79820.4	16962.4	14178.9	13146.5	93408.9	168956	141283	134549	6703.21	26068.7	10445.2	80445.8	32979.6	51695.9	55040.4	12606.2	38892.1	5892.15	47626.1	41842.2	77215.8	55561.3	26888.8	74107.1	45658.7
(9Z)-Tetradecenoic acid	83100.6	178328	146667	100615	177479	76719.5	118271	86575.2	66951.7	103681	236078	165109	151370	184186	92901.2	87943.7	126755	93760.1	69279.5	96078.8	86372.8	90610.1	158403	75896.2	126599	198080	176094	166924	82547.2	141850	135382	64748.8	117550	156700	113000	153577	90299.5	145953	166086	99450.7	210438	158658	65914.6	70845.4	-1.04063e+07
L-Glutamate 5-semialdehyde	15573.7	9094.07	9386.19	54014	29795.8	33857.5	39222.5	13939.3	12098.8	5696.93	97870	97427.4	118615	104638	12607.9	20562	22476	47487.7	42058.3	40449.8	43331.9	12768.7	10187.7	18576.3	100455	120135	109081	109890	86481464	79140128	74028104	75772680	92347488	87979904	8.53667e+07	92006472	90160592	99532416	67555744	79807248	77518224	7.49604e+07	65415.1	69440.5	39696.5
pentane-1,3,4,5-tetracarboxylate	0	0	0	26001.9	20828.2	22851.6	23227.3	0	21260.7	0	88053.4	71978.9	86865.6	82299.3	0	0	0	28097.7	26160.8	20932.5	25063.7	0	0	0	76550.8	103794	90484	90276.2	258230	232186	240503	232405	284018	270759	262394	267021	265203	274916	263267	302242	340763	302091	59072	69343.6	12512.1
ubiquinone-1	118078	144140	139423	166195	137855	105106	136385	155284	182221	150140	219852	149292	175000	181382	111112	177624	170155	164351	152861	118111	145108	132718	134853	137592	178078	196425	182474	185659	129546	162826	154489	124907	192292	99412.9	138871	113475	167607	163728	163842	173483	116823	151383	44996.2	67547.9	15463.3
L-Olivosyl-oleandolide	177468	153862	175876	187572	122553	164700	158275	195718	198524	176102	99758.6	107900	143629	117096	147117	142734	183161	170013	174992	129694	158233	107903	129191	75925.8	218613	184248	187803	196888	133501	113802	77845	178153	162892	120660	153901	164721	140959	88071.4	127393	190030	190671	169365	-41179.3	67193.5	59166.1
Kynurenate	54089.7	57856.5	57555.6	55163.2	67082.3	41606.1	54617.2	49791	81071.2	50452.2	120092	88247.5	144654	117664	61295.6	41435.8	40217.5	64653.3	51368.8	59290.2	58437.4	48232.2	57240.4	37667.2	130438	82701.1	157867	123669	276830	318115	157575	171620	257753	214162	214512	239575	239785	192458	277977	335474	207584	273678	63047.1	64378.3	27152.3
[FA (20:0)] eicosanoic acid	521583	370346	395822	289356	266991	339563	298637	383013	901611	370775	443737	341916	376049	387234	274678	360168	291088	334680	322000	356506	337729	356388	350477	413525	457895	358763	443549	420069	334577	279363	301251	316189	383368	350935	350164	400907	367177	294270	402572	431730	297646	377316	88596.9	63562.6	-1.14575e+06
L-Asparagine	43517.4	0	0	35145.5	17160	0	17435.2	0	34167.2	0	65662.1	55802.3	72278	64580.8	0	0	0	15740.8	16649.9	0	10796.9	0	0	0	59934.8	72154.9	58265.3	63451.7	7.61253e+06	7634103	7288471	7683884	9269144	8.08519e+06	8.34607e+06	8829707	8930972	9622653	6647395	7.70591e+06	7.24767e+06	7200328	47145.6	63451.7	65591.5
cis-Aconitate	9151.59	11033.7	7807.87	7535.72	7454.43	20565.4	11851.9	8778.17	2909.38	7361.43	18432.6	16232.1	14340.9	16335.2	7572.2	9434.6	8742.95	15759.4	13047.1	17046.4	15284.3	6290.16	3524.07	4993	71800.9	81025.2	85024.2	79283.5	7151.04	9031.3	3117.23	30117.3	29679	22748.1	27514.8	14142	9120.86	10167.8	98338.7	88954.3	92026	93106.3	4483.34	62237.1	54148.4
8-Hydroxy-7-methylguanine	0	0	0	4221.23	0	0	1407.08	0	0	0	100124	62617.8	85397.8	82713	0	0	0	0	0	0	0	0	0	0	59472.9	66930	55938.5	60780.5	0	0	0	0	0	0	0	0	0	0	62522.2	68076.3	31846.6	54148.4	81306	60780.5	33923.2
Adenosine	45357.3	15500	36208.8	60136.1	45248.2	95247.9	66877.4	17472.5	61846.8	34833.6	105612	103217	91002.6	99943.9	39217.2	15860.1	17821.3	67585.1	50212.2	38578.5	52125.2	60271	14891.9	19386.4	97189	79457.2	118513	98386.5	28559.2	29824	29929	57808.9	47023.9	40545	48459.3	22543.4	19870	64366.3	83690.4	80866.2	82590.9	82382.5	33066.5	59808.1	257531
Phenylacetic acid	155452	304204	246064	412258	360300	252100	341553	384328	973723	419942	252331	248336	284217	261628	190014	169884	191262	125947	126860	276592	176467	185731	378727	642897	425492	348784	232578	335618	185976	101062	167983	171318	172180	98113.6	147204	218295	183244	215194	325173	235884	653148	404735	-79925	59025.4	-22826.9
2-Isopropylmaleate	221073	191860	161586	330978	246647	158976	245534	221794	192444	204557	254652	189809	242255	228905	237975	175320	137132	246229	232103	234778	237703	239743	267974	230513	286030	291045	301455	292843	217027	221799	181648	247390	227587	254141	243039	223719	223288	240081	209629	246877	204132	220213	-16628.4	58065.6	19962.1
[FA oxo(15:0)] 4-oxo-pentadecanoic acid	162461	134283	119985	94040	97807.1	108557	100135	165417	203205	137051	133378	122197	146356	133977	85985.5	110743	93739.3	97772	112279	95961.4	102004	151840	121168	160055	161892	157979	139317	153063	83756.4	85585.1	110132	71892.5	71962.5	100652	81502.3	119479	135853	129701	116057	80067.1	108269	101464	33842	57101.4	-43345.8
Chlorate	124526	182806	104219	183507	141892	109332	144910	146025	168810	152273	183155	120082	185503	162913	209498	131049	194618	155675	147427	125235	142779	167962	114147	163645	154351	195261	196554	182055	111003	119449	129973	139294	133885	169006	147395	124828	114751	115993	111414	91105.2	109628	104049	18003.4	56820.3	44537
5-Methylcytidine	0	0	0	0	0	0	0	0	0	0	40983.5	33046.7	45778.9	39936.4	0	0	0	0	0	0	0	0	0	0	49559.4	53039.9	66853.3	56484.2	0	0	0	0	4471.7	0	1490.57	0	0	0	40217	46911.1	50954.8	46027.6	39936.4	56484.2	-7307.36
2-Naphthylamine	110905	24881.3	24727.7	32769	39516.2	27297	33194	27128.8	26638.3	26523.8	80897.2	61966.9	82258.6	75040.9	24129.2	22541.3	23401.8	33861.5	34093.3	32669	33541.2	26410.2	23677.3	25000.8	83384.4	92748.5	90028	88720.3	296566	321780	369349	299711	384080	358777	347522	374250	383582	393284	314729	431710	274206	340215	41846.9	56051.3	13953.2
4-Guanidinobutanoate	270975	38160.1	51890.3	48689.5	35356.2	37395.6	40480.4	37896.2	304532	33662.5	73567.2	92810.8	112252	92876.7	64146.2	39183.4	48010.6	73676.5	35516.4	47272.9	52155.3	215462	17094.6	18029.5	75678.5	119235	108556	101156	1.55011e+06	1.48671e+06	1.32079e+06	1.46228e+06	1.62834e+06	1.45557e+06	1.5154e+06	1.67219e+06	1.68566e+06	1.70587e+06	1343434	1.60133e+06	1.64328e+06	1.52935e+06	52396.3	53883.4	36513.8
Orotate(Fragment)	26735.4	41474.3	8382.17	14479.5	16107	15324.2	15303.6	8560.6	16446.8	7756.14	69526.2	42694.9	54470.5	55563.9	7650.1	9714.92	9798.9	17949.9	16882.2	12810.6	15880.9	8707.08	7381.75	10468.6	63452.2	65739.7	67687.4	65626.4	13171.6	10757.8	8929.24	15288.1	14766.8	18658.7	16237.9	11444.8	13462.2	15532.7	57290.3	42550.8	58413.8	52751.6	40260.3	52815.8	26525.8
1-Octanal	88485.4	129863	182321	161791	151352	63608.5	125584	83713.5	187992	159947	66682.7	167033	133502	122406	81897.2	137227	58768.4	186595	185606	83498	151900	104032	61631	59457.2	133761	97715.4	176416	135964	124559	70423.9	60909.1	146505	64539.9	110032	107026	151988	142210	64702.1	112396	142947	145311	133551	-3177.98	52466.1	-2719.33
5-Hydroxytryptophol	97329.4	92074.4	79569.5	98107.9	72895.1	64337.5	78446.8	107708	107742	172830	90766.1	97681.6	102139	96862.2	172938	122535	98031.9	157461	101901	134763	131375	278640	239722	224120	189638	181673	185574	185628	92360.4	85145.4	68127.9	97576.4	126058	82406.7	102014	173485	137354	153493	91687.7	112053	94142.5	99294.5	18415.4	50865.1	17823.9
Gly-Arg	42771.1	0	0	0	0	0	0	0	126592	0	7168.91	10794.2	7892.14	8618.4	0	0	0	0	6787.6	0	2262.53	0	0	0	40582.2	44452.4	66412	50482.2	0	0	0	0	0	0	0	0	0	0	16305	18750.2	18416.4	17823.9	8618.4	50482.2	-24058.2
N-Methyl-2-pyrrolidinone	368778	408211	406091	385495	427151	376170	396272	382745	391079	336266	389109	352055	311636	350933	409123	342276	412985	382107	388256	301963	357442	407608	272709	358383	357113	348045	351143	352100	266157	321315	327236	320793	425366	428526	391562	434481	402502	402103	307820	437653	357039	367504	-45338.8	50137.6	64830.2
4-Trimethylammoniobutanoate	14102	11991.8	6248.16	22746.3	14019.9	16296.9	17687.7	5459.96	13031.2	10763.5	66876.4	58612.7	64901.6	63463.5	5148.18	11416.8	9733.64	26199.9	22559.1	24966.6	24575.2	6942.54	5650.62	11166.9	64738.6	76475.2	82616	74609.9	5211.2	5994.15	7025.18	47255.3	27765.1	25752.5	33591	5255.77	17826.3	10933.1	106459	107699	81105.6	98421.2	45775.8	49643.3	0
Thr-His	11255.3	0	0	0	0	0	0	0	25054.6	0	0	0	5047.55	1682.52	0	0	0	0	0	0	0	0	0	0	47910.8	44684.5	51462.9	48019.4	0	0	0	0	0	0	0	0	0	0	0	0	0	0	1682.52	48019.4	-3573.97
Docosanoic acid	220055	167059	122875	101138	91514.4	89589.5	94080.5	114574	621545	88579.7	150829	120226	101767	124274	93708.1	160699	82781.3	120122	97263.8	72879	96755	139124	94072	112563	135125	84249.1	142364	120580	201597	112055	76117.7	105456	117917	134260	119211	114459	103423	108611	161222	111959	73728.9	115637	30193.6	47700.6	-60982.1
6-Acetamido-2-oxohexanoate	230503	171552	173598	97112.3	154236	159185	136845	208211	233144	186498	164035	160803	219674	181504	201948	131709	155297	220215	166640	187521	191459	155938	136215	122522	221341	169967	313044	234784	179295	187393	182934	307600	162445	147517	205854	265945	254302	57821.4	124964	175063	134588	144872	44659.6	47262.8	-30236.5
2,3-Dimethylmaleate	201580	194704	223549	194165	136269	138287	156240	184669	211428	189581	200184	173498	213464	195715	201583	169603	195992	231285	199331	190288	206968	231345	228158	201829	214554	246576	249277	236802	184279	221002	177435	300084	264073	247929	270695	212460	282991	279039	197140	307088	217148	240459	39475.2	46514.3	-17544.6
thiabendazole	37664.9	0	0	11516.6	6315.37	4653.37	7495.11	0	38769.8	0	50299.6	56148.5	61910.3	56119.5	0	0	0	9961.73	11632.2	13164.1	11586	0	0	0	54020.9	62266.9	60800.3	59029.4	737622	745789	818905	705270	841940	876751	807987	887173	829200	801104	758954	831787	780586	790442	48624.4	45865.3	35631.5
O-Acetylcarnitine	22453.8	36106.8	12516.2	39364.5	27073	32806.4	33081.3	21325.1	39558.6	13698.4	83827.7	66392.2	65291.3	71837.1	15620	16760.8	19016.2	41935	40662.2	38997.6	40531.6	13657.8	12134.7	14042	88935.6	75133.5	90369.1	84812.7	11671.7	11758.7	15121	36113.2	27994.7	61268.3	41792.1	20057.2	15820.3	24943.3	86461.5	87557.1	58252.1	77423.6	38755.8	45815.1	-13284.6
D-Histidine	10625	8023.52	7337.21	26685.6	22938	21724.9	23782.8	6193.07	17835.1	5304.49	73453.2	62423.5	70951.5	68942.8	5947.13	5064.27	5924.46	27343.4	23117	20678.5	23713	7186.43	10909.7	3182.86	60754.5	65051.7	73013.7	66273.3	238650	293714	248243	283715	302874	286964	291185	300492	282747	259917	274151	305652	253897	277900	45159.9	45594.8	86185.6
&gamma;-thiomethyl glutamate	0	0	0	14994.7	5755.95	4618.48	8456.37	0	0	0	71818.8	78966.7	72457.9	74414.5	0	0	0	14281.5	10540.9	12878.5	12567	0	0	0	44619	61486.8	69019.1	58375	0	0	0	0	15860.2	14596.5	10152.2	0	0	0	86676.8	99199.2	103138	96337.8	65958.1	45496.5	57809.2
Met-Trp-Trp-Gly	172834	178722	180373	213639	180111	202659	198803	238444	287898	228535	431178	291542	340453	354391	46924.6	82610.9	74793	84507.6	84527.9	80921	83318.8	78701.5	123859	99557.4	128067	118111	133015	126398	221213	232558	201214	223119	255651	288748	255839	481253	464273	443951	299697	350653	290596	313648	155588	45476.6	-14316.1
3-Dehydroxycarnitine	14104.7	9568.96	11131.4	11732.1	4760.9	8232.79	8241.93	11581.8	12779.6	5222.86	25455.9	21440.4	22032.2	22976.1	5276.63	5195.64	15395.9	9738.13	4318.85	5379.47	6478.82	6016.64	9944.59	4982.16	17034.6	112428	21709.9	50390.8	83560.9	96827	88847.4	88415.5	99262.4	115019	100899	87184.3	95845.9	103058	80666.9	89279.4	89802.3	86582.8	14734.2	45011.4	28955.2
Psicofuranin	5220.37	0	0	11271.2	8079.87	0	6450.36	0	0	0	40427.8	49477	49475.6	46460.1	0	0	0	11143	5780.42	4107.28	7010.23	0	0	0	47431.6	49371	49044.1	48615.6	0	0	0	4354.14	10730.7	4213.76	6432.86	0	0	0	33766.3	39771.6	32626.3	35388.1	40009.8	44508.3	157950
[PR] (1S,4R)-1-Hydroxy-2-oxolimonene	1865367	1670568	1.69715e+06	1.42546e+06	1.72187e+06	1.64234e+06	1.59656e+06	1.49322e+06	1.77534e+06	1.83461e+06	1.67224e+06	1886182	1.82922e+06	1.79588e+06	1.59602e+06	1.7325e+06	1.48078e+06	1.73322e+06	1.58803e+06	1.77319e+06	1.69815e+06	1.55002e+06	1.80234e+06	1.6441e+06	1536150	2.04225e+06	1.87331e+06	1.81724e+06	1.66915e+06	1.54748e+06	1.83855e+06	1.64224e+06	1.54698e+06	1.8151e+06	1.66811e+06	1.7001e+06	1.68041e+06	1.80419e+06	1.79127e+06	1.85532e+06	1.83159e+06	1.82606e+06	199324	44046.2	11889.7
Indole	14296.3	9487.78	7957.49	19905.7	14104.5	12949.6	15653.2	10368.2	15799.5	9526.83	59862.5	41028.4	54424.4	51771.8	5420.67	6134.84	9643.46	23118.5	16788.8	11144	17017.1	10374.1	11197.4	11083.6	61141.2	43062.9	58441.2	54215.1	244882	266310	221207	237594	277055	264146	259598	276135	293608	255696	259191	318003	237270	271488	36118.5	43071.1	16103.1
N-Acetyl-L-aspartate	0	0	0	33987.6	13085.5	24977.6	24016.9	0	9174.03	0	69384.2	51293.1	61255.4	60644.2	0	0	0	39181.7	25672.9	35293.4	33382.7	0	0	0	78901	86167.9	69608.3	78225.7	0	0	0	0	49636.5	0	16545.5	0	0	0	13697.4	44361.2	39887.2	32648.6	36627.3	42932.4	37230.7
Propanoate	40209.7	45552.3	43971.1	73388.4	40592.4	79126	64368.9	66959.9	66303.5	39577.2	61509.9	72984	95606.9	76700.3	54040.3	71264.7	65663.4	52768.6	75169	52403.1	60113.6	39433.2	38600.9	82473	89715.8	100962	92298.5	94325.5	65434.9	48597.1	45138.9	53227.7	55854.2	51837.5	53639.8	61974.6	46052.9	34545.6	92122.1	70879.9	109610	90870.5	12331.3	41922.4	2670.8
[FA (10:0)] 10-bromo-decanoic acid	13755.1	0	0	25204.3	18001.7	9422.48	17542.8	0	11867.2	0	57633.2	46651.2	59446.6	54577	0	0	0	26755.2	28237.8	17321.4	24104.8	0	0	0	63779.9	56084.5	57337.7	59067.4	116736	110898	98311.3	99085.4	124371	108491	110649	112880	112814	106816	110864	124542	104554	113320	37034.2	41746	74963.9
L-thiazolidine-4-carboxylate	0	0	0	0	0	0	0	0	3449.54	0	14469.7	11651.6	16826.3	14315.9	0	0	0	0	0	0	0	0	0	0	36917.7	37095.1	50302.5	41438.4	51888	50938.3	44749.1	46665.1	51296.3	45277.1	47746.2	153397	121440	148961	112931	116033	139166	122710	14315.9	41438.4	10048.7
Geosmin	389870	367571	359555	330617	475797	325178	377197	418313	432266	359575	362833	375623	379217	372558	328488	316264	375502	323517	371000	350196	348238	402467	386815	337115	399211	379541	395502	391418	361955	295731	351386	357311	356979	370559	361616	352855	279467	294612	362124	373663	379208	371665	-4639.77	41222.2	-69261.2
[FA (8:1)] 2Z-octenoic acid	317927	403397	445278	405181	251691	406495	354456	441207	438229	626912	264416	382562	323732	323570	224015	390791	251884	445382	303632	258518	335844	281628	130196	192692	370107	283530	244327	299321	303067	221058	262725	465510	382178	379090	408926	415937	466493	221839	223821	394071	401102	339665	-30885.5	40803.6	-21858.1
[FA (13:1/2:0)] 2-tridecene-4,7-diynal	153584	272076	211073	172269	144366	161206	159281	241601	252802	293182	296134	219404	261209	258916	184904	176995	71831	141489	234853	197589	191310	317846	188202	288862	236827	250923	224782	237511	166109	151151	89265.6	144173	253489	197702	198455	236137	188202	109943	225394	205763	98632.9	176597	99635.1	39921.9	-2313260
L-Methionine S-oxide	558873	9316.74	10645	12944	10382.5	15648.2	12991.6	11231.3	650440	8493.26	64176.7	52513.7	72978.4	63222.9	6046.24	8637.27	13918.5	11855.2	14495.4	9627.59	11992.7	8595.38	8735.05	7628.03	44861.6	46678	56792	49443.9	19289700	20297076	17758120	19318758	22491496	22156578	2.13223e+07	24194478	24940064	23153766	17582224	20985828	18459000	1.9009e+07	50231.3	39816.3	-2932.32
Isocitrate	0	0	0	20081.9	18007.6	11934	16674.5	0	0	0	25018.3	21790.5	20871.2	22560	0	0	0	16335.6	10647.1	11113.9	12698.9	0	0	0	49401.8	55659.5	45429	50163.4	0	0	0	20301.1	18588.5	18609	19166.2	0	0	0	18773.1	16224	13704.6	16233.9	5885.51	39049.6	33268.7
1-(beta-D-Ribofuranosyl)-1,4-dihydronicotinamide	0	0	0	3829.22	8092.02	0	3973.74	0	0	0	33219.2	25064.7	27030.1	28438	0	0	0	0	3165.75	4566.4	2577.39	0	0	0	34828	42657.4	52557.5	43347.6	0	0	0	0	3295.37	0	1098.46	0	0	0	38433.1	34346.1	30322.3	34367.2	24464.2	38781.2	33685.4
N6,N6,N6-Trimethyl-L-lysine	63465.8	1906.1	0	13309.7	12010.1	7812.56	11044.1	1981.8	25666.8	2489.27	47355.5	36837.7	48242.3	44145.2	0	0	0	14592.7	12374	11334.8	12767.2	3406.1	0	0	47156.6	49201.1	48445.2	48267.7	0	0	2868.46	17625.7	22120.6	18428.8	19391.7	0	0	2656.14	47478.4	56141	55612	53077.1	33101	36932.9	-27060
methoxyfuraneol (keto form)	158421	205286	226909	235100	172842	165595	191179	191813	147847	229370	141624	148257	188981	159621	431910	269607	148602	217998	226081	161020	201700	157212	149375	108723	206809	203047	179543	196467	150350	145032	105498	195606	180539	274482	216876	215893	180319	155781	142452	231368	195628	189816	-31557.8	35447	2.6781e+06
Triethanolamine	489711	1.4343e+06	641586	198846	364687	309854	291129	460972	416973	397379	243803	251452	240163	245139	626576	331218	303695	250356	392299	247727	296794	441083	219519	254323	267944	211869	369417	283076	353945	317171	520184	352766	324299	357745	344936	269207	414418	333535	8600999	265204	202893	3.02303e+06	-45989.6	35349.2	16393.7
N-Acetylserotonin	0	0	0	4177.44	0	0	1392.48	0	0	0	32442.8	24098.2	32647.8	29729.6	0	0	0	4076.96	8066.19	0	4047.72	0	0	0	39869.2	32968.4	32425.3	35087.7	0	0	0	4434.34	11177.8	4381.97	6664.71	0	0	0	24708.8	21522.1	22944.4	23058.4	28337.1	35087.7	19225.7
Uracil	26735.4	9334.39	10253.2	18736.8	16125.8	17923.5	17595.4	11504.8	24336.6	10574.3	62536.7	43293.9	52819.6	52883.4	13535.8	13308	11914.3	22159.6	18159.8	16871.1	19063.5	9310.86	8576.03	12449.6	50119	52355.6	52868.3	51781	8811.42	9175.07	8003.78	18112.3	19081.9	18658.7	18617.6	10207.8	10701.2	15532.7	37699.6	33781.3	42049.2	37843.4	35288	34909.9	9994.55
1,2-Dehydrosalsolinol	97018.9	46826	72507.8	64213.7	50087.8	60395.6	58232.4	69736.2	107008	75428.1	64675.2	62914.2	60612.4	62733.9	119247	79367.9	72081.5	79765.5	71531.4	82160.2	77819	140093	170559	150581	118932	115623	116348	116968	84829.7	60992.3	62310.7	46707.4	69080.5	54895.4	56894.4	91963.3	121058	95453.6	65627.5	65515.2	69524.2	66889	4501.55	34807.7	53259.8
[Fv] Isocordoin	0	207197	216393	189668	174630	68624.6	144308	214944	215780	326891	276574	209309	249837	245240	82529.1	173413	54779.9	140732	114441	156274	137149	203285	158600	248700	170105	163569	235696	189790	210946	132437	158017	130179	208319	219755	186084	193592	221734	151277	250430	240858	226744	239344	100932	33516	16982.6
4-Imidazolone-5-propanoate	0	0	0	0	0	0	0	0	0	0	21753.8	15832.3	26440	21342	0	0	0	0	0	0	0	0	0	0	33395.2	30094.7	36074.7	33188.2	0	0	0	0	0	9118.82	3039.61	0	0	0	22596.7	16472	20997.8	20022.2	21342	33188.2	64572
N-acetyl-(L)-arginine	9867.04	0	0	5590.37	0	0	1863.46	0	8860.05	0	25291.3	26467.6	43842.7	31867.2	0	0	0	7131.84	8983.19	0	5371.68	4749.92	0	0	26647.2	28514.6	42967.9	32709.9	0	0	0	16437.7	0	0	5479.24	0	30747.5	0	68539.7	66112.7	75501.3	70051.2	30003.8	32709.9	17207.2
N-Acetyl-D-glucosamine	21531.2	20516.8	22170.2	28893.5	25004.4	25162.2	26353.4	23595.5	49705.8	27854.3	79223.8	64625.8	89886.5	77912	13807	16622.8	18002.6	29899	31647.7	34838.9	32128.5	26844.4	23113.7	18625.3	64014.8	74767	63613.6	67465.1	18890.2	30300.7	18312.5	26825.2	29681.9	30965.1	29157.4	32853.6	27759.9	26973.5	55952.5	40291.3	42850.1	46364.6	51558.7	32626.3	-49019.8
3-Oxopropanoate	292700	235071	249716	251489	204216	240363	232023	282697	268330	229665	258728	229449	249855	246010	241186	234169	276168	279887	245722	242583	256064	262170	270923	263081	295126	268012	260680	274606	424981	408029	412273	399683	479635	448105	442474	480546	457038	452676	360394	422989	396980	393455	13987.9	32022.9	14736.1
N2-(D-1-Carboxyethyl)-L-arginine	14477.8	0	0	12095.7	13823.5	0	8639.72	0	36228.1	0	28923.9	27897.3	38639.6	31820.3	0	0	17592.1	21228.1	5372.02	0	8866.7	90610.7	0	0	21083.1	38776.3	35960.1	31939.8	0	15120.9	14646.2	9825.35	13541.5	14758.9	12708.6	0	0	0	28120.5	28932.7	25280.8	27444.6	23180.5	31939.8	16575.3
Sucrose	12723.7	31773.3	21615.5	72656	64376.8	24626	53886.3	0	0	0	96156.1	28308.5	55987.9	60150.8	0	380278	12312.3	635625	79863.1	46192.9	253894	0	0	10312.4	80870.4	82982.4	70314.1	78055.6	112777	0	19092.7	18289.7	21849	23248.8	21129.2	49113.2	1.80034e+06	28355	47697.3	43347.6	22068.6	37704.5	6264.55	31862.8	24746.9
L-Cystathionine	0	0	0	0	0	0	0	0	0	0	25933.5	9799.78	23844.6	19859.3	0	0	0	0	0	0	0	0	0	0	22711.2	33129.4	37482.7	31107.8	0	0	0	0	0	0	0	0	0	0	27164	17363.8	29712.8	24746.9	19859.3	31107.8	-21286
dUDP-L-rhamnose	13082.6	0	0	12124.1	5214.11	4546.95	7295.07	0	0	0	73438.4	28800.5	55903.3	52714.1	0	0	0	10870.5	26770.4	10557.6	16066.2	0	0	0	33591.6	22763.4	68327.5	41560.8	41696.3	84816	109210	102353	61332.6	43379.6	69021.8	94707.8	37265.5	24381	27805.2	74498.2	40903.9	47735.8	45419	31003.2	-27092.3
[FA (11:1)] 10-undecenoic acid	89205.6	111772	169194	145206	124611	124988	131601	182439	152287	179383	171167	146390	149537	155698	91555.5	98673.4	101979	124328	141880	143673	136627	120531	133778	124882	117488	178722	227746	174652	129008	158123	128426	159775	166404	138870	155016	154370	178485	156583	115058	189394	79319.9	127924	24096.5	30979.4	25023
D-Gluconic acid	131256	16309.5	28148.2	28096.7	21253	49965.2	33105	26587.8	29107.2	19238.1	56427.9	43286.4	53230.1	50981.5	12632.7	17840.2	20553.3	29980.5	21986.8	32787.4	28251.6	35668.7	16979	18021.4	65395.5	53640.3	71635.9	63557.2	186983	157811	140221	156567	191080	204037	183895	188013	171521	219115	261799	195908	169046	208918	17876.5	30769.8	137259
L-Ornithine	477757	40087.1	85758.7	32312.5	44709	14110.2	30377.2	24693.7	363215	46776.1	71868.5	64793.8	70196.8	68953	41758.1	15631.7	32690.9	53637.9	59544.9	22253.1	45145.3	27053.8	44301.7	16144	28786.9	60284.5	69748.8	52940.1	29656	52219.6	47760.9	59938.3	64336.6	41966.9	55413.9	52389.4	70980.6	48316.6	230349	203563	144108	192673	38575.8	30687	2077.94
2-Hydroxyethanesulfonate	12076.7	7410.2	7339.14	18794.4	7197.94	9055.06	11682.5	6124.26	12362	8887.58	13092.5	12854.8	12104.6	12684	8902.76	7045.96	10254.9	20079.4	17008.5	7588.89	14892.3	7598.97	7522.43	7815.34	8668.62	93434.8	11822.4	37975.3	3372.99	3982.54	2940.65	2626.09	3554.39	3357.16	3179.22	3136.46	3445.13	3176.87	6740.93	5993.88	3036.65	5257.15	1001.53	30386.4	53995.7
[FA (22:5)] 4,7,10,13,16-Docosapentaynoic acid	77071.6	179566	164243	98689.1	147853	191199	145914	104837	203296	101867	233726	191436	168189	197784	83580	144685	75963.2	170263	95221.3	78568.5	114684	87886.2	84686.5	102877	164451	79330.4	82014.9	108599	154697	165956	95268.1	81857.4	104317	99359.6	95177.9	167707	168252	85163.7	146985	220514	80021.9	149174	51869.9	30030.1	0
7-Methyladenine	0	0	0	12413.4	6050.09	6347.31	8270.28	0	0	0	37379.9	19676.9	31128	29394.9	0	0	0	0	12190.8	5956.19	6049	0	0	0	31200.8	32742.3	42357.7	35433.6	0	0	0	0	0	0	0	0	0	0	0	0	0	0	21124.6	29477.4	22348.5
Thr-Ala	0	0	0	11182.3	9410.51	0	6864.27	0	5042.87	0	27077.9	24516.6	29724.2	27106.2	0	0	0	13450.4	3850.02	4572.3	7290.92	0	0	0	31474.5	33820.8	36010.3	33768.6	0	0	0	0	5758.83	0	1919.61	0	0	0	27449.2	21172.1	24183.2	24268.1	20242	29196.2	-2033.16
penem CGP31608	3979.47	0	0	14764.3	5663.8	4114.73	8180.93	0	11216.6	0	43869.3	39882	35357.5	39703	0	0	0	14372.5	4669.65	14947.3	11329.8	0	0	0	55804.8	35715.9	40741.3	44087.3	119054	90537.1	105907	87647.5	121614	106565	105275	89538.9	93373.5	131434	106656	87296.5	115775	103242	31522	29140	25453.7
Trp-His	0	0	0	0	0	0	0	0	0	0	36951.8	31161.9	32731.4	33615	0	0	0	0	0	4590.38	1530.13	0	0	0	39295.4	32477.5	27545.7	33106.2	0	0	0	0	4902.71	0	1634.24	0	0	0	29559.2	23507.3	28197.3	27087.9	33615	28515.8	42956.3
Leu-Arg	39810.2	0	0	0	0	0	0	0	49731	0	9368.37	6293.99	10973.4	8878.57	0	0	0	0	3771.98	0	1257.33	0	0	0	21843.6	25230.8	38203	28425.8	0	0	0	0	0	0	0	0	0	0	35983.4	54293.7	38591.9	42956.3	8878.57	28425.8	19488.2
5,6-Dihydrouracil	9377.64	9992.71	9926.12	12131.6	11962.4	13120.7	12404.9	5685.06	10138.8	10405.4	44549.9	36919.3	40235.8	40568.3	6223.34	11212.2	12380.7	13322.4	11509.6	10299.6	11710.5	6465.91	8687.68	11354.8	28546.3	46698.2	40822.1	38688.9	12578.7	14266.7	10361.1	24463.9	13763.9	16436.7	18221.5	11565.7	50387.6	5532.7	37393.3	32650	43085.6	37709.7	28163.4	28389.2	14466.1
O-Propanoylcarnitine	9565.71	8756.15	6126.16	13448.3	14941.3	13406.9	13932.2	9283.47	11061.3	10573.2	35265	29687.2	31050.1	32000.8	9854.03	9539.11	9538.56	27758.4	21943.5	18204.2	22635.4	10290.8	5194.68	8386.86	54204.9	49874.5	34963.9	46347.8	8966.92	9713.66	9614.23	10644.7	14963.9	14410.6	13339.7	11192	6853.58	5556.62	25446.6	29924.6	28046.1	27805.8	18068.6	28143.5	22162.1
L-Rhamnose	19194.7	8384.59	7420.18	20713.6	18488.7	13205.1	17469.1	10894.2	19454	7108.17	45903.9	41780.9	45600.8	44428.5	9427.8	9892.75	7342.38	26592.1	19298.5	21411.9	22434.2	10268.4	11045.6	8277.5	42503.3	48345.5	52510.3	47786.4	11637.7	13960.2	14361	14716.6	17724.6	19266.8	17236	12848.1	9644.97	9915.5	41536.9	37990.8	38666.6	39398.1	26959.4	26374.5	10149.5
N,N-Dimethylglycine	1.35764e+06	1.23223e+06	1.27751e+06	1.23773e+06	1221849	1066521	1.17537e+06	1.16644e+06	1239501	1.20751e+06	1.32417e+06	1.33297e+06	1.21004e+06	1.28906e+06	1.19645e+06	1.28356e+06	1.10784e+06	1.3124e+06	1274314	1144014	1.24357e+06	1208724	1.33877e+06	1.16817e+06	1.09064e+06	1.19262e+06	1227283	1.17018e+06	1.53892e+06	1.53591e+06	1.78996e+06	1.69813e+06	1.62788e+06	1.70055e+06	1.67552e+06	1.759e+06	1.90991e+06	2.03059e+06	1.63108e+06	1.8059e+06	1.62003e+06	1.68567e+06	113693	26167.3	0
Carnosine	25417	0	0	0	0	0	0	0	19711.4	0	0	0	0	0	0	0	0	0	0	0	0	0	0	0	22943.7	25883	29360.5	26062.4	0	0	0	0	0	0	0	0	0	0	0	0	0	0	0	26062.4	10722.4
[FA (7:1/2:0)] 2-heptenedial	76859.9	82806.7	71493.6	129419	99808.2	97304.5	108844	81802.5	89461.5	86840.8	97571.1	86761.8	73295	85876	63941.7	79000.7	62111.9	160415	74354.3	61429.6	98732.9	92771.4	90928.2	88180.3	104303	69313.6	88794	87470.2	70697.6	65850.4	68740.2	90382	84685.1	72085.6	82384.2	75482	177979	106195	78227.6	106274	94818.1	93106.7	-22968	26040.5	25843.4
N-Acetyl-L-histidine	22668.5	0	0	9163.92	4381.72	5968.41	6504.69	0	20228.8	0	32258.3	27402.8	26018	28559.7	0	0	3438.94	14838.3	5786.97	8517.15	9714.16	0	0	0	31719	34667.6	36566.5	34317.7	0	0	0	7461.1	18435.2	8249.11	11381.8	0	0	0	31285.6	45039.3	35350.6	37225.2	22055	25800.6	-21300.9
Linoleate	504787	379364	449933	382250	366033	402609	383630	380144	886016	391190	486313	403077	403581	430990	2.36597e+06	423528	382938	388438	440206	395957	408200	402026	381239	450415	407787	441839	413778	421135	421449	380682	411528	400358	457206	460034	439199	443446	414811	453378	408080	425021	420594	417898	47360	25177.7	40238.5
citraconate	19941.8	16622.6	19477.2	17062.5	21944.9	21089	20032.1	21977.6	16517.4	18687.1	25150.2	17137.5	20401.8	20896.5	19863.2	20311.3	23533.4	27173.9	18270.8	26515.2	23986.7	15835	17262.6	25571.9	53646.9	48447.7	52685.8	51593.4	26031.7	18163.8	21198.2	29666.2	26208	30857	28910.4	26373.4	30181.4	24187.9	65272.5	62305.3	79868.9	69148.9	864.37	25078.2	7717.58
[FA hydroxy(7:0)] 2-hydroxy-heptanoic acid	49366.1	61458.6	63596.7	99898.2	54942.6	65059.1	73300	54605.6	85708.6	56081.1	62117.2	48095.7	98791.4	69668.1	53429.6	68052.2	55199.9	61609.4	61623.4	64140.3	62457.7	54403.7	45133.2	42851.9	71930.8	116666	78875.5	89157.5	58080.6	72695.7	69615.3	52460.2	60136.3	103281	71959.1	93940.7	62358.2	59950.3	78268.9	80705.3	80055.9	79676.7	-3631.88	25017.2	-14196.6
alpha-aminopimelate	34968.5	29201.2	32566.4	28851.4	35936.9	19486.2	28091.5	30502.2	31964.8	27719.6	28525.5	28185	26141.7	27617.4	31519.6	26698.9	23393.3	27572.6	27820	26084.3	27159	26431.6	30983.3	23040.3	27529.9	94238.3	30573.6	50780.6	40225.2	90521.1	60598.3	50121.7	84475.3	61967.7	65521.6	93737.9	69520.7	58039.2	46769.4	67828.1	39377.4	51324.9	-474.111	24696.3	24225.5
1-Methyladenosine	3602.6	0	0	4398.86	0	0	1466.29	0	8266.61	0	19706.3	17940.6	19420.4	19022.5	0	0	0	0	4944.73	0	1648.24	0	0	0	23417.4	23739.2	26621.3	24592.6	0	0	0	0	0	0	0	0	0	0	22726.4	24448	25502	24225.5	17556.2	24592.6	-8034.59
Diethyl 2-methyl-3-oxosuccinate	62464.5	57961.7	62824.7	59030.3	73031.9	63422	65161.4	61770.6	68780.2	41553.6	43830.3	44644.4	45004.1	44492.9	64025.1	61302.7	40632.2	51634.1	37829.6	41551.6	43671.8	29821.7	72400.2	35301.9	60130.2	46544.9	91436.6	66037.2	46732.8	51632	40513.8	58319	63278.9	67431	63009.6	70912.8	47754.5	60582.4	47891.2	64677.8	52356.1	54975	-20668.5	24485.6	52145.6
Calystegin B2	82918.8	89560.4	99908.2	79206	65385.2	68902	71164.4	135948	173094	131500	196808	185134	194175	192039	51761	50814.1	55815	53987.6	63783.7	58360.9	58710.7	84565.5	101985	78947.7	69228.6	81926.6	96244.1	82466.4	70995.4	71346.4	62879.2	89591	77970.2	75475.7	81012.3	180787	175756	187426	122887	136493	140093	133158	120875	24105.5	27224.6
Val-Arg	19321.5	0	0	0	0	0	0	0	119932	0	9585.08	0	6380	5321.69	0	0	0	0	0	0	0	0	0	0	17631.5	20124.1	33561.2	23772.3	0	0	0	0	0	0	0	0	0	0	39961.9	22296.5	19415.4	27224.6	5321.69	23772.3	19269.2
sn-Glycerol 3-phosphate	0	0	0	14766.7	5795.5	8442.63	9668.29	0	0	0	41086	23640.1	33192.3	32639.5	0	0	0	21622.7	13311.8	13338.7	16091.1	0	0	0	38331.5	33805.6	35147.7	35761.6	0	0	0	11849.9	8494.21	11261.7	10535.3	0	0	0	32269.5	29287.9	27855.9	29804.4	22971.2	22422.9	109674
L-Citrulline	1.65152e+06	18589.9	16714.2	34410.7	19937.5	34591.7	29646.7	54333	247543	38185.6	60526.8	49530.6	48498.3	52851.9	40928.3	36263.7	63911	60694.1	17573.4	31563.2	36610.3	31679.2	30347.5	17786.6	51712.8	57941.5	52163.9	53939.4	65742.5	315357	51202.6	65699.3	76609.6	67357.5	69888.8	63161.2	68409	58845.5	188483	181563	168643	179563	23205.2	22376.1	19299.4
2-Furoate	9934.82	14175.1	14640.3	16937.1	9537.62	19862.1	15445.6	10585.3	12833.6	16107.8	16770.4	17672.3	16229.1	16890.6	9673.65	16940.5	14327.7	12474	15583.8	15973.4	14677.1	14567.8	9398.85	12166.8	40426.4	49529.7	24785.7	38247.3	19046.8	14456.5	16819.7	30740.1	42006.8	20360.8	31035.9	14505.1	17101.6	19148.4	55163.1	52614.6	43228.3	50335.3	1445	22273.9	20102.2
Octane-1,8-diol	96149	86814.9	90548.4	87152.8	78136.3	90240.7	85176.6	88781	83647.1	77704.1	51861.8	81721.8	68932.6	67505.4	71459.7	92279.3	50534.9	94639.1	107638	61753.2	88010	87336.3	78889.7	51325.2	79862.2	78711.8	92671.5	83748.5	80685.4	58890.7	70240.9	75031.2	73475.3	64381.8	70962.8	87074.2	67715.3	51083.4	72604.2	118886	81704.8	91065	-17671.2	21995.3	777.794
Dimethyl citraconate	39492.4	59771	49867.1	57926.8	37252.2	45448.1	46875.7	46172	33970.1	44785.5	57368.3	47301.4	44585.5	49751.7	42559.7	36441.6	47345.4	43635	52813.8	37111.3	44520	57346.2	32273.3	52869.7	63744.8	58773	54310.3	58942.7	35556.6	52119.1	42453.2	49360.8	43039.2	42762.4	45054.1	39928.8	54696.9	52057	32384.3	54559.8	50551.6	45831.9	2876.03	21831.4	11276.6
5-Methoxytryptophol	104674	102810	59029.7	122910	74438.9	83359.3	93569.4	110581	127856	134583	118942	89003.4	101328	103091	222462	125038	98730.7	190016	127289	172412	163239	264240	227134	231987	186239	162137	234240	194205	99967.7	118577	89917.2	67243.1	93104.7	112702	91016.7	137644	206416	158513	85071.7	131085	90722.7	102293	9521.88	21793.4	-8529.36
HSO3-	72929.4	56366.8	67407.6	66077	43120.9	49258.7	52818.9	57641.4	65942.3	54514.3	75023	59535.9	59011.4	64523.5	63019.4	52248.2	66353.4	58891.4	64176.6	56762.9	59943.6	61147	71817.4	70832.2	82773.1	67490.5	85103.8	78455.8	23716	20638.4	14638.3	17690.9	34003.5	25562	25752.1	20522.8	23908.9	22394.7	13755.1	20905.9	17007.3	17222.8	11704.6	21692.9	-47387.8
2-Butenoate	352493	384886	370974	323501	252779	301452	292577	327776	336090	347072	339064	332768	343291	338374	305282	327432	346025	348332	308316	322460	326369	346510	343226	333012	335545	324323	372480	344116	572922	566594	487369	525364	676125	577709	593066	624342	623943	654336	508696	562134	566203	545678	45797	21656.4	-2105.38
4-Coumaryl alcohol	13408.6	31301.4	36927.2	15356.8	15352.1	13609.8	14772.9	62399.3	34134.7	29649.5	13156.4	14440.7	37394.7	21663.9	47965.4	15470.5	32090.6	41603.1	17144.3	10602.1	23116.5	40772.9	37766.1	43531.4	32816.9	32250.2	31649.3	32238.8	25506.5	15044.8	30534.4	15754.7	63645	25438.5	34946.1	61713.6	43559.6	30855.1	41497.4	27282.5	29742.1	32840.7	6891	21636.7	-501172
L-Serine	648129	13723.7	23654.5	16155.3	17856.8	17319.1	17110.4	35114.6	254426	18675.5	48536.7	21651	19833.5	30007	20348.9	16942.5	38691.5	23206.2	44804.2	16451	28153.8	14751.9	14392.9	13025.8	49906	41674.5	22267.1	37949.2	3.54002e+06	3.68773e+06	3.02673e+06	3237873	3.83665e+06	3.95232e+06	3.67561e+06	3.86533e+06	3984734	4.09516e+06	3.05584e+06	3.50022e+06	2.96727e+06	3.17444e+06	12896.6	21498.2	-5498.61
LL-2,6-Diaminoheptanedioate	11858.8	0	0	2442.33	2458.41	1850.7	2250.48	0	7317.18	0	18158.5	14826.1	19238.5	17407.7	0	0	0	2347.23	0	1531.74	1292.99	0	0	0	18379.6	26366	23327.3	22691	266733	288717	254273	263868	317147	296411	292476	337751	349116	313878	274827	321783	264321	286977	15157.2	21159.2	-6342.92
ethylpyruvate	128996	161668	97972.8	121674	120967	102146	114929	133767	107404	130794	125237	142325	120311	129291	100410	123093	107776	121864	108829	106512	112402	127315	91189.8	132659	113604	128570	140138	127437	122930	105017	106093	86480.6	145417	128512	120136	111779	109353	131042	106980	119505	114896	113794	14362	20924.9	9940.48
5'-Oxoinosine	0	0	0	9583.98	10045.1	3338.58	7655.88	0	5721.66	0	26386.4	25932.4	30843.3	27720.7	0	0	0	7773.9	8405.25	7375.21	7851.45	0	0	0	26090.9	29855.6	27933.4	27960	74183	79775.3	76009.2	68168.2	90558.2	79032.6	79253	79838.6	76966.6	76664.5	91367.4	89997.8	86215.2	89193.5	20064.8	20584.8	20245
Leu-Ala	0	0	3628.38	14522.4	0	0	4840.81	0	0	0	25557	25146.9	24925.5	25209.8	0	0	0	15201.5	5368.58	6347.02	8972.38	0	0	0	29987.5	27648.1	23137.5	26924.4	0	0	0	8606.96	0	10217.5	6274.81	0	0	0	20599.9	30859.8	28099.7	26519.8	20369	20577.3	8188.48
Imidacloprid	104791	97102.6	100244	89112.4	106999	54931.2	83680.8	90108.5	97984.6	95078.7	104147	95391.6	92329.1	97289.2	90275.3	58645.3	50520.4	95453.7	91310.2	70318.9	85694.3	91360.5	100272	62446.2	67196.4	92639.4	112542	90792.5	62833.3	100076	86811	81836	85014.3	73943.4	80264.6	87450.5	76165.9	74524.3	96796.3	86317.7	82245.1	88453.1	13608.4	20473.6	74924.7
5-Guanidino-2-oxopentanoate	28897.6	7703.72	51979.7	14273.5	11081	10432.1	11928.9	9183.28	21192.9	7606.94	31410.6	30256.1	30951.4	30872.7	10418.9	3795.42	9128.13	17494.7	15330.6	14271.4	15698.9	19130.2	7245.16	8327.17	30983	35429.4	36493.7	34302	158752	135145	150761	156906	155544	186518	166323	282147	237913	189217	193812	261572	268359	241247	18943.9	20030.6	11469.7
Asp-Leu-Gly-Gly	122857	110955	118177	115964	122751	116689	118468	115628	117190	129316	127054	135172	132925	131717	117073	112650	132493	126115	137192	105396	122901	110289	123839	118090	122918	143451	109681	125350	111608	111778	104744	119030	95345.4	113439	109271	110573	118218	117823	127947	102260	132016	120741	13249	19954.5	16800.2
1-methylguanosine	0	0	0	0	0	0	0	8800.08	0	0	18166.9	24229.4	32573.8	24990	0	0	0	0	0	0	0	0	0	0	11778.1	21652.9	26392.2	19941.1	0	0	0	0	0	0	0	0	0	0	0	0	50400.5	16800.2	24990	19941.1	1833.54
Sesamolinol	28383.5	25647.5	35965.7	35372.7	37969.3	40557.6	37966.5	37101.9	38844.5	79419.9	43320.6	48286.7	50327	47311.4	26808	55981.8	109689	40367.1	38970.3	26173.7	35170.4	43435.3	47937.8	43985.3	44656.1	39854.9	52622.5	45711.2	37873	41360.1	37041.2	41555.3	30239.8	29388.2	33727.8	77318.2	37964.8	42908	28296	36827.1	41560.7	35561.3	9344.9	19537.5	9505.28
[FA (20:0/2:0)] Eicosanedioic acid	145707	131488	93328.2	75870.1	79712.3	79327.7	78303.4	119945	155373	94506.5	88583.9	87535	84532.8	86883.9	109686	95825.8	103124	102276	94079.5	91667.8	96007.7	86918.4	108275	96144.6	103902	108595	120651	111050	97538.2	107395	116616	84967.3	125285	93002.3	101085	176718	127073	116738	92113.1	137576	102082	110590	8580.52	19381.9	32984.3
Pseudouridine	6808.23	0	0	10229.2	7662.43	2567.91	6819.84	0	0	0	27504.1	36466.6	38185	34051.9	0	0	0	17221.6	12525.2	14664.4	14803.7	0	0	0	21639.3	39168.7	40170.5	33659.5	0	5026.17	6014.23	13708.9	7058.83	9547.02	10104.9	6787.13	0	0	38032.5	40978	50257.1	43089.2	27232.1	18995.1	0
Val-His	15318.8	0	0	0	0	0	0	0	14918.1	0	0	0	0	0	0	0	0	0	0	0	0	0	0	0	17533.9	13764.8	25604	18967.6	0	0	0	0	0	0	0	0	0	0	0	0	0	0	0	18967.6	-74619.4
2-Acetolactate	336272	373408	350659	319158	321495	302576	314410	136900	330170	304261	379467	335795	335489	350250	317827	366538	378070	325642	352592	343357	340530	324119	411693	375256	356909	353334	376437	362227	585561	614212	526082	595400	621505	707473	641460	643287	673031	650367	581861	563843	554817	566840	35840.8	18870.1	-5625.59
Vinylacetylglycine	69191.8	75751.2	78978.2	69518.1	66797.9	57255.4	64523.8	63365.6	75080.8	59659.5	76212.8	62357.2	70575.2	69715.1	76196.5	67037	67204.3	69329	69491	62988.5	67269.5	67318.1	82924.7	74558.1	65585.4	94495.7	84240	81440.4	107185	114658	99295.6	107545	115359	97182.9	106696	128144	108593	123824	87180.6	117043	98986.6	101070	5191.26	18451.9	27515
Orotate	10268.5	55071.2	0	9339.76	6924.96	9949.88	8738.2	0	6404.84	0	22252	22900.1	25475.3	23542.5	0	0	0	9685.78	7590.74	6771.62	8016.04	0	0	0	21597.1	25248.4	28738.9	25194.8	0	0	0	12594.2	13109.4	9602.2	11768.6	0	0	0	47536.2	34012.6	36301.9	39283.5	14804.3	18423.2	12113.6
8-Oxocoformycin	0	0	0	0	0	0	0	0	0	0	15979.4	17872.8	18430.6	17427.6	0	0	0	0	0	0	0	0	0	0	17490.7	18973.5	16813.1	17759.1	0	0	0	0	0	0	0	0	0	0	12191.2	10402.3	13747.3	12113.6	17427.6	17759.1	-12024.9
alpha-(p-Methoxyphenyl)-6-methyl-2-pyridineacrylic acid	0	0	0	0	0	0	0	0	17700.9	0	6288.96	15651.4	16901.6	12947.3	0	0	0	0	0	0	0	0	0	0	17255.9	19869.2	15832.5	17652.5	205524	163011	132873	152680	177114	184242	171345	112017	171251	152317	155387	146640	175934	159320	12947.3	17652.5	-503857
Thiomorpholine 3-carboxylate	0	0	0	0	0	0	0	0	0	0	10996.8	21621	14747.9	15788.5	0	0	0	0	0	0	0	0	0	0	4264.41	10310.6	38312.1	17629	1.49291e+06	1.64872e+06	1.47864e+06	1.55085e+06	1.86599e+06	1.74644e+06	1.72109e+06	1.49825e+06	1.39786e+06	1.32805e+06	1.12118e+06	1.36088e+06	1.16964e+06	1.21724e+06	15788.5	17629	20015.7
D-Serine	18075	0	0	4469.24	4958.57	0	3142.6	0	4316.16	0	23532	18008.5	16882.1	19474.2	0	0	0	11293.4	11592.2	0	7628.56	0	0	0	16272	14995.2	21238.8	17502	0	0	0	0	0	7802.65	2600.88	0	0	0	22214.9	23780.8	21854.2	22616.6	16331.6	17502	28926
Phe-Val-Gly	0	0	0	0	0	0	0	0	0	0	3940.13	5028.68	0	2989.6	0	0	0	0	0	0	0	0	0	0	20733.3	15734.9	15919.2	17462.5	41598.4	49940.4	40507.9	42619.1	58076.7	53821.1	51505.6	89076.2	80586	89749.5	75490.4	94700.7	71103.7	80431.6	2989.6	17462.5	7874.09
Homogentisate	2569.56	3730.45	2488.72	11480.9	9453.75	8185.32	9706.64	2731.68	2601.03	2657.82	28478.3	21273.1	26891.8	25547.7	3120.02	2889.97	2867.89	11571.8	8126.28	11671.8	10456.6	3358.3	2257.61	3233.2	28958.6	28811.7	29474.9	29081.8	3030.69	2969.07	2741.47	9516.53	13283.3	13646.8	12148.9	3129.51	2431.81	1840.08	18862.7	18602.9	22603.4	20023	15841.1	17410	-99332.2
1-deoxynojirimycin	242132	187433	279974	87456	87400.5	47810.7	74222.4	118135	67936.6	93628.4	64207.5	80417	44751.8	63125.5	188659	162406	148234	99373.5	113121	122285	111593	62327.2	49664.2	23888.2	31373	334934	49635.6	138648	243795	169777	165112	521966	134726	162492	273061	27870.5	93364.1	87061.9	211870	289447	19870.2	173729	-11096.9	16362.6	3419.55
Glycerol	102079	104922	87944.5	119722	100193	86689.5	102202	87287.4	155740	96359.9	86581.1	68897.2	99023.1	84833.8	99260.1	113597	70553.9	79014	84233.9	93242.1	85496.7	92375	93368.5	101389	103777	110352	113265	109131	124337	99042	87286	117835	112656	122584	117692	132122	123366	83955.7	130835	131203	101296	121111	-17367.9	15889.1	3796.46
3-Sulfolactate	18474.4	18227.3	14952	18039.7	18914.5	15856.7	17603.6	15263.8	13045.2	15084.9	29791.4	19619.5	23429.8	24280.2	14052.5	16741.5	15975.2	12535.9	21067.9	9959.92	14521.2	14194.5	18220.1	13957.1	20295.7	19075.1	37725.7	25698.8	15370.1	20483.8	11408.5	14515.2	12600.7	16920.1	14678.7	14825.2	15794	12615.8	19215.9	20075	16134.4	18475.1	6676.59	15738.9	-7663.34
[FA oxo,hydroxy(5:1/5:0)] (1S,2R)-3-oxo-2-(5'-hydroxy-2'Z-pentenyl)-cyclopentaneacetic acid	111547	81283.6	42755.6	121122	108953	83417.6	104498	89272.4	116859	84312.5	81190	49161	72939.7	67763.6	129856	80750.1	58874.7	79471.3	85694.5	64767.3	76644.4	95431.2	94626.1	67737.4	83803.8	74768.1	81790.5	80120.8	86683.8	72752.6	88681.3	106486	81690.9	78343.1	88840.1	87908.7	86942.6	98553.9	93315.9	89898.5	60316.1	81176.8	-36734	15353.6	25860.6
Phosphonoacetaldehyde	0	0	0	3966.76	0	0	1322.25	0	0	0	16089.3	16753.5	21201.8	18014.9	0	0	0	0	0	0	0	0	0	0	14200.7	15072.5	16770	15347.7	0	0	0	0	0	0	0	0	0	0	24898.6	26242.9	26440.4	25860.6	16692.6	15347.7	1476.69
N-acetyl-demethylphophinothricin	41786.6	30816.9	46614.2	29206.3	37258.1	10741.5	25735.3	20167.9	45383.5	39624.5	42180.4	45204.5	42539.8	43308.2	34151.9	13744.4	12450.7	40192.3	45977.5	18811.7	34993.9	24787.2	46416.1	12327.4	17772.1	39392.3	44943.2	34035.9	21747.1	41552.1	41880.3	41600.4	43761.7	29743.2	38368.4	40790.4	38534	39884.1	38610.3	50528.8	30396.3	39845.1	17572.9	15224.1	36719
N-Acetylglutamine	122567	5540.85	5276.04	9812.07	9526.84	14490.1	11276.3	5060.52	13576.7	4358.34	21008.9	18220.1	25629	21619.3	4501.71	4685.85	8277.24	9104.58	11729.2	5689.41	8841.07	5394.99	4564.11	5092.68	17396	20439.6	23808	20547.9	13900.8	0	0	7202.43	7202.35	15859.8	10088.2	0	18636.9	10830.2	59311.7	31310.3	49799.4	46807.1	10343	14858.5	-37597
D-Xylulose	251246	286906	266662	232696	199174	246114	225995	262812	246004	229552	256054	225445	236251	239250	220262	263583	253041	225504	237409	234131	232348	238031	249940	261490	249283	262250	234945	248826	438742	436843	400211	414792	516801	406125	445906	464116	460313	501453	360340	454379	410207	408309	13255.5	14695.2	-15060
Pro-Ser	55886.5	0	4912.85	0	0	4248.73	1416.24	0	20862.1	0	4554.96	5406.92	4878.04	4946.64	0	4189.55	4572.79	4946.03	5928.28	0	3624.77	4366.26	3953.98	11011.1	15114.6	14515.7	14325	14651.7	25599.6	28550.4	29602.5	24430.1	27617.2	34951.5	28999.6	25496.7	21569.6	17038.2	12704.4	17009.3	12105	13939.6	3530.4	14651.7	22294.9
1-deoxyxylonojirimycin	15511.1	13143.1	12496.5	13652.3	17719.3	14693.5	15355	12564.8	14823.1	10827.6	26739.3	24628.2	29213.9	26860.5	11165	12890.5	13906.5	10126.1	11012.1	9975.74	10371.3	12366.3	12442.4	11754.1	19671.9	25033.3	29159.5	24621.6	12571.4	11202.2	13051.6	14689.6	10443.6	14135.8	13089.6	12679.5	10553.4	12264.6	13352.6	78477.8	14323.4	35384.6	11505.4	14645.8	-15746.9
Tetracosanoic acid	339170	36051.8	31961.8	31599	29838.6	37519.2	32985.6	25401.5	1.29826e+06	95052.4	50277.7	32174.6	40476.3	40976.2	48025.6	41001.4	57767.3	37060.9	34498.4	29014.8	33524.7	37160.5	37901.9	22569	57210.9	30673.2	42634.8	43506.3	53594.1	37485.1	36835.1	60877.6	36695.3	72205.8	56592.9	36712.7	36315	41586.1	57070.7	34659.4	30807.9	40846	7990.58	14491.5	20542.3
(R)-4'-Phosphopantothenoyl-L-cysteine	0	35767.5	0	27761.4	27260.2	27957.1	27659.5	46293.2	0	19441	41775.4	44285.8	32284.5	39448.6	0	29685.6	10304.3	29513.6	29482.6	30995.5	29997.2	42834.5	27680.5	49671.6	53350.9	40726.1	42350.9	45476	11957.1	15275.3	15232.7	13880.6	0	13573.8	9151.49	16954.1	14534.5	0	16822.9	36141.8	36116.5	29693.8	11789	14480.5	-14073.8
1-Phenyl-3-(phenylsulfonyl)-2-propen-1-one	0	0	0	0	0	0	0	0	0	0	18419	17455.5	21318.3	19064.3	0	0	0	0	0	0	0	0	0	0	0	20212.6	23003.9	14405.5	42084	48683.6	40110.6	53424.2	63046.5	41637.1	52702.6	45299.6	56862.5	52627.9	41374.3	35408.9	39103.3	38628.8	19064.3	14405.5	8557.39
5-Methoxytryptophol	43188.6	36523.7	38824.5	33148	29450.4	28784.5	30461	46962.1	54278.9	43514.5	49248.6	31838.2	34962.6	38683.1	73848.2	43059.6	40086	45801.8	53713.8	55702.9	51739.5	88774.5	85250.8	90379.4	62145.5	76405.1	71281.5	69944.1	39284.3	36106.7	35211.3	28225.1	49456.8	38240.3	38640.7	67077.2	57088.3	53881.1	50830.4	46441.7	44322.4	47198.1	8222.16	14241.2	9734.2
2-acetamidoglucal	79542.5	61435.9	84901.6	71053.9	49982.9	50578	57204.9	70859.1	70503	63383.8	70523.9	68228.8	83947.7	74233.4	71177.6	63491.3	71409.7	72925.2	78090.5	65365.3	72127	75271	75981.6	71903.6	72704.4	94774.7	71236.2	79571.8	36670.7	65855.3	49636.8	92375	63962.8	51168.1	69168.6	107490	91641.6	82966.4	61530	88631	86547.4	78902.8	17028.5	14206.5	-95383.7
3-Butynoate	56561.8	62842.1	60513.6	57294	35277.5	45576.5	46049.3	50448.7	55694.3	40564.6	64043.6	53108.8	63965.3	60372.6	51559.2	59517.6	56513.9	55388.9	65900.8	47088.6	56126.1	54941.2	63624.7	59124.4	53791.2	61876.7	67777.1	61148.4	140444	251729	128039	269712	244483	114603	209599	187806	293542	147496	123939	104643	114065	114216	14323.3	14059.7	6303.57
[FA (12:4)] 2E,4E,8Z,10E-dodecatetraenoic acid	57423.8	60756.4	66182.1	49159.2	70520.8	41149.1	53609.7	74139.9	65163.4	64557.9	75264.9	150744	61243.9	95751	73537.9	63818.7	40986.3	56740.6	59243.1	61072.3	59018.7	72457	59860.4	44478.1	54740.7	45826.9	124778	75115.2	99232	47035.1	88904.5	43947.8	73973.9	57303.2	58408.3	47779.8	67338.1	59409.3	65011.6	66966.2	62157.7	64711.8	42141.2	14042.9	4319.05
D-Galactosamine	0	0	0	5937.9	0	0	1979.3	0	0	0	14840.8	11648.2	12474.7	12987.9	0	0	0	3149.47	2973.66	0	2041.04	0	0	0	11921.7	17266.6	12727	13971.8	0	0	0	0	0	0	0	0	0	0	4345.27	4873.12	3738.77	4319.05	11008.6	13971.8	12924.6
S-Acetyldihydrolipoamide	0	0	0	0	0	0	0	0	0	0	17537.9	15556.5	19945.1	17679.8	0	0	0	0	0	0	0	0	0	0	14280.9	13116.9	13422	13606.6	0	0	0	0	0	0	0	0	0	0	16907.2	10964.2	10902.3	12924.6	17679.8	13606.6	9109.74
Uracil	12921.6	4095.38	5136.87	10424	6395.71	6959.6	7926.44	4815.72	55203.3	4555.23	26232.6	19309	17774.6	21105.4	5419.54	4410.21	4412.93	20458.6	13842.1	6068.91	13456.6	6074.3	3988.47	5062.29	18998.4	22146.4	17720.4	19621.7	48150.2	39193.4	36443	42915.5	54943.1	52529.7	50129.5	43146	57318.2	43117	55646.1	65161.9	56909.6	59239.2	13179	13552.8	-5697.17
Rovrol	0	0	0	0	0	0	0	0	0	0	19605	14529.3	17321.8	17152	0	0	0	0	8803.69	0	2934.56	0	0	0	8295.22	7405.05	24937.9	13546.1	18138.6	45315	38387.7	48478.9	22022.3	15902.6	28801.2	35810.6	18230.8	16043.3	14867.5	36915.2	17529.5	23104.1	17152	13546.1	60407.3
4-Methyl-2-oxopentanoate	82231.9	61794.4	50605.5	64269.1	57769.8	46553.7	56197.5	47762.6	57480.4	43155.7	72704.7	53531.9	76545.4	67594	58970.8	36138.9	37650.8	50004.2	40041.6	45374.1	45140	54262.1	61006.8	65095.4	58973.9	54632.3	61600.2	58402.2	45962.8	51184.2	57914.5	55475.8	58006.2	72253.8	61911.9	47908.1	64494.6	87016.5	134631	120501	111825	122319	11396.5	13028	19161.8
Ethyl cinnamate	23334	28169.9	25937.1	45532.3	33653.5	36894.2	38693.3	35417.9	38051.5	35431.5	28994.5	29990.4	40293.1	33092.7	0	28207.3	16194.6	31112.5	25576.5	17995.8	24894.9	26230.2	20700	25261.2	27254.8	30383.7	35413.5	31017.3	45335.2	33900.7	23927.6	30924.1	19548.7	32652.6	27708.5	30008.7	26292.5	41431.5	50357.7	35480.2	54772.8	46870.2	-5600.62	13021.5	-169122
Cantleyine	218826	257048	288578	275467	223272	269040	255926	74589.1	68839.9	65100.7	112162	73843.9	87381.1	91129.1	219693	174298	129502	195131	301223	190393	228916	179657	272756	221228	142606	239540	228091	203412	292779	232593	289414	257921	246964	240436	248440	77381.7	135069	94208.3	80238.7	83759.9	73956.2	79318.3	-164797	13019	-14284.8
[FA dioxo(10:0)] 3,6-dioxo-decanoic acid	61493.7	79986.6	79730.3	89249.4	90309.6	77002.2	85520.4	60832.4	83614.8	74347.2	70029.6	89105.2	98839.6	85991.5	128740	60221.9	66410.8	87201.9	61857.2	77761.3	75606.8	74158.4	75960.9	99659.9	83429.2	98462	88167.4	90019.5	75404.9	81509.3	69123.9	81775.5	87712	76455.8	81981.1	83719.6	75589.7	91264.7	71032.4	77448.2	54608.3	67696.3	471.057	12258.2	-10159.2
Thiamin	0	0	0	6560.95	5360.94	2761.48	4894.45	0	0	0	16590.3	13042.4	15892.7	15175.1	0	0	0	5647.78	5301.7	5133.03	5360.83	0	0	0	15074.8	16267.1	19681.1	17007.7	840309	1.01702e+06	818953	1.06073e+06	779179	1.0333e+06	957735	638837	884456	806397	885916	916285	1.04052e+06	947575	10280.7	11874.6	7891.75
enol-Phenylpyruvate	2232.66	2263.95	2338.38	2580.8	2568.37	5271.14	3473.44	2418.53	2304.11	2636.41	12451.7	13062	16253.3	13922.3	2744.79	3176.05	3387.87	2513.33	2422.9	2900.38	2612.21	2082.85	2496.22	2380.71	14124.6	14492.3	15687.2	14768.1	2389.02	2489.62	1971	2476.76	2278.87	2818.24	2524.62	3131.76	2183.19	2964.73	8918.42	10347.6	11983.1	10416.4	10448.9	11867.7	-8991.57
Lys-Ala-Tyr	50739	50971.9	62553.1	52824.6	49028.4	53031.7	51628.2	61113.3	49943.4	51877.4	55485.3	54540.8	61069.1	57031.7	52277.9	50506.1	52008.3	54892.6	53047.7	46007.8	51316	52022	45849.5	54633.9	61461.7	51893.3	59580.8	57645.3	71166.8	99695.5	72509.6	81686.8	80741.1	102052	88159.9	74792.9	102354	104329	83959	72531.8	81014.2	79168.4	5403.52	11637.5	-2119.91
2-Hydroxybutane-1,2,4-tricarboxylate	38582.1	25326.8	30727.5	36734.8	38591.6	39784	38370.1	33949.1	38641.6	38751.1	45420.6	45335.4	45085.7	45280.6	77653.7	65546.8	80384.4	78180.7	73725.9	68751.4	73552.7	76063.4	71527.4	62705.5	75982.3	90603.2	73320.1	79968.5	123930	102904	102033	103015	119023	117757	113265	116184	118511	120146	109810	102785	120841	111145	6910.42	11217.2	13264.1
indole-3-acetyl-valine	15411.7	16456.5	18085	13704.4	15013.3	14880.3	14532.7	37699.8	40186.5	36052	37757	40564.7	40216.5	39512.7	16321.1	17721.2	15554.7	13295.7	15419.9	18037.6	15584.4	26092.4	28723.4	31864.9	28502.7	27987.9	30346.8	28945.8	11666.1	15831.1	11285.1	14396	17398.6	16466.5	16087	39532.3	37509.8	36127.3	26602.3	32810	28640.9	29351.1	24980.1	10908.2	1032.61
2-thiouridine	0	0	0	2331.48	0	0	777.16	0	0	0	7735.14	8781.39	6748.68	7755.07	0	0	0	2389.96	0	0	796.653	0	0	0	13634.4	11057.4	7532.8	10741.5	28525.3	25126.8	20207.4	20180.7	26383	33620.4	26728	21226.2	21052.4	25777.1	33149.1	22292.9	27839.9	27760.6	6977.91	10741.5	1777.66
N-acetyl-demethylphophinothricin	20001.9	13820.7	15150.5	9355.76	14447.2	0	7934.31	10510	24389.5	24127.1	25148.8	16737.5	19001.5	20296	10327	3791.94	0	15205.9	13696.1	3203.54	10701.8	8043.68	15810.9	0	6617.82	14294.6	19900.1	13604.2	78256.5	73554.3	86028.4	81088.6	102892	55060.3	79680.2	68390.9	79848	88584.4	67914.2	92083.4	84375.9	81457.8	12361.6	10400.6	2816.22
Skatole	0	0	0	0	0	0	0	0	0	0	5874.84	14254.5	10469.2	10199.5	0	0	0	0	3618.81	0	1206.27	0	0	0	5558.23	14621.3	10658.5	10279.3	24034.7	35182.6	27572.5	26686.8	28377.4	37408.6	30824.2	39403.3	32251.1	34495.1	33677	37489.2	29755.2	33640.5	10199.5	10279.3	-453.984
Quinate	88917	81937.4	72209.2	94318.1	80409.2	68999.4	81242.2	72900.5	78064.3	60314.8	50784.1	27392.1	82972.9	53716.4	71930.1	65670.9	52004.2	48500.2	78955.3	70137.3	65864.3	59519.2	94911.4	45246.1	93995.8	65382.9	81639.8	80339.5	62462	82297.7	49403	101991	97996.9	61285.4	87091.2	90266.9	78107.5	57598	96424.4	77120.3	86367.1	86637.3	-27525.9	10202.2	6215.79
N-Formimino-L-glutamate	7244.26	0	0	1995.8	0	2192.13	1395.98	0	2621.62	0	12147.8	9265.8	8219.29	9877.62	0	0	0	0	1987.05	0	662.351	0	0	0	7051.48	11608.7	11902.3	10187.5	0	0	0	0	3280.72	0	1093.57	0	0	0	5571.7	9026.7	7329.69	7309.36	8481.64	10187.5	-40054.1
ancymidol	164049	141908	124517	144596	110995	146549	134047	132478	143281	114388	118037	108022	124148	116736	218720	227208	248194	223832	233438	200884	219385	189355	206754	226958	216788	203503	212330	210874	119227	130648	121203	144975	166338	147582	152965	171181	145469	143414	97399	131048	110287	112911	-17310.9	9990.12	2838.26
Lys-Val	2136.63	0	0	3165.3	1748.64	0	1637.98	0	0	0	10547.4	9484.56	11696.1	10576	0	0	0	4757.31	5551.12	3220.54	4509.66	0	0	0	10322.6	15417.3	12170.9	12636.9	0	0	0	6838.4	8243.48	4265.54	6449.14	0	0	0	10540.1	8334.9	8987.18	9287.4	8938.05	9416.39	-928.362
Thr-Gln-His	26936	22666.5	26665.7	18155.9	23460.4	8901.32	16839.2	13895.1	21694.7	24864.6	26811.6	25435.2	24254.4	25500.4	23327	11754.2	9453.2	22209.3	29586.4	10986.1	20927.3	16694.2	29501.1	14173.8	10439.3	24165.7	26046.4	20217.1	24149.6	50437	49457.9	52040.7	51034.8	30884.1	44653.2	50806.4	55913.6	49620.2	41492.1	50490.8	39191.7	43724.8	8661.19	9231.06	24521.1
Cinnamaldehyde	106526	103246	87289.2	159196	73049.6	62659.7	98301.9	289137	76353	182524	79260.6	93614.5	85469.7	86114.9	198068	165348	153771	199200	138877	98587	145555	199594	160901	98523.7	90386.6	163114	69586.3	107696	86854.1	127379	164424	76722.8	198270	72224.3	115739	185108	161091	226761	212254	110573	97953	140260	-12186.9	9108.75	10627.7
Benzofuran	13634.5	11148.7	15509.2	10469.1	11939.6	11004.1	11137.6	33939.3	35396.9	32206.6	35570.5	33390.1	33336.7	34099.1	11736.3	11608.6	15193	12828.8	15726	12359.5	13638.1	24146.8	25072.1	22225.6	20983.6	19947.5	22025	20985.4	10747.5	12301.9	11501.8	10512.4	12177.4	12593.5	11761.1	32339.7	34790.9	31052.3	21190	23647.6	22328.7	22388.8	22961.5	8625.83	2275.09
2',3'-Cyclic UMP	0	0	0	0	0	0	0	0	0	0	7054.01	0	0	2351.34	0	0	0	0	0	0	0	0	0	0	9812.11	7016.05	8823.28	8550.48	0	0	0	0	0	0	0	0	0	0	3109.89	0	3715.39	2275.09	2351.34	8550.48	-88454
3-Indolepropionicacid	39458.3	14166.1	20091.6	24756.1	30969.2	6971.32	20898.9	7117.43	13031.5	24955.7	23442	25891	19143	22825.3	16579.2	13770.3	14220	51673.1	21353.1	18186.3	30404.2	35083.9	12685.5	10170.2	34014.1	24448.3	21633	26698.5	142533	145471	158328	145417	244081	134170	174556	154853	174268	180408	76935.3	104216	77154.1	86101.7	1926.47	8512.17	-351.22
creatinine phosphate	0	0	0	2573.71	2360.55	0	1644.75	0	5477.45	2740.66	11045	8134.78	9870.64	9683.46	0	0	0	6276.57	3508.93	0	3261.84	0	0	0	3205.29	10467.1	11053	8241.78	22446.3	34037.4	34933.1	31665.1	42551.5	24556.1	32924.2	38225.2	36063.7	33187.2	32603.4	37983.2	27132.5	32573	8038.71	8241.78	8399.59
3-Isopropylcatechol	145918	100427	70728.4	68708.9	119177	70397.6	86094.6	74270.2	89006.1	80101.1	68336.6	71253.2	69383	69657.6	42123.5	70971.4	81305.9	63032.8	59554.9	74836.9	65808.2	113387	133677	53431.7	79037.1	48587.6	121238	82954	39116.7	43768.6	63242	51210.7	25615.3	43982.3	40269.4	53290.3	41946.2	57019	65308.8	39120.2	41577.9	48669	-16437	8117.13	1678.04
Oxalureate	5606.34	0	0	2033.23	0	19805.2	7279.46	2118.77	7774.5	0	11286.2	9891.81	14535.3	11904.5	0	0	0	4965.17	1887.43	0	2284.2	0	0	0	7228.28	10183.6	6914.1	8108.65	8585.08	11639.8	9124.04	15142.5	12572.3	17966.1	15227	8385.08	13236	9385.24	19468.5	16819	14427.5	16905	4624.99	8108.65	3530.81
N-(octanoyl)-L-homoserine	11248	12085	8612.21	9880.66	10447.7	11755.9	10694.7	8407.61	19346.5	4892.13	20486.5	16608.6	18656.9	18584	32502.8	7700.28	10027.6	16994.7	14341.5	11973.6	14436.6	9229.77	11802.1	9072.05	22306	19639.2	17982.8	19976	7789.7	5791.82	5739.98	11847.3	9756.4	19736	13779.9	5890.45	6952.74	10573.1	19291.1	17890.1	14750.9	17310.7	7889.26	8002.44	2939.36
UDP-3-ketoglucose	10113	9813.59	10726.1	11215.8	6356.48	9302.51	8958.28	13718.3	14590.8	15446.5	12356.2	15081.6	12477.5	13305.1	7656.57	4158.64	4985.61	4715.25	11336.8	4947.66	6999.91	11529.7	8871.12	11045	15442.7	9792.23	12425.2	12553.3	5348.26	11024.5	4059.24	10711.6	5942.91	12069.7	9574.76	16019.2	12510.7	16811.8	11991.1	14253.2	11298.1	12514.1	4346.81	7605.69	-15010.3
Vinylacetylglycine	138953	17809	21076.3	17536.8	21587.5	20155.5	19760	19728.4	34049.4	22847	22684.1	16736.2	26957.5	22125.9	44129.5	17213.1	16349.5	20865.6	17794.8	16224.3	18294.9	15514.9	16426.6	14795.8	23766.8	22742.7	23559.4	23356.3	109406	132337	231185	135011	155925	125513	138816	160585	125039	163473	124749	137117	109553	123806	2365.97	7131.99	-209.258
Cardiospermin	18942.6	14417.9	14080.9	13736.8	13425.9	10057.1	12406.6	22208.7	25934.1	23272.5	14714.9	18639.8	19770.9	17708.5	14290.2	10707.3	10832.1	12636	12584.5	9220.2	11480.2	15291.6	19874	21025	14072.9	18220.5	16526.1	16273.2	18236.6	18727.7	20778.4	12115.3	49199.6	23016.5	28110.5	23509.8	25331.9	25268.9	22883.5	29613.6	31206.5	27901.2	5301.9	7052.97	9866.06
(1S,2R,4S)-(-)-Bornyl acetate	204695	175644	186298	201682	181421	159527	180877	203867	171415	245758	222031	211699	194388	209373	195055	169779	141850	197452	169574	202778	189935	191841	175393	195733	173370	216784	239063	209739	182923	186817	155017	184725	229290	198318	204111	224638	176167	182116	231895	219444	190592	213977	28495.9	6961.61	9402.72
4-Hydroxymethylphenylhydrazine	7961.31	8700.31	7485.12	6970.28	6087.45	7185.85	6747.86	19966.6	22606.7	15052.7	18676.9	17634.8	21246.5	19186.1	6461.6	8540.67	6913.46	8083.24	9398.66	8096.36	8526.09	13441.7	13090.2	13152.8	15772.5	13515.8	15385.6	14891.3	5032.82	7489.28	5458.3	3298.04	7013.8	6549.84	5620.56	21252.8	19484.1	21798.5	17944.7	11840	15285.1	15023.3	12438.2	6794.92	-30694.1
O-Acetyl-L-homoserine	27518.1	17857.4	17932.6	20827.8	17302.6	18812	18980.8	17006.9	25638.6	17515.6	20012.5	20740.9	22887.6	21213.7	21284.3	16727.3	16914.4	17068.3	16219.8	17605.2	16964.5	21421.4	20295.4	16619.1	25973.2	25580.4	21409.5	24321	105108	183085	127328	139537	204118	116778	153478	198050	177069	147970	121552	154929	91870.3	122784	2232.85	6715.8	1671.89
Isoquinoline	14737.2	15794.5	15352.2	13372.6	13616.1	14664.2	13884.3	17137.7	14850.6	14530.6	23820.8	18149	18940.8	20303.5	13153.7	14595.6	13624.6	16749.7	15145.5	16331.1	16075.4	17298.5	12873.3	13157.9	19847.7	24188.1	24981.1	23005.6	29805	34131	35951.2	33670.2	38884.9	43038.2	38531.1	37033.8	40521.3	37949.6	40047.1	39469.9	41092	40203	6419.2	6674.53	2999.9
2-O-Methylcytosine	12527.7	5277.97	9817.29	5712.27	5020.44	5981.22	5571.31	8571.18	34585.8	5880.41	19983.6	15961.3	20462.2	18802.4	5054.26	3772.4	9894.81	8629.65	9588.95	9133.7	9117.43	5556.37	4358.91	5416.44	12908.5	16350.5	18147.4	15802.1	14176	13073.6	11863	9589.36	14507.3	19438.8	14511.8	13508.2	16187.4	13279.6	12583.3	23681	16270.9	17511.7	13231.1	6668.43	7281.26
Hydantoin	16691.5	9689.36	16704.6	9977.43	13677.9	10540.5	11398.6	18385.2	30449.4	23626.1	23389.7	22280.7	27041.8	24237.4	0	0	0	0	0	0	0	4199.69	4963.97	4642.05	3743.7	12476.4	3566.59	6595.56	11128.6	9448.36	8127.69	11659.2	11496	4401.36	9185.52	19411.9	16351	15950.6	14553.7	15832.9	19013.8	16466.8	12838.8	6595.56	1.56394e+06
Indole-3-acetaldehyde	0	0	7904.79	3903.3	4146.41	5789.14	4612.95	6326.55	4527.35	4339.54	5009.63	5189.91	4820.22	5006.59	0	5760.76	5744.29	11081.6	0	0	3693.85	0	4975.14	0	7970.71	3997.74	6904.46	6290.97	16561.3	0	6555.03	69250.2	97283	81131.9	82555	0	14766.7	14496.2	2.40423e+06	1.1066e+06	1.42866e+06	1.6465e+06	393.637	6290.97	2968.46
Cholesterolsulfate	332561	0	0	0	3780.96	0	1260.32	0	1.92111e+06	5939.42	16473	9303.86	0	8592.29	2376.11	0	20592.3	5120.7	8059.8	0	4393.5	8064.97	4195.52	0	7240.67	5806.15	4709.62	5918.82	0	9905.41	4441.87	7303.64	2864.13	11765.5	7311.1	0	13590.7	4017.36	22947.5	2801.67	5089.52	10279.6	7331.97	5918.82	5922.67
myristic amide	659838	575662	605364	696396	645374	683615	675128	605078	676185	766272	777282	682297	583095	680891	610813	721910	805093	571370	667586	709235	649397	674690	705964	602666	770175	703143	671796	715038	615348	732270	821530	695357	637897	734455	689236	640287	783414	705725	746408	711404	627664	695159	5763.1	5803.52	7158.66
L-2-Amino-3-oxobutanoic acid	16249.7	8262.03	7425.12	12388.7	7426.62	8903.84	9573.05	8853.41	10512.4	8530.73	13573.7	13502.2	15818.1	14298	8254.96	8096.53	6277.32	8444.58	8461.46	8690.57	8532.2	7375.31	8119.27	6520.12	14037.8	14522.2	14807.2	14455.7	8283.38	9351.52	8299.08	9054.48	13121.2	12811.6	11662.4	8152.29	7671.1	8097.64	19190.7	18261	19011.7	18821.1	4724.94	5765.17	-1566.34
N3-hydroxyethylcytosine	2141.13	2171.76	0	3260.37	1707.27	2549.3	2505.64	0	0	0	6232.4	6542.37	6851.39	6542.05	0	0	0	2751.45	2601.63	2309.76	2554.28	0	1743.56	0	7809.6	8053.49	8262.62	8041.9	21978.3	25224.2	21249	23609.1	30509.3	25380.4	26499.6	25826.7	31322.8	26539.3	26109.8	25105.6	23584.4	24933.2	4036.41	5732.14	727.646
D-Glucuronate	12742	14014.3	11436.2	14577	10269.1	13746.5	12864.2	11659.5	12549.3	9763.4	10543.6	10615.5	11512	10890.4	6664.29	8276.71	6703.77	5859.67	6563.7	6988.68	6470.68	11029.5	11693.8	12073.3	12848.4	11606.7	13237.2	12564.1	23927.4	22385.9	18614.9	26754.4	27229.4	25619.9	26534.6	38968.6	34614.3	35102.1	27641.7	25367.9	28777.2	27262.2	-1973.8	5575.42	-107203
gamma-Glutamyl-gamma-aminobutyraldehyde	13532.2	4119.74	4062.93	3982.15	3204.31	0	2395.49	0	11981.3	4279.22	3797.88	4459.83	4220.43	4159.38	3858.38	4266.49	0	4751.02	3733.32	0	2828.11	3962.4	3329.01	3597.71	5424.13	4482.25	6271.7	5392.7	328330	498017	394368	538117	572329	357747	489398	760808	615892	537308	320163	546831	279590	382195	1763.89	5392.7	10165.8
N-Formyl-L-methionine	0	0	0	13656.6	10849.2	0	8168.62	0	0	0	23653.6	21200.1	19954.3	21602.7	0	0	0	8011.44	6552.08	0	4854.5	0	0	0	3701.03	3157.01	9107.45	5321.83	4104.18	4788.5	0	11048.6	15152.2	13050.4	13083.7	9322.17	8271.09	4977.32	23646.6	22608.3	23493.6	23249.5	13434	5321.83	2037.32
3,4-Dihydroxymandelaldehyde	2614.29	3034.63	2672.24	2908.61	5276.43	2972.25	3719.1	2737.94	3313.18	4831.62	6687.29	6219.11	5923.27	6276.56	7706.4	6249.24	5930.13	5934.31	5857.54	7446.28	6412.71	2782.52	3223.56	2631.08	14998.5	11235	11229.9	12487.8	2823.72	5697.28	8567.43	3350.11	2497.25	5845.91	3897.76	3234.09	3036.04	3245.3	5625.57	7939.39	4240.28	5935.08	2557.46	5041.54	8108.82
D-Erythrulose	113745	111174	98743.3	129982	102082	101174	111079	106005	95438.6	89955.6	86931.1	60015.7	99377.2	82108	114251	111808	64312.1	90392.6	103401	114645	102813	93369.7	111857	70333.6	132676	105738	120587	119667	86225.4	100403	88464.5	114440	132358	113413	120070	106277	98128.5	88038.2	142589	122315	119634	128179	-28971.3	5021.42	1388.73
[FA (26:0)] hexacosanoic acid	121492	0	7360.88	10537.8	9774.67	15601.1	11971.2	15592.3	419692	32347.8	17496.5	11620.6	9455.36	12857.5	17953.5	28177.6	19287.6	16433.6	8070.78	7149.72	10551.4	7261.61	9144.71	0	18458.4	6806.3	11114.9	12126.5	18332.4	14392.7	11185.6	19203.5	7885.63	19335.9	15475	14366.1	6332.48	20431.8	25556.7	14447.4	10587.1	16863.8	886.283	4976.81	-1715.79
Proclavaminic acid	13194	5608.26	3364.72	0	6305.92	3706.73	3337.55	0	4248.16	0	3855.23	5858.18	5813.32	5175.58	3861.28	0	3569.28	4221.17	4043.18	0	2754.79	3795.79	0	0	5228.22	4738.43	4960.99	4975.88	30410.6	37991.2	30225	42817.1	42685.6	29986.2	38496.3	66990	52130.1	44575	34326.6	48914.2	27100.6	36780.5	1838.03	4975.88	-947.874
Arg-Trp-Trp-Trp	24913.9	24494.3	28116.7	26893.3	18475.6	10087.1	18485.3	20308.2	27238.3	21379.3	22583.1	21149.3	28111.6	23948	17363.4	11706.5	8959.32	17834.6	15494	11711.2	15013.3	16806.1	19020.4	10906.4	14944.1	17169.3	17624.6	16579.3	17685	29791.2	20445.4	22641.9	25436.2	21164.5	23080.9	27714.6	30157.9	27134.9	23107.8	24702.1	18589.1	22133	5462.68	4868.1	-154661
Acetone cyanohydrin	130299	129514	129821	123557	129880	124547	125995	120138	117925	126393	141895	135099	124191	133728	123242	124040	108852	122957	124575	117557	121696	115603	129132	104588	123252	119835	123996	122361	1.8967e+06	1.61389e+06	1.53008e+06	1.52217e+06	1.9391e+06	1.87625e+06	1.77917e+06	1.94534e+06	2.04465e+06	2.1588e+06	1.54601e+06	1.67259e+06	1.65494e+06	1.62451e+06	7733.92	4803.48	-221867
Phosphite	14211.1	12897.2	9622.46	15107.3	10988.1	15360.2	13818.5	8761.22	14027.2	8657.5	12726.5	12302.7	17126.2	14051.8	58639.4	40635.8	43020.9	53667.3	52628.3	51146.2	52480.6	59542.8	55236.4	32964.2	55120.5	63077.2	49460.5	55886.1	960834	1.12282e+06	827048	1.03979e+06	1.38616e+06	1.17219e+06	1.19938e+06	1.20469e+06	1.26474e+06	1106072	958388	1.05057e+06	923584	977514	233.252	4739.89	-4191.18
2,3,4,5-Tetrahydropyridine-2-carboxylate	28525.9	26839.5	31572.3	28593.3	27413	25904.9	27303.7	28135.8	36877.2	26648.5	29074	25705.3	26780.1	27186.4	25749.3	26020.2	28187.1	30470.9	30729.6	24503.5	28568	28404	28942.4	27032.4	29395.3	25254.7	33072.9	29240.9	68577.9	90982.5	76674.7	98329.5	93145.9	85872.5	92449.3	127971	101287	98008.3	89468.5	96692.5	78613.4	88258.1	-117.291	4737.47	-3885.03
Crocetin	266836	398460	301567	262742	198296	196648	219228	367084	410837	315412	389766	311890	350523	350726	211339	227790	175759	173119	274104	327357	258193	338205	255280	355699	356540	343061	296679	332093	285872	228485	215638	301515	309439	284773	298576	350913	267931	218116	254378	326209	303485	294691	131498	4736.23	-1130.92
(+/-)-6-Hydroxy-3-oxo-alpha-ionone	28535.9	25717.3	14863.5	12295.8	13581.2	18803.2	14893.4	18571.7	28036.9	21801.8	23479	19164.1	18298.8	20314	18339.2	18042.2	20372.6	21485	9813.33	17993.7	16430.7	26038.8	28993	13409.5	20563.1	29243.3	18360	22722.1	24990.4	26252.6	19394.5	29889.9	15840	15309.7	20346.5	18950.8	24252.3	39068	21619.5	18760.2	17267	19215.6	5420.59	4728.4	-25352.1
N-Acetylisatin	46257.5	46489.2	52236.6	45855.1	47962.5	53823.4	49213.7	50008.8	50542.3	50073.8	46741.1	53037.5	51942.8	50573.8	49810.6	44905.1	40613.1	49023	56012.3	48582.4	51205.9	53603.5	50762.8	42080.6	43888.7	60534.6	55475.8	53299.7	111917	115778	139144	134322	147478	123540	135114	130742	122279	123234	129512	120967	78805.6	109762	1360.11	4717.31	-633.56
N-Butyryl-L-homoserine lactone	153126	150826	130487	147328	102050	114912	121430	98471.7	79277.2	111453	84484.2	77073.9	85097.8	82218.6	86325.2	69922.6	72290.7	74336.6	89478.8	74883.7	79566.4	93252.5	69406.2	74465.7	81440.7	71996.7	85315.6	79584.4	100280	92916.6	99954.5	82323.2	109716	94526	95521.9	107139	118440	92441	90670.7	124378	69616.1	94888.3	-39211.1	4700.64	-5348.24
Isodonal	31922.7	44903.6	24015.8	29647.7	27165.3	26366.3	27726.4	31673.5	26320	28040.1	30371.3	32223.9	36568.7	33054.6	24171.9	32611.3	25021	24391.5	23913.8	24353.8	24219.7	35422.5	17556.3	32810.8	27922.9	30172.6	28964.2	29019.9	27592.6	18140.8	20468	17756.1	36866.7	29811.2	28144.7	24415.8	24540.4	27677.9	22497.1	18353.5	27538.8	22796.4	5328.19	4666.14	31932.1
O-Succinyl-L-homoserine	3892.21	8196.47	8021.55	10621	9124.27	4211.43	7985.56	58415.5	53572.4	56195.7	55013.3	46301	46029.5	49114.6	0	0	0	0	0	0	0	2924.52	3289.3	0	3304.21	5120.62	5076.05	4500.29	4340.94	0	0	4499.76	5403.05	0	3300.94	48614.7	47113	41625.5	34996.3	35609.6	35093.2	35233	41129	4500.29	7196.28
Inflexin	29510.6	33352.8	27086.3	24406.9	18805.9	32239	25150.6	33868.1	21528	30910.3	23751.6	24099.7	17515.9	21789.1	40773.7	28972.6	26580.6	32691.9	27415.8	24840.8	28316.2	35925.6	30076.1	32289.5	27548.3	29435.5	30345.7	29109.8	31352.6	29593.6	32558.2	21373.2	30651.2	22668.2	24897.5	36065.3	33697	37324.1	29425.8	40062.6	26792.9	32093.8	-3361.51	4269.09	-1137.83
methylphosphonate	8548.26	72974.2	116078	71830.1	52977.2	44832.1	56546.5	66212.7	91171.3	59986.3	81404.8	79203.7	75648.2	78752.2	8938.55	9268.02	9523.87	10082.3	13188.6	8900.83	10723.9	9982.42	12118.6	10007.7	10910.7	14704.3	13248.8	12954.6	50578.1	77643.7	75273.9	91115.9	72154.3	60352.4	74540.9	97152.5	74431.1	79131.6	66397.5	86045	67766.5	73403	22205.7	4053.8	6459.07
2-Oxoglutaramate	65165	1954.45	3149.81	2416.39	2461.78	5667.89	3515.35	2131.49	19986.2	2227.63	2958.47	5672.87	5457.41	4696.25	6976.36	5631.15	4995.82	5429.43	8649.96	2412.88	5497.42	6290.85	2770.5	0	5962.59	10100.1	2997.09	6353.26	14402.8	32555.6	9349.94	7387.63	10379.7	14376.5	10714.6	21628.9	12677.7	16928.6	16395.7	20278	14847.3	17173.7	1180.89	3940.38	-11251.1
16-hydroxypalmitate	442269	156788	146721	147493	154774	144893	149053	168539	975668	128678	160152	120149	151454	143918	206265	151194	133296	137899	144443	154871	145738	164752	182197	136375	170034	153381	152863	158759	165085	164185	156490	147374	181394	207463	178744	203971	196229	161788	185624	164814	152040	167493	-5134.88	3888.82	4175.28
Acetohydroxamic acid	7618.72	3235.82	2001.1	5589.81	2868.73	3180.75	3879.76	2274.83	3373.8	2327.78	9908.5	10399	9280.51	9862.65	2546.36	2368.61	1983.95	3147.47	2847.69	5623.96	3873.04	2187.82	2414.91	2192.71	9429.48	9457.61	9558.46	9481.85	2924.22	3037.32	3452.69	7788.55	7057.76	7819.81	7555.37	3689.86	2846.42	2497.01	11529.4	12786.4	10876.1	11730.7	5982.89	3857.89	2836.87
6-Amino-2-oxohexanoate	25102.5	27660.3	28365.4	24737.8	22841.5	21359.5	22979.6	25495.4	47933	32771.9	18805	22669	19908.4	20460.8	70640.4	21100.2	35460.6	21752.8	19892.7	23543.8	21729.7	22359.4	17672.4	20144.2	22022.3	39482	19843	27115.8	31838.3	72824.7	20724.8	45024.2	33401.7	49237.5	42554.5	51424	31257.6	30911.5	36003.2	72532.4	27638.4	45391.3	-2518.81	3572	-1827
1-Aminocyclopropane-1-carboxylate	6755.26	3852.93	3983.27	5617.96	4747.49	6914.76	5760.07	4048.12	6699.35	4370.92	7192.17	3564.31	8277.94	6344.81	3436.4	4131.66	3401.56	3808.81	3690.41	4213.26	3904.16	3277.65	3615.45	4537.57	6597.96	8516.41	8165.56	7759.98	26640.1	27228.2	29894.7	24981.9	29287.5	28546.8	27605.4	31448.7	36599.3	25113.6	22519.2	32423.5	22392.5	25778.4	584.735	3546.72	431.848
Phosphonate	33561.4	37365.6	38342.7	46876	29981.8	32413.4	36423.7	37115.9	43653.9	39996.8	35872.6	33997	30255.1	33374.9	31021.9	51939.9	57056.8	43765.5	32728.9	40279.8	38924.8	41850.5	32606.7	45068.4	47180.3	41620.7	42421.9	43741	33128.2	48278.7	28229.1	39969.7	39977.7	37433.3	39126.9	26843.2	30322.9	51275.7	30251.6	43128.1	45296.5	39558.8	-3048.82	3461.13	-4522.04
(S)-6-Hydroxynicotine	11906.8	11186.6	13636.4	11144.2	10719.8	9734.22	10532.8	13041.7	14418.8	12034.4	4532.15	9944.63	8978.95	7818.58	9455.9	11196.5	7879.39	12059.2	8824.07	4385.92	8423.07	9414.49	10870.5	11909.6	9085.24	8534.43	5421.19	7680.29	13863	5193.17	5785.61	8929.88	12100.3	17452.2	12827.4	12617.1	5340.11	15408.4	5354.1	12718.7	6843.43	8305.41	-2714.19	3294.36	-9415.86
[FA oxo,amino(6:0)] 3-oxo-5S-amino-hexanoic acid	21177.7	13971.6	12468	12129.9	14311.6	13036.4	13159.3	15266.9	12576.1	14115.6	11843.2	13368.6	13435.3	12882.4	12873.7	14644.8	16435.8	11203.6	15185	12442.6	12943.7	12766	11219.4	15625.8	20671.4	13408.4	12467.3	15515.7	62121.6	76431	62377.8	70132.9	78551	95697	81460.3	116612	68500.1	86133.1	56649.8	92090.9	67392.7	72044.5	-276.941	3073.09	-842.9
ZAPA	13747.6	0	3586.58	0	4227.93	3412.27	2546.73	0	5711.54	0	6145.21	4937.72	4651	5244.64	0	0	0	0	3754.59	0	1251.53	0	0	0	0	5225.39	3660.74	2962.04	63376.1	57471.4	61823.4	55531.5	71554.8	63564.9	63550.4	76230	73636.6	75426.5	55403.4	72093.4	60625.6	62707.5	2697.91	2962.04	3703.51
CGH 2466	12446.4	18739	11404.2	17543.8	9445.88	10481.5	12490.4	21768.6	19752.5	25063	18557.9	15544.1	20993.8	18365.3	15183.2	13186.8	10448.2	11201.7	7870.82	11600.2	10224.2	14689.2	15501	18876.7	14813.8	16565	11884.3	14421	11414.7	9200.42	12623.7	9588.48	11917.3	17200.8	12902.2	16386.9	20836.9	18191	18240.3	14654	16922.8	16605.7	5874.89	2820.86	-225.995
Sulfoacetate	31155	46540.5	41274.4	32887.1	34935.2	32192.5	33338.3	31946.6	36480.8	38078	42768.4	36817.1	35983.7	38523.1	28214.2	31062.6	28236.7	27696.6	45655.4	33558	35636.7	30073.6	44980.7	31663.6	30250	35496.7	43257.8	36334.8	26613.9	29013.4	27753.9	28668.6	33374.1	26537	29526.5	30790.2	31401	32643.6	28979.7	30353.9	28568.1	29300.6	5184.79	2776.78	47770.3
N-Acetyl-D-glucosamine(anhydrous)N-Acetylmuramyl-tripeptide	0	0	0	0	0	0	0	0	0	0	0	0	0	0	0	0	0	0	0	0	0	0	0	0	0	0	7531.18	2510.39	17831	22934.1	18629.5	48919.5	0	19580.3	22833.3	19016.7	17787.7	22491.2	22296.7	20535.7	168978	70603.5	0	2510.39	-10241.5
Trp-Tyr-Tyr	0	0	0	0	0	0	0	0	0	0	0	0	2700.86	900.287	0	0	0	0	0	0	0	0	0	0	2239.03	2196.19	2894	2443.07	108928	133306	106306	146109	102176	146255	131513	83945.5	111837	102358	111265	125199	127352	121272	900.287	2443.07	-180859
3,4-Dihydroxy-L-phenylalanine	2155.66	1816.73	0	2915.94	0	0	971.979	0	2299.75	2040.89	2565.12	2614.53	0	1726.55	0	0	2513.73	2949.98	2061.63	0	1670.54	2625.32	2885.25	0	2036.48	2936.16	2137.44	2370.03	694182	770744	689154	672987	811996	830222	771735	731556	777644	715363	549694	616648	606285	590876	754.569	2370.03	-11562
2,3,4,5-Tetrahydrodipicolinate	2596.36	2000.07	2686.2	2269.52	2063.38	2587.75	2306.88	0	2941.72	1979.35	0	2216.69	0	738.896	7406.75	1873.6	1971.64	0	2654.15	0	884.717	2324.43	1763.93	0	2302.87	2342.01	2199.25	2281.38	22315.2	18989.4	20334.7	20197.1	21715.6	21162.8	21025.2	8033.1	11556.3	8843.73	8927.13	8592.67	10869.7	9463.18	-1567.99	2281.38	-16267.9
Aminoacetone	43525	18803.1	22129.6	25905.1	17003.3	23350.2	22086.2	22199.2	27039.6	36713.6	24771	25696	26990	25819	22105.5	19779.7	24479.4	19539.3	18241.3	24875.2	20885.3	20130.7	22715.3	19932.3	30363.4	26899.3	24193.3	27152	582203	486349	414182	402379	530552	541250	491394	559649	461488	510199	505336	516803	403238	475126	3732.82	2276.78	-10838.3
D-Alanyl-D-alanine	10526.7	11432.6	35920.8	11155.8	10613.3	10703	10824	12857.9	12096.2	10397	14514.3	13501.2	13827.9	13947.8	10107.2	7932.99	11626.8	9708.92	12554.8	11560.4	11274.7	6625.44	10847.3	6631.06	9023.57	16148.5	16230.7	13800.9	94036.7	83663.5	84720.5	106561	113690	89122.5	103125	118821	83509.6	111767	76141.2	86987.3	113730	92286.3	3123.75	2240.5	1043.94
[FA hydroxy,oxo(7:0/2:0)] 4-hydroxy-2-oxo-Heptanedioic acid	6568.04	4204.98	5956.54	5757.66	6079.22	3588.78	5141.89	3222.68	5696.97	3334.71	8551.44	7729.86	9709.13	8663.48	3785.89	3467.73	3145.1	3323.65	3167.78	5814.74	4102.06	3626.52	3277.31	2873.92	7663.36	8087.16	7875.29	7875.27	5821.75	7894.88	7067.5	7299.18	7842.88	6895.48	7345.85	3957.93	5758.89	8021.39	8598.49	8958.94	7611.93	8389.79	3521.59	2060.53	-6522.54
3,4-dihydroxybenzylamine	2786.74	0	0	0	3247.71	7937.73	3728.48	0	9596.47	7170.07	6870.1	5687	5619.69	6058.93	2162.02	10035.6	4182.12	8193.14	2870.46	5237.74	5433.78	0	2905.41	2563.83	5942.69	8281.71	7613.7	7279.37	43821.7	32968.8	35453.6	44715.4	40988.1	46610.4	44104.6	36039.3	50300.7	36795.8	34831.5	39182.7	38732.1	37582.1	2330.45	2041.63	-6860.77
Quinalphos	0	0	1954.64	1728.23	2016.24	0	1248.16	0	2518.41	3198.26	2266.03	1541.81	2932.02	2246.62	2659.48	0	0	2297.66	0	0	765.886	3086.11	0	0	3181.08	2074.19	0	1751.75	10787	11276	14180.6	10152.7	15025.9	14672.7	13283.8	9392.18	10672.2	9628.9	6152.86	6081.23	7034.99	6423.02	998.463	1751.75	-1835.38
alpha-(Methylenecyclopropyl)glycine	6052.22	4139.83	4029.14	4781.51	5214.22	4365.88	4787.2	3282.25	5733	4411.14	5424.82	5786.03	6894.73	6035.2	5049.09	4078.19	3914.26	4282.88	3613.49	4296.53	4064.3	5074.58	4667.76	3832.89	5854.8	5279.04	6841.86	5991.9	21451	24462.1	20464.7	21744.2	26379.9	23677.9	23934	23764	24593.5	25438.3	19975.2	24150.7	22169.9	22098.6	1247.99	1695.37	6922.9
Dodecanedioic acid	114196	107310	105580	105075	77203.5	59669.7	80649.6	98876.4	384300	80062.4	62492.3	82930.4	83060.2	76161	82857.9	72036.1	67129.5	67269.6	67359.3	69307.3	67978.7	75468.5	66837.4	71617.4	91144.9	68058.8	53616.6	70940.1	85913.8	74909.7	69517.4	81270.2	75547.5	90869.7	82562.5	68257.9	98772.8	97199.5	82855.6	94001.9	91598.6	89485.4	-4488.61	1632.82	4064.11
3-Methylcrotonylglycine	7839.75	9296.9	7898.03	7767.34	8642.55	10041	8816.95	10103.1	9026.83	8176.7	10587.2	8091.99	10103.8	9594.35	10171.8	8001.17	8432.38	8055.32	7848.59	7934.07	7946	8447.93	6594.88	4997.35	9119.16	9909.02	9591.16	9539.78	12613.6	19764.6	13001.9	14303.9	11031.8	16711.4	14015.7	13669.8	14014.1	24130	14268	21171.2	18800.3	18079.8	777.4	1605.71	-13596.5
Formylanthranilate	17835.6	14249.6	12658	17294.2	11191.3	17797.5	15427.7	14567.5	14109.7	11314.1	9614.39	9323.49	12711.2	10549.7	16352.4	15615.8	14567.1	13583.8	15013	14115	14237.2	15285.8	14989	20205	17743.6	15890.1	13324.6	15652.8	183763	190018	168138	165140	183973	201834	183649	202352	203387	192411	164582	178652	166924	170053	-4877.96	1537.78	-325975
L-Formylkynurenine	0	0	0	0	0	0	0	0	0	0	0	0	4011.94	1337.31	0	0	0	0	0	0	0	0	0	0	0	0	4145.53	1381.84	606621	664289	523666	554594	680019	649868	628160	354640	382040	423582	307008	312837	286711	302185	1337.31	1381.84	0
Linamarin	9060.94	8914.21	11275.6	4737.91	0	0	1579.3	10665	10257.9	8230.84	0	0	0	0	4483.17	11885.7	8730.52	0	3169.14	0	1056.38	14690.2	13880.6	13450.4	0	0	4089.11	1363.04	0	0	0	0	0	0	0	0	0	0	0	0	0	0	-1579.3	1363.04	-59221.7
Asp-Leu-Leu-Thr	16901.8	20084.1	17300.2	17950.5	17264.5	16587	17267.3	21636.1	22017.3	15273.8	21208.7	16461.1	19328.3	18999.4	15154.8	18442.4	16957.6	17296.2	16717.3	16219.6	16744.3	17641.4	15882.8	16754.7	18548.1	18058.3	16113	17573.1	374041	394377	310632	357135	435968	504010	432371	426930	459445	423610	376514	431803	311130	373149	1732.05	1353.54	230.294
Pyrimidine nucleoside	13633	9402.27	10299.6	11933.8	9327.72	10575.3	10612.3	10014.3	11415.2	9475.23	9653.58	9408.62	6112.13	8391.44	11726.6	8310.45	12647.5	11244.6	9005.72	9325.54	9858.62	12571.7	10538.2	10086.1	10826.4	10358.2	10658.7	10614.4	62488.6	88008.8	89749.4	70423.4	88618	67199.4	75413.6	91953.8	92487	73115.9	90635.8	82423.7	53872.2	75643.9	-2220.83	1288.9	119407
4-Methylene-L-glutamine	13791.9	4648.5	5847.75	6953.98	5525.09	4983.9	5820.99	6077.71	5888.56	4779.9	5497.67	5852.7	4929.76	5426.71	4479.93	4618.72	10698.9	4819.83	4757.46	3999.44	4525.58	5168.67	4592.06	4888.88	6370.69	4766.67	4670.96	5269.44	97856.3	87879.2	88604.1	89720	103131	97992.6	96948	356251	283792	301942	221487	227779	199798	216355	-394.278	1270.01	9747.29
Damascenine	35588.2	21752	12626.9	20215.6	28471.8	12619.5	20435.6	24845.7	22224.4	47014.1	16842.7	16386.4	26389.2	19872.8	36690	16469.5	25062.7	12245.7	35281	18081.8	21869.5	16173.4	12406.1	25977.6	12828.1	16540.4	28666.8	19345.1	0	9540.83	11484.1	12574.7	0	11991.2	8188.63	0	22435.4	10965.7	17189.6	13075.2	23543	17935.9	-562.871	1263.31	1550.56
Lys-Cys-Ser	794296	4658.76	0	0	0	0	0	0	46469.8	0	0	0	0	0	0	0	0	0	0	0	0	0	0	0	0	0	3447.34	1149.11	31858.7	89389.1	29171.9	37448	33395	25897.2	32246.7	46554.4	40789.9	41144.9	38436.4	29162.6	33792.8	33797.3	0	1149.11	-7240.98
4-Hydroxybenzoate	34112.4	35093.7	25946.7	35471.2	38654.2	30614.7	34913.4	43717.8	50387.9	27097.7	30738.6	22400.1	22918.6	25352.5	34036.5	52155.4	21367.5	21972.5	21154.4	32693	25273.3	13746	30377.4	26869.7	34057.8	36042.8	31143.2	33747.9	43315.4	29052.2	22368.5	30415.9	31996.4	29173.3	30528.5	22138.9	26238.6	27194.4	32239.2	23319.3	14304.2	23287.5	-9560.91	1054.93	-2112.85
2-oxopenta-3,4-dienoate	7003.64	5261.28	3491.16	8752.95	7673.01	9744.05	8723.34	9454.16	7706.24	9362.74	8242.01	6852.96	7699.74	7598.24	11398.4	10610	15585	12470.6	7674.14	10374.8	10173.2	10796.7	9086.64	11567.2	10948.6	12622.6	10650.7	11407.3	14263.7	11850	20324	14395.9	17913.6	16727.6	16345.7	19710.3	11516.4	15541.4	13217.6	12951.6	16529.3	14232.8	-1125.1	1032.49	13211.6
[FA (7:0/2:0)] Heptanedioic acid	131569	110089	100581	142668	114607	75449.6	110908	108276	89388.4	107328	115451	76493	114947	102297	193048	88898.5	105528	120869	94757.9	130252	115293	108664	110697	97203.3	130834	95418.7	167518	131257	87667.5	100272	60127.4	90758.6	86897.6	101457	93037.6	99074.6	93497.3	127997	120018	94148	104581	106249	-8611.19	1005.03	-2665.2
Tiglic acid	12743.8	13689.1	11593.3	12579.7	10240.5	12170.1	11663.4	14142.3	17323.2	17768.4	12392.9	10488.1	12677.3	11852.8	16066.8	15347.3	9949.79	16031.6	11795.6	14961	14262.7	16586.9	14422.4	12125	18317.8	14245.2	14886.5	15816.5	14275.9	13857.4	16551.4	14344.3	9815.6	15091.5	13083.8	14267.6	11471.1	21083.9	13591.4	8588.09	9076.32	10418.6	189.366	855.501	-4961.46
[FA dimethyl(13:0)] 2,5-dimethyl-2E-tridecenoic acid	244475	34238.2	41117.1	27060.8	27333	34041.7	29478.5	31151.2	552345	33164.9	47871.4	29468.5	35824.4	37721.4	81211.5	43061	39711.9	31882.4	31105.1	41496.8	34828.1	28863.4	43732	44456.4	46702.8	38218.9	42117.5	42346.4	59898.4	47059.2	52975.5	43117.8	47773.2	49496	46795.7	27816.9	50875	63650.4	40948.6	39211.9	45342.1	41834.2	8242.91	849.555	-1315.55
[Fv] Phloretin	0	0	2879.81	2724.4	0	0	908.134	0	2630.48	2122.92	0	0	0	0	0	0	0	0	0	0	0	0	0	0	0	2545.69	0	848.562	12288.7	12843.5	12997.9	11986.3	12498.3	13958.6	12814.4	13006.7	13263.5	11994.7	12667.7	11281.6	10547.2	11498.8	-908.134	848.562	-1343.21
D-Xylonolactone	25082.3	27670.6	25422.7	32796.6	26796.7	26637.1	28743.5	24721.3	28094.3	27600.2	27313	28956.4	26567.6	27612.3	28773.6	26545.3	25267.3	24603.5	26040.7	26261	25635.1	29248.5	27027.4	27086.9	26415	26318.3	28571.3	27101.6	37299.1	40218	37473.7	37524.7	44451.4	48064.7	43346.9	43582.5	39115.1	45582.6	44473	39265.7	42272.4	42003.7	-1131.16	840.539	-837.452
2,3,6-Trihydroxypyridine	0	0	0	0	0	2801.93	933.977	0	0	0	2551.59	0	0	850.528	0	0	0	0	0	0	0	0	0	0	0	0	2258.52	752.841	16669	20385.1	14900.6	15649.9	18494.8	20601.8	18248.9	20264.7	14607.1	22452	20889.8	15820.5	15523.9	17411.4	-83.4484	752.841	-18045.2
3-Hydroxyanthranilate	5649.08	6393.76	7033.04	6162.4	6474.76	5353.55	5996.9	5277.65	6599.94	8418.35	6922.4	5416.1	5478.27	5938.92	6841.27	5792.95	3031.29	6870.6	6262.42	5610.62	6247.88	7414.33	6164.32	6233.72	6161.37	6566.11	6205.78	6311.09	37961.7	33038.5	29257.9	34527.4	33472.9	33497.7	33832.7	16028	17252.3	14279.5	13622.7	14228.9	19510.7	15787.4	-57.9818	700.473	-20435.8
6-Hydroxynicotinate	5309.2	4725.38	3596.35	4674.75	3643.92	4915.86	4411.51	4800.19	3740.15	3800.74	4303.86	4730.87	6022.3	5019.01	5234.1	4354.88	3596.06	4386.22	0	4160.85	2849.02	4644.65	3945.35	4149	4681.39	4484.58	5327.65	4831.21	129038	132442	136892	140069	142227	165679	149325	139979	164884	176028	106508	140982	139177	128889	607.5	670.356	12925.8
6-hydroxy-indole-3-acetyl-valine	0	0	21720.9	16075.2	0	0	5358.41	15258.7	0	10301.3	24813.4	0	19805.2	14872.9	108685	122700	98689.8	91007.2	118757	120378	110047	148459	105727	141803	128270	109725	125136	121044	41685.7	39114.9	41846.2	51736.8	37271.4	53622.5	47543.6	56558.1	73408.1	59337.2	60294.7	65617.5	55496.1	60469.4	9514.45	665.797	-1830528
Pyridoxine	70173.9	36899.3	12235.2	16575.6	23223.9	24332.2	21377.2	20452.6	15252.8	20575.7	21273	24585.3	20086.5	21981.6	89721.6	17957.2	20418.7	17073.8	42772.2	17783.3	25876.4	19384.8	15877.1	21934.6	19774.5	20078.8	15303.1	18385.5	36711476	37533836	33573224	34312012	37856088	38802288	3.69901e+07	39769484	43130076	43104952	38778048	34785000	31915756	3.51596e+07	604.361	602.21	-1772.11
L-Hypoglycin	18194.7	18251	15873.7	16838.1	16085.7	17502.8	16808.9	20146.9	18145.9	16388.1	17147.4	18514.2	17032.3	17564.6	16160.4	15134.5	14792.8	19665.4	16965.7	16797.6	17809.6	17842.7	17493.1	20253.5	18212.8	17262.8	16570.7	17348.8	29515.5	34760.8	29893.2	32343.6	37451.5	37891.8	35895.6	28647.4	39796.6	36936.4	28458.9	41846.9	32064.7	34123.5	755.75	551.215	3.59342
L-isoglutamine	0	0	0	0	0	0	0	0	0	0	1451.57	1730.81	1598.75	1593.71	0	0	0	0	0	0	0	0	0	0	0	1565.43	0	521.809	9856.7	8912.57	10232.9	10225.8	9291.08	8994.4	9503.75	11423.1	14069.9	11946.3	7082.95	12027.7	9411.41	9507.34	1593.71	521.809	-135951
(S)-1-Pyrroline-5-carboxylate	18722.2	18114.5	17172.6	21863	18264	28263.8	22796.9	18750.3	19663.3	15678.5	20440.8	23880.4	18200.7	20840.6	18377.9	21540	25233.4	18019.3	16741.7	19281.2	18014.1	22902.7	19302.9	28651.8	22889.1	15752.4	20395.9	19679.1	893315	916431	730904	844360	965192	1.00302e+06	937525	988882	987586	1.06618e+06	745134	795222	864367	801574	-1956.31	397.924	-13207.7
Uracil	9365.53	16093.9	7258.87	10121.3	5856.2	9838.1	8605.2	9757.31	5428.22	4861.71	3970.48	7115.34	10114.8	7066.89	11945.1	10323.5	9740.89	8081.21	5985.74	6625.18	6897.37	6408.51	9276.05	13651.1	9042.65	6930.72	4862	6945.12	109737	62789.3	67145.3	80624.6	78545.4	88631.6	82600.6	89647.7	91497.2	75957.6	66793.5	76065	65320.2	69392.9	-1538.31	319.946	14668.4
L-proline amide	146819	17303.6	31617.7	17675.9	16835.7	16590.1	17033.9	25655.4	96710.2	21637.2	29974.9	21318.5	17508.1	22933.8	20344.8	18550.4	34715.3	15580.7	20009.5	19779.2	18456.5	18373	21351	14856.7	21808.5	19179	19246.8	20078.1	35824.5	50432.2	44103.7	53830.4	43378.7	52940.2	50049.8	66348.1	96708.4	92294.6	78101.5	62540.3	53512.6	64718.2	5899.92	298.926	-101.244
Chlorate	10423.5	10224.9	11331.2	12428.5	11128.1	11219.1	11591.9	16635.1	10053.3	14727.6	11749.7	8117.38	10641.8	10169.7	11284.6	10323.3	11507.9	8706.84	24812.1	11405.2	14974.7	11880.9	8757.84	12017.9	11027.7	10546.4	12928.3	11500.8	23517.6	10440.3	11006.6	10609.1	11907.2	12297.4	11604.6	11778.9	11984.4	18924.5	12271.1	10914.5	11324.3	11503.3	-1422.24	95.5485	1251.63
D-Ornithine	17894.3	16244.3	17397.9	17043.6	16312.4	14776.4	16044.1	13965.4	15937	16821.1	15796.7	14936.3	20030	16921	21030.3	20014.9	15989.3	17785.3	19611.3	16342	17912.9	16652.9	17277.1	13671.6	16322.1	16399.1	16560.2	16427.2	16203.9	17797.7	17853.9	15307	17667.9	18857.6	17277.5	16905	15339.7	20746.8	17721.7	19516.7	18349	18529.1	876.842	85.1549	21404.1
[FA (12:3)] 5,8,11-dodecatriynoic acid	42640.2	87416.4	77064.5	74215.2	63391	67371.8	68326	62142.8	87880.2	85024.8	131298	143655	118160	131038	54920.5	57426.8	55648.3	33906.5	35995.2	88653.3	52851.7	63825.9	54686.3	69369	81414.1	112106	72688	88735.9	46043.9	62349.7	60857.7	57373.1	63171.1	73917.5	64820.5	46239.1	41898.4	82571.9	79452.2	71938.9	107283	86224.6	62711.6	82.6536	-4009.96
Ac-Tyr-OEt	3063.94	0	2767.37	0	0	0	0	0	0	3300.3	0	3033.02	2992.09	2008.37	0	0	0	0	0	0	0	2871.08	0	0	0	0	0	0	17151	25148.6	26385.4	32197.2	25387.7	24158.8	27247.9	34677.9	24260.5	32574.7	21474.1	29515.9	18723.8	23237.9	2008.37	0	-12119.7
Iminoglycine	16420.4	0	0	0	0	0	0	0	0	0	0	0	0	0	0	0	0	0	0	0	0	0	0	0	0	0	0	0	120443	105303	123236	113172	103817	92790.4	103260	95189.1	84890.8	135880	99562.7	93303.4	80554	91140	0	0	-40561.5
Glycine	43060.6	0	0	0	0	0	0	0	0	0	0	0	0	0	0	0	0	0	0	0	0	0	0	0	0	0	0	0	226573	195856	174474	208427	245560	254813	236266	194434	226725	262904	191730	211169	184216	195705	0	0	-30237
2-Aminoacrylate	18035.1	0	0	0	0	0	0	0	0	0	0	0	0	0	0	0	0	0	0	0	0	0	0	0	0	0	0	0	78517.2	74886.7	77956.8	120627	101953	108045	110208	103300	73883.5	94143.7	64756.7	82704.7	92452.8	79971.4	0	0	-3737.07
Imidazol-5-yl-pyruvate	2978.82	0	0	0	0	0	0	0	0	0	0	0	0	0	0	0	0	0	4929.39	0	1643.13	0	0	0	0	0	0	0	70367.2	74679.5	67834.5	74669.9	84159.5	91042	83290.5	81672.6	92123.3	102915	70658.3	81164.2	86837.6	79553.4	0	0	-2981.52
Neuraminic acid	6300.65	0	0	0	0	0	0	0	0	0	0	0	0	0	0	0	0	0	0	0	0	0	0	0	0	0	0	0	13142.8	15968.8	11697.5	14477.6	15657.1	16806	15646.9	19265.3	15725.9	18076.4	12456.7	17597	7942.47	12665.4	0	0	17194.7
6-Prenylnaringenin	8188.33	0	0	0	0	0	0	0	0	0	0	0	0	0	0	0	0	0	0	0	0	0	0	0	0	0	0	0	8599.55	5948.7	11119.6	10417.8	11257	8349.66	10008.1	35239.8	28914.9	34678.3	23191.1	30194.2	28223.3	27202.9	0	0	-13116.2
N-Acetyl-O-demethylpuromycin	0	0	33162.5	0	0	0	0	0	0	0	0	0	0	0	0	0	0	0	0	0	0	0	0	0	0	0	0	0	42142.6	0	13149.7	0	39348.6	0	13116.2	43334.5	51295.6	39980.3	0	0	0	0	0	0	-2793.62
Iminoglycine	0	0	0	0	0	0	0	0	0	0	0	0	0	0	0	0	0	0	0	0	0	0	0	0	0	0	0	0	130001	90803.7	115582	101600	117294	140229	119708	137116	174666	161698	82141.7	125658	142942	116914	0	0	332.968
Indole	0	0	0	0	0	0	0	0	0	0	0	0	0	0	0	0	0	0	0	0	0	0	0	0	0	0	0	0	18978.2	18669.7	15462.5	15503.7	18363.3	16433.3	16766.8	23580.5	20720.7	23099.3	16854.6	17243.9	17200.7	17099.7	0	0	-21403.2
L-Cysteine	0	0	0	0	0	0	0	0	0	0	0	0	0	0	0	0	0	0	0	0	0	0	0	0	0	0	0	0	302712	368399	320796	337662	355112	308760	333844	393688	366853	411803	272086	361491	303747	312441	0	0	41308.3
Skatole	0	0	0	0	0	0	0	0	0	0	0	0	0	0	0	0	0	0	0	0	0	0	0	0	0	0	0	0	27903.6	45313	45289.9	82806.5	63368	67284.9	71153.1	116331	149754	147289	111075	134397	91912.1	112461	0	0	-7340.54
Indoxyl	0	0	0	0	0	0	0	0	0	0	0	0	0	0	0	0	0	0	0	0	0	0	0	0	0	0	0	0	155971	162654	128943	131136	134240	133326	132901	144013	183702	192259	102996	157835	115849	125560	0	0	74.2754
N-formylmaleamate	0	0	0	0	0	0	0	0	0	0	0	0	0	0	0	0	0	0	0	0	0	0	0	0	0	0	0	0	10042.1	8599.22	14293.7	9637.82	10557.2	10868.3	10354.4	11624.9	11317.8	10335.3	12124.8	10100.2	9061.18	10428.7	0	0	-7670.73
Thiocysteine	0	0	0	0	0	0	0	0	0	0	0	0	0	0	0	0	0	0	0	0	0	0	0	0	0	0	0	0	141761	160256	117067	104534	146193	138772	129833	120266	115560	136166	106568	136958	122960	122162	0	0	-17179.2
5-Nitro-2-furfuryl methyl ether	0	0	0	0	0	0	0	0	0	0	0	0	0	0	0	0	0	0	0	0	0	0	0	0	0	0	0	0	18122.4	29934	19170.5	33120.7	23657.2	26770.3	27849.4	8499.56	8054.74	10315.8	9442.83	9386.09	13181.9	10670.3	0	0	-1111.72
Nicotyrine	0	0	0	0	0	0	0	0	0	0	0	0	0	0	0	0	0	0	0	0	0	0	0	0	0	0	0	0	25358.6	24645.3	22855.1	22685.7	25859.6	24016.6	24187.3	32664.3	27877.8	33815.6	21175.1	25843.5	22208	23075.6	0	0	-591.187
N-Formimino-L-aspartate	0	0	0	0	0	0	0	0	0	0	0	0	0	0	0	0	0	0	0	0	0	0	0	0	0	0	0	0	10105.3	10887.4	9818	10171.7	9092.45	9241.68	9501.96	10112.2	8943.53	10357.9	9664.46	9572.43	7495.42	8910.77	0	0	-20079.1
4,6-Dihydroxyquinoline	0	0	0	0	0	0	0	2570.87	3075.83	0	0	0	0	0	0	0	0	0	0	0	0	0	0	0	0	0	0	0	158614	164033	145478	156422	174227	167570	166073	192114	193527	185223	148712	156811	132459	145994	0	0	-5330.63
3-bromopyruvate	0	0	0	0	0	0	0	0	0	0	0	0	0	0	0	0	0	0	0	0	0	0	0	0	0	0	0	0	34134.8	45190.2	23769.6	42374.1	43906.3	56315.1	47531.8	70568.4	49105.7	39026.6	44622.4	38732.1	43249.1	42201.2	0	0	-15388.7
Pyridoxal	0	0	0	0	0	0	0	0	0	0	0	0	0	0	0	0	0	0	0	0	0	0	0	0	0	0	0	0	78946.4	72046.5	71207.8	67715.8	86631.5	84894.3	79747.2	76913.2	85065	93358.8	62947.8	66165.3	63962.6	64358.6	0	0	-59413.8
2-Quinolinecarboxylic acid	0	0	0	0	0	0	0	0	0	0	0	0	19799.5	6599.84	0	0	0	0	0	0	0	0	0	0	0	0	0	0	2.24874e+06	2.1021e+06	1.91883e+06	1.99163e+06	1.44275e+06	1.94876e+06	1.79438e+06	2.2467e+06	2.37807e+06	2204364	1.74684e+06	1.73968e+06	1.71839e+06	1.73497e+06	6599.84	0	-12130.5
4-Hydroxyaminoquinoline N-oxide	0	0	0	0	0	0	0	0	0	0	0	0	0	0	0	0	0	0	0	0	0	0	0	0	0	0	0	0	55909.1	65941	61050.1	80570.3	86525.6	68492.4	78529.4	80715.2	99595.8	76324.5	58674.6	71965.4	68556.8	66398.9	0	0	-31455
Hippurate	0	0	0	0	0	0	0	0	0	0	0	0	0	0	0	0	0	0	0	0	0	0	0	0	0	0	0	0	178836	165971	156285	178953	205895	201575	195474	199083	202621	184402	154805	184250	153003	164019	0	0	-777.275
N-Acetylisatin	0	0	0	0	0	0	0	0	0	0	0	0	0	0	0	0	0	0	0	0	0	0	0	0	0	0	0	0	26203.9	30262.3	27720.7	37334.9	32766.4	34924.2	35008.5	35773.4	42735.5	43772.9	24674.1	43426.6	34593	34231.2	0	0	-38760.1
6-formyl-H2-pterin	0	0	0	0	0	0	0	0	0	0	0	0	0	0	0	0	0	0	0	0	0	0	0	0	0	0	0	0	203423	222275	204154	201075	244252	228632	224653	226376	215434	230626	167898	200062	189719	185893	0	0	-1280.2
L-Dopachrome	0	0	0	0	0	0	0	0	0	0	0	0	0	0	0	0	0	0	0	0	0	0	0	0	0	0	0	0	31902.3	32482.2	36513.3	33046.1	35859.6	40557.4	36487.7	34700.3	38416.3	38164.8	33462	37627.2	34533.4	35207.5	0	0	7929.12
3,5-dihydro-5-methylidene-4H-imidazol-4-one	0	0	0	0	0	0	0	0	0	0	0	0	0	0	0	0	0	0	0	0	0	0	0	0	0	0	0	0	25690.6	27739.9	26520.9	35895.3	36714.3	69371.9	47327.1	35727.2	36208.3	46134.5	71698.4	55854.5	38215.8	55256.3	0	0	7843.46
S-Sulfo-L-cysteine	0	0	0	0	0	0	0	0	0	0	0	0	0	0	0	0	0	0	0	0	0	0	0	0	0	0	0	0	154929	108876	83194.6	150746	236545	150625	179305	285412	191976	174018	214076	226040	121331	187149	0	0	4925.35
2-Hydroxy-6-ketononatrienedioate	0	0	0	0	0	0	0	0	0	0	14852.1	12645.5	11155.7	12884.4	0	21033	0	0	0	0	0	0	0	0	0	0	0	0	0	0	0	0	0	0	0	0	0	0	6282.41	2758.64	5734.99	4925.35	12884.4	0	14664.5
N,N-Dihydroxy-L-tyrosine	0	0	0	0	0	0	0	0	0	0	0	0	0	0	0	0	0	0	0	0	0	0	0	0	0	0	0	0	0	4748.35	0	0	0	0	0	18196.4	18929.5	17724.1	11172.7	16799.6	16021.1	14664.5	0	0	-13.1195
Val-Val	0	0	0	0	0	0	0	0	0	0	2784.28	0	0	928.093	0	0	0	0	0	0	0	0	0	0	0	0	0	0	6830.61	12560.6	8566.5	12840.2	11323.1	7437.43	10533.6	13688.6	16092.7	13412.9	9168.54	13549.3	8843.58	10520.5	928.093	0	-87251.4
5-Hydroxy-L-tryptophan	0	0	0	0	0	0	0	0	3817.58	0	0	0	0	0	0	0	0	0	0	0	0	0	0	0	0	0	0	0	734950	737975	950160	678416	797159	789832	755136	789110	798929	811969	609085	738156	656412	667884	0	0	3812.68
Folate	0	0	0	0	0	0	0	0	0	0	0	0	0	0	0	0	0	0	0	0	0	0	0	0	0	0	0	0	69925.9	120214	91977.8	67476.6	90073.2	74373.8	77307.9	105256	124507	99784	96981.2	63076.2	83304.3	81120.6	0	0	20138.1
(3R)-hydroxy-N-acetyl-(L)-arginine	0	0	0	0	0	0	0	0	0	0	0	0	0	0	0	0	0	0	0	0	0	0	0	0	0	0	0	0	26157.1	50768.1	45501.3	54366.4	59555.5	36862	50261.3	95298.9	89944.6	87749.2	72357.9	78094.8	60745.5	70399.4	0	0	3349.89
(3R)-hydroxy-N-acetyl-(L)-arginine	0	0	0	0	0	0	0	0	0	0	0	0	0	0	0	0	0	0	0	0	0	0	0	0	0	0	0	0	6203.23	10218	13746.8	12088.6	14655.1	15613.2	14119	18260.2	22218.8	19782.4	13797.5	19949.8	18659.2	17468.9	0	0	32624.1
Dinoseb	0	0	0	0	0	0	0	0	0	0	0	0	0	0	0	0	0	0	0	0	0	0	0	0	0	0	0	0	0	10931.9	5470.18	6949.47	5018.83	6163.13	6043.81	46270	47962.8	50312.9	36868.1	42876.6	36259.1	38667.9	0	0	-134600
methoxy-PU	0	0	0	0	0	0	0	0	0	0	0	0	0	0	0	0	0	0	0	0	0	0	0	0	0	0	0	0	544056	461809	431075	552553	555653	461535	523247	490941	537272	629434	362592	363553	439797	388647	0	0	-112884
Biotin	0	0	0	0	0	0	0	0	0	0	0	0	0	0	0	0	0	0	0	0	0	0	0	0	0	0	0	0	873716	872764	762438	765976	883574	1.00429e+06	884613	902184	943743	870092	727240	842714	745233	771729	0	0	83150.4
Guanidinoproclavaminic acid	0	0	0	0	0	0	0	0	6052.22	0	0	0	0	0	0	0	0	0	0	0	0	0	0	0	0	0	0	0	30776.2	46064.4	45023.4	26756.5	36965.9	38172.1	33964.8	75861	59410.4	60883.8	125999	128574	96772.2	117115	0	0	-22306.8
Arg-Lys-Val-Ser	0	0	0	0	0	0	0	0	0	0	0	0	0	0	0	0	0	0	0	0	0	0	0	0	0	0	0	0	132154	247830	197044	272448	271290	155400	233046	398979	288172	249398	182223	296947	153049	210739	0	0	21245.4
L-N2-(2-Carboxyethyl)arginine	0	0	0	0	0	0	0	0	0	0	0	0	0	0	0	0	0	0	0	0	0	0	0	0	0	0	0	0	3250.92	7943.51	6161.36	11881.8	13972.1	7441.46	11098.5	18338.5	10069.3	7714.59	42489.2	28516.9	26025.6	32343.9	0	0	-6663.53
Cys-Lys-Lys-Met	0	0	0	0	0	0	0	0	0	0	0	0	0	0	0	0	0	0	0	0	0	0	0	0	0	0	0	0	81046.5	86548.3	78374.8	83038.8	89911.4	84797.2	85915.8	106591	100480	89510.4	66942.2	104923	65891.3	79252.3	0	0	132.614
6-Chloro-3,5-diaminopyrazine-3-carboxamide	0	0	0	0	0	0	0	0	0	0	0	0	0	0	0	0	0	0	0	0	0	0	0	0	0	0	0	0	16182	20466.1	17547.8	14293.9	17055.6	18193.4	16514.3	17165.8	16837.5	26116.5	14146.4	21294.6	14499.8	16646.9	0	0	1564.41
N-Sulfo-D-glucosamine	0	0	0	0	0	0	0	0	0	0	0	0	0	0	0	0	0	0	0	0	0	0	0	0	0	0	0	0	23592.7	25101.3	22451.3	24558.2	31096.1	29364.7	28339.7	24637.6	35529.8	36772.4	32581.6	25111.6	32019.1	29904.1	0	0	-38519.4
p-aminobenzoyl glutamate	0	0	0	0	0	0	0	0	0	0	0	0	0	0	0	0	0	0	0	0	0	0	0	0	0	0	0	0	185755	177359	167758	183875	226304	200770	203650	213315	212010	193051	162317	178112	154962	165130	0	0	2378.69
Glu-Leu-Gln-Arg	0	0	0	0	0	0	0	0	0	0	0	0	0	0	0	0	0	0	0	0	0	0	0	0	0	0	0	0	7702.51	10338.4	11372.6	8146.05	9402.35	7267.11	8271.83	12748.7	13359.3	12316.9	9980.67	11988.3	9982.66	10650.5	0	0	-67116.2
Thiamin acetic acid	0	0	0	0	0	0	0	0	0	0	0	0	0	0	0	0	0	0	0	0	0	0	0	0	0	0	0	0	275885	348717	218859	378159	261763	354232	331385	447736	403861	481995	305637	215273	271895	264268	0	0	-3541.96
N-(p-Nitrobenzyl)phthalimide	0	0	0	0	0	0	0	0	0	0	0	0	0	0	0	0	0	0	0	0	0	0	0	0	0	0	0	0	23666.9	23166.8	20044.2	20206.1	20686.2	21099.6	20664	23507.8	24403.5	19738	14270.7	18044.9	19050.5	17122	0	0	-13225.9
2,3-Diphenyl-3-(2-pyridinyl)acrylonitrile	0	0	0	0	0	0	0	0	0	0	0	0	0	0	0	0	0	0	0	0	0	0	0	0	0	0	0	0	26518.6	31189.9	40159.1	17983.1	58301.1	36977.2	37753.8	52740.9	55327.1	69137.1	28085.2	45498.6	0	24527.9	0	0	-2653.62
N-Glycosyl-L-asparagine	0	0	0	0	0	0	0	0	0	0	0	0	0	0	0	0	0	0	0	0	0	0	0	0	0	0	0	0	47017.9	40424.8	28401.2	34426.7	46776.6	38003.8	39735.7	46901.5	40657	50158.3	29787.9	41398	40060.3	37082.1	0	0	-4685.43
p-aminobenzoate-&beta;-D-glucopyranosyl ester	0	0	0	0	0	0	0	0	0	0	0	0	0	0	0	0	0	0	0	0	0	0	0	0	0	0	0	0	28173	25574.5	26622.7	25984.5	34168	30482	30211.5	35272.6	27231	29892.5	23095.3	26756.4	26726.5	25526.1	0	0	-6840.2
Peonidin	0	0	0	0	0	0	0	0	0	0	0	0	0	0	0	0	0	0	0	0	0	0	0	0	0	0	0	0	56894.5	46188.6	39766	46067	60326.6	72949.3	59781	40307.2	62818.2	65818.6	55117.3	44925.7	58779.3	52940.8	0	0	-4154.5
Acetylcaranine	0	0	0	0	0	0	0	0	0	0	0	0	0	0	0	0	0	0	0	0	0	0	0	0	0	0	0	0	88211.5	65422.7	58092.3	61102.4	99898.7	93671.7	84890.9	80669.9	76904.2	96811.2	79749	65339.2	97121	80736.4	0	0	-20820.5
Asp-Pro-Ser	0	0	0	0	0	0	0	0	0	0	0	0	5541.81	1847.27	0	0	0	0	0	0	0	0	0	0	0	0	0	0	65693.9	70950.2	48692.6	69949.5	91246.8	87052.8	82749.7	99371.1	99380.5	98691.7	46610.8	75212.7	63964.2	61929.2	1847.27	0	-383190
Asn-Gly-His	0	0	0	0	0	0	0	0	0	0	0	0	0	0	0	0	0	0	0	0	0	0	0	0	0	0	0	0	1.84384e+06	1.72359e+06	1.58263e+06	1.72205e+06	1.88856e+06	1908664	1.83976e+06	1.76678e+06	1843211	1.88527e+06	1.33686e+06	1.55163e+06	1.48121e+06	1.45657e+06	0	0	-1823.95
Leu-Val-Val	0	0	0	0	0	0	0	0	0	0	0	0	0	0	0	0	0	0	0	0	0	0	0	0	0	0	0	0	50191.2	51757.4	50146.2	71078	79173.5	58271.8	69507.8	102740	97763.7	80644.5	45795.5	91723.3	65532.7	67683.8	0	0	39633.5
5'-O-beta-D-Glucosylpyridoxine	0	0	0	0	0	0	0	0	0	0	0	0	0	0	0	0	0	0	0	0	0	0	0	0	0	0	0	0	0	0	0	0	0	0	0	0	0	0	38692.4	43738.9	36469.1	39633.5	0	0	1675.49
glucosamine-1,6-diphosphate	0	0	0	0	0	0	0	0	0	0	0	0	0	0	0	0	0	0	0	0	0	0	0	0	0	0	0	0	17602.6	19123.8	14070.4	14690	16740.4	19371.4	16933.9	23645.1	20717.1	25530.8	18131.9	19447	18249.3	18609.4	0	0	-88010.4
5,8,13,13a-Tetrahydrocolumbamine	0	0	0	0	0	0	0	0	0	0	0	0	0	0	0	0	0	0	0	0	0	0	0	0	0	0	0	0	369873	330198	271359	326165	383122	419618	376301	262799	364193	407623	288170	269021	307683	288291	0	0	123584
Pro-Pro-His	0	0	0	0	0	0	0	0	0	0	0	0	0	0	0	0	0	0	0	0	0	0	0	0	0	0	0	0	225367	265668	241159	268701	286324	318073	291033	490264	477000	477171	378847	437468	427535	414617	0	0	-4101.62
Quercetin 3-sulfate	0	0	0	0	0	0	0	0	0	0	0	0	0	0	0	0	0	0	0	0	0	0	0	0	0	0	0	0	35308	25446.6	30496.8	32786	33187.7	31188.1	32387.3	40013.8	26521.9	28689.4	27721.7	32503.4	24631.8	28285.6	0	0	-3317.1
Met-Gln-His	0	0	0	0	0	0	0	0	0	0	0	0	0	0	0	0	0	0	0	0	0	0	0	0	0	0	0	0	27365.5	29831.6	31469.8	28897.4	34780.9	29136.6	30938.3	30128	36550.9	28496.8	28020.2	28257.6	26585.9	27621.2	0	0	1013.46
Asn-Gly-Pro-His	0	0	0	0	0	0	0	0	0	0	0	0	0	0	0	0	0	0	0	0	0	0	0	0	0	0	0	0	15909.3	20983.8	17767.3	18042.7	22348.6	16807.6	19066.3	28329.4	30409	23399.8	15360.1	26552.4	18326.8	20079.8	0	0	3220.08
Asp-Met-Asp-Gly	0	0	0	0	0	0	0	0	0	0	0	0	0	0	0	0	0	0	0	0	0	0	0	0	0	0	0	0	51914	76742.5	68350.9	45825.3	74743.8	54317.1	58295.4	85370.1	77319.4	61927.1	59539.6	66447.6	58559.2	61515.5	0	0	-3042.75
Met-Thr-Trp	0	0	0	0	0	0	0	0	0	0	0	0	0	0	0	0	0	0	0	0	0	0	0	0	0	0	0	0	15919.1	16473.8	17914.3	18715.7	18717.5	19431.4	18954.8	16881.2	24070.7	20241.1	15011.3	15254.3	17470.8	15912.1	0	0	-182208
desacetylmycothiol	0	0	0	0	0	0	0	0	0	0	0	0	0	0	0	0	0	0	0	0	0	0	0	0	0	0	0	0	408338	82520.2	145397	0	712403	78698.1	263700	546687	577222	310734	94534.2	149943	0	81492.3	0	0	-3681.93
Glu-Asp-Asp-Asp	0	0	0	0	0	0	0	0	0	0	0	0	0	0	0	0	0	0	0	0	0	0	0	0	0	0	0	0	27040.9	26208	22723.4	24407.8	26563.2	27034.5	26001.9	24328.1	26231.3	28547.1	22430.4	18084.9	26444.5	22319.9	0	0	-1488.03
2-carboxylate-4-methyl-5-beta-(ethyl adenosine 5-diphosphate) thiazole	0	0	0	0	0	0	0	0	0	0	0	0	0	0	0	0	0	0	0	0	0	0	0	0	0	0	0	0	25016.4	21923.5	24497.3	19999.7	24276.4	27044.3	23773.5	21424.5	23820.2	27494.7	24821.6	16817.9	25216.7	22285.4	0	0	12311.2
beta-Alanopine	6354.12	5264.33	6679.32	2739.26	3693.15	2813.33	3081.92	3444.54	5442.47	3843.98	5932.21	5038.23	3501.6	4824.01	6322.52	5115.05	3241.25	3096.65	5536.92	3157.7	3930.42	3349.14	5765.27	2302.11	3158.49	3224.77	3064.51	3149.26	75681.9	78868.5	71611.4	74699.3	84715.1	87209.8	82208.1	110437	97622.6	104171	84927.3	105405	93225.3	94519.3	1742.1	-8.43726	14071.2
validamine	21025.3	29954.3	24116.2	19091.6	16727.1	20285.7	18701.5	20276.4	16448.6	20183.8	16630.3	16765.6	18806.6	17400.8	24460.1	20597.1	20785.9	22213.3	23764.3	19259.4	21745.7	18064.7	15196.3	15032.6	14664.4	28779.9	14266	19236.8	22040.4	22509.8	33914.6	23470.3	17573.1	17020	19354.5	15216.9	18437	24075	49541.7	34406	16329.4	33425.7	-1300.61	-22.6882	6636.98
2-isocapryloyl-3R-hydroxymethyl-&gamma;-butyrolactone	43284.8	24849.3	26376.2	51274.7	40470.4	28594.6	40113.2	32508.2	95670.5	37542.1	33502.3	26846.9	26599.8	28983	77967.8	32165.2	19617.9	29659.8	25512.8	40919.8	32030.8	55108.4	62809.5	38157	42555	28143.9	51872.5	40857.2	31677	32447.7	39509.5	28890.5	35364.1	42100.9	35451.9	40125.8	33764.2	45315.2	41560.4	38990.1	45716	42088.8	-11130.2	-62.6901	3390.05
Ile-Ser-Ser-Tyr	9028.92	8377.2	8705.54	14683.2	10712.2	7320.99	10905.4	10605.2	8799.15	9259.1	12356.3	8689.64	11557	10867.6	8531.78	7318.25	8877.7	8645.82	12654.8	11557	10952.5	9686.22	13239.7	10934.2	10718.2	12063.5	11637.3	11473	13280.6	25717.1	12697	22787.2	24401.6	14528.1	20572.3	21267.9	25071.8	21893.1	34493.9	15510	21883.1	23962.4	-37.7965	-84.0039	89784.7
1'-Acetoxychavicol acetate	391105	535936	530378	404298	363717	336559	368191	521849	680025	584282	699053	492687	583238	591659	368035	525740	345608	356297	479203	525452	453651	601972	407542	610155	463518	455224	657190	525311	465185	398214	315513	320229	442996	313295	358840	496432	501974	374982	396499	481352	468023	448624	223468	-141.51	-4834.01
Dihydroclavaminic acid	32259	0	3358.32	3591.18	3324.19	0	2305.12	0	42232.6	0	0	0	3106.91	1035.64	0	2666.11	5367.71	0	3349.14	4045	2464.71	0	0	0	3576.17	4067.01	3825.8	3822.99	20206	23246.4	25118.6	24937.4	25148.6	21568.8	23884.9	32998.7	22303.7	23384	18792.6	25222.8	13137.4	19050.9	-1269.49	-222.012	-21476.6
2-Methylcholine	54700.4	85148.3	84613.1	61935.8	54107.6	72646.9	62896.8	83617.8	186080	78618.5	66287.1	70465.1	74026.9	70259.7	92626.2	62928.5	56927	78539.1	62995.4	87559.9	76364.8	97745.6	119742	83587.1	72482.1	92145.2	97334.3	87320.5	120187	97808.9	88985.4	119000	185634	78026.7	127554	139495	153446	131609	87717.9	134773	95740.6	106077	7362.92	-239.37	1226.84
[FA hydroxy(13:0)] 2-hydroxy-tridecanoic acid	38041.3	40947.7	38419.8	53287.7	38643	37951	43293.9	39132	63820.1	37799	47511.1	36731.2	48237.9	44160	37948.1	39044.7	39082.8	34188.3	34406.7	40260.9	36285.3	44071.3	37715.5	39178.5	41488.1	38732.5	39749.8	39990.1	34349.5	48034.7	34827	36551.8	40050.3	41039.7	39214	34827.2	36777.8	44971.4	40577.1	41141.2	39604.1	40440.8	866.147	-270.781	47945.8
Imidazole-4-acetate	26425.9	11933.5	11450.9	11098.7	6402.74	14972	10824.5	10181.3	272959	5529.98	11014.5	14196.1	15935.2	13715.3	12091.6	13071.5	12667.5	16670.8	13398.8	14642.9	14904.2	13452.3	5542	12917.9	13936.7	14313.7	14743.7	14331.4	65650.4	66942.8	55413.7	68984.4	71561.2	78034.9	72860.2	73407.9	80401.6	81518.4	116239	130298	115881	120806	2890.8	-311.478	5558.73
[SP (14:0)] 1-deoxy-tetradecasphing-13-enine	91310.3	151249	168185	108283	118583	104368	110411	137914	143862	124728	116459	131470	128228	125386	124916	104424	103801	121745	114369	114432	116849	113456	131074	88855.3	93692.4	112991	135483	114055	154489	152698	227545	175008	258385	170017	201136	304043	242208	247320	195769	275100	149217	206695	14974.6	-376.174	-1824.58
D-Apiitol	67539.3	66431	53248.3	71438.6	61594.7	56155.5	63062.9	50692.4	59070.5	57877.9	56672	39121.4	41047.4	45613.6	66146.5	66435	21593.9	61666.3	56388.2	65556.7	61203.7	62472.7	58799.9	38719.1	68677.1	53413.7	73377.2	65156	58253.8	45876.9	47056	51813.6	61581.2	81513.3	64969.4	53522.7	51487.2	48290.9	68679.2	63739.8	57015.4	63144.8	-17449.3	-400.66	-6939.2
Tributyrin	135355	146385	119854	126766	112590	122077	120477	159410	115264	116046	116378	123801	114538	118239	140556	143201	135517	141919	118595	146461	135658	169112	148255	140473	130393	146841	160403	145879	161332	142177	150552	129611	205763	128790	154721	188133	188065	161934	143543	170708	129095	147782	-2238.46	-582.289	-1845.29
[ST (4:0/4:0/4:0)] (5Z,7E)-(1S,3R,20R,22S)-24a-homo-9,10-seco-5,7,10(19)-cholestatrien-23-yne-1,3,22,25-tetrol	33452.9	27222.8	34320.7	31640	25859.7	26191.8	27897.2	28847.1	28678.4	32699.1	36703.8	30610.4	35149.8	34154.7	34865.7	25310	18251.1	39409.9	23728	32108.1	31748.7	32991.8	43605.4	26377.8	33092.5	31857	29487.3	31478.9	29452.4	33893.9	27117.8	29350.4	36034.1	34733.9	33372.8	23558.1	26564.2	36773.1	34734.3	30147.6	29700.5	31527.5	6257.5	-629.167	-1463.1
5-Nitrofurfural	9473.84	7045.58	8571.69	6997.97	8652.92	6977.19	7542.69	3357.29	10055.6	6710.4	7036.27	5409.73	8507.35	6984.45	7003.39	8481.15	5761.99	7820.75	6163.39	7988.64	7324.26	7131.21	7063.95	6812.2	7271.27	6460.99	7632.94	7121.73	11458.2	15774.3	12187.2	11966	12143.4	16938.8	13682.7	13697.8	13937.5	14708.2	11558.1	13797.3	11303.5	12219.6	-558.242	-866.906	-5247.88
4-Pyridoxolactone	8643.71	9445.24	8581.71	9258.12	11041	12484.6	10927.9	8644.65	10465.4	9782.35	9546.88	9010.37	7694.92	8750.72	8045.72	12510	12492	8978.23	11539.2	10111.9	10209.8	9794.91	8261.81	9791.43	9812.04	9009.54	8107.92	8976.5	37002.6	40172.2	36617	39937.8	44247.3	41856.2	42013.8	39550.1	41796.6	43392.2	31934.7	38720.6	39642.5	36765.9	-2177.2	-1135.36	-11412.6
[FA oxo(12:1)] 12-oxo-10E-dodecenoic acid	70257.4	87199.9	71616.5	111614	118657	60746.9	97006	64599.4	72780	95612.1	181687	71770.2	124977	126145	235825	108782	37120.9	80080.5	128123	76392.1	94865.3	62982	107742	46051.2	75043.8	73683.6	77014.6	75247.3	128465	63788.8	137494	63949.8	138160	60703.6	87604.3	140772	153653	128218	77285	69906.2	81384	76191.7	29139	-1144.77	-7704.57
4-(1-methyl-5-hydroxy-2-pyrrolidinyl)-3-oxobutanoate methyl ester	154799	57850.2	68582.6	63491.1	50781.5	36363.2	50211.9	58347.7	76783.1	70718.4	34153.3	57203.1	49223.3	46859.9	61228.7	49964.2	45481.6	36513.5	61803.3	50338.8	49551.9	86757.7	61750.4	34457.8	45071.1	43211.4	58955.2	49079.2	56332.6	60305	49211.2	52257.2	83361.3	56073.3	63897.3	66986.8	53077	60291.8	56161.3	68847.4	43569.4	56192.7	-3352.03	-1259.6	-25217.7
[FA oxo(8:0)] 3-oxo-octanoic acid	2.7746e+06	366296	227750	370519	367760	237687	325322	244426	696022	227188	226876	202136	253555	227522	329076	246072	191221	213494	238438	251376	234436	444594	341340	279392	275304	243328	231561	250064	222807	258244	306196	290746	249785	290863	277131	296566	233816	300480	243078	293679	218984	251914	-97799.6	-1311.36	2381.73
2-hydroxy-4-carboxypyrimidine	3059.45	3411.3	2487.51	2663.77	2299.96	3137.35	2700.36	2221.56	2889.49	2928.46	2674.34	2622.95	2564.85	2620.71	0	2726.14	2952.72	2773.91	0	2251.03	1674.98	2163.82	1856.32	2158.56	0	2779.5	0	926.501	17888.6	16879.5	16224	15167.5	18113.9	19583.9	17621.8	21510.4	19482.9	22404.1	19297.5	21234.6	19478.3	20003.5	-79.6486	-1324.53	7140.89
[FA (10:1/2:0)] 2E-Decenedioic acid	40599.8	32008.3	34246.6	47708.6	44931.6	27268.4	39969.5	36700	56075.2	40719.9	35853.4	22011.2	31544.7	29803.1	34431.8	26758.4	33894.1	33447.3	34286.6	32287.5	33340.4	21029.8	47652.1	37246.6	27384.5	29854.7	35449.6	30896.2	29534	18526.4	17170.7	38583.3	29112.5	21412.2	29702.6	19135	23915.4	29979	38551.6	29210.4	42768.7	36843.5	-10166.4	-1391.24	253.511
MES	10012.3	5075.36	77817.3	7591.43	0	0	2530.48	28739.4	0	8508.6	7165.34	16192.4	3701.07	9019.6	25380.3	0	60992.1	3901.16	8357.51	13138.7	8465.78	11420.9	10658.1	0	0	26401.6	8776.58	11726.1	4071.14	0	0	11651.5	0	0	3883.84	0	8564.53	0	0	12412.1	0	4137.35	6489.13	-1412.6	-288.034
[FA methyl(5:1/5:2/8:0)] methyl 8-[3,5-epidioxy-2-(3-hydroperoxy-1-pentenyl)-cyclopentyl]-octanoate	41685.3	48200.2	41619.2	48069.2	39784.8	41880.1	43244.7	50617.8	40667.9	43382.1	52942.3	41944.4	38586.2	44491	40803.1	44432.2	37456.5	37781.4	34654.2	46084.8	39506.8	38499.1	47602.8	53687.5	43470.1	46595.7	43545.5	44537.1	34698.7	32530.8	37870.2	40547.9	48383.9	41493	43474.9	40738.9	37626.2	49589.6	42188.4	41644.9	45727.3	43186.9	1246.22	-1547.76	-6558.64
Nicotyrine	0	0	0	0	0	0	0	0	0	0	0	0	0	0	22413.8	17450.7	19887.1	23670.5	21160.9	19253.2	21361.5	18321.4	18456.9	21283.5	20514.1	16774.3	15772.1	17686.9	0	5579.01	0	5613.75	6970.15	7092	6558.64	0	0	0	0	0	0	0	0	-1566.3	-51664.9
Ecgonine	16661.8	14372.7	17735.3	15535.9	14212.4	13626.8	14458.4	13993.9	20405.8	14193.8	20669.3	19457.1	19421	19849.1	20336	14971.1	15280.6	18509.1	15194.4	16086.2	16596.6	15089	16739	15494.1	14310.2	14702.6	14489.7	14500.8	237874	328139	267879	346863	361252	297944	335353	462583	365390	370662	249249	365189	236626	283688	5390.74	-1585.38	-2044.52
2-Aminophenol	0	0	0	0	0	0	0	0	0	0	2165.1	0	3024.7	1729.93	2184.11	0	0	0	0	1779.6	593.201	3124.89	0	0	0	0	0	0	11542	11144.9	10231.7	13151.6	13253.4	15230.1	13878.4	10525.3	10770.1	11199.4	10367.7	12247	12886.8	11833.8	1729.93	-1779.6	13374.1
Nonadecanoicacid	177419	76795.6	85042.9	66913.9	72052.5	69542.4	69502.9	82054.8	310189	92289	85039.4	75710.3	87922.9	82890.9	89079.6	58647.4	62973.8	69690.8	71253.1	83437.3	74793.7	67809.2	69948.3	84910.5	87246.7	77076.1	80216.9	81513.3	72196.4	56097.2	81850.6	67839.9	62392.8	71511.7	67248.1	74018.1	65099.7	70482.8	92952.4	81469.6	67444.6	80622.2	13387.9	-1924.09	-2215.1
Retronecine	38054.7	29164.5	42986.7	27442	28773.9	30822.5	29012.8	34359.5	52132.4	39221.1	30490.7	27491	33925.5	30635.7	42308.9	36667.5	43095.8	46316.5	42123.5	39191.3	42543.8	47492.4	37617.8	37619.6	37184.5	37530.2	36772.4	37162.4	29482.9	27309.7	28368.6	35072	34352.4	30276.5	33233.7	34151.9	29681.3	29612.6	24465.8	42949	25640.8	31018.6	1622.97	-2028.92	-2009.55
Ascorbate	4146.07	6557.2	4405.26	3682.1	3010.42	3072.18	3254.9	8183.3	2952.92	7051.4	3508.64	4438.24	3733.07	3893.31	9501.58	8471.97	7243.39	4946.92	3639.59	7122.31	5236.28	7231.76	7727.97	9099.24	3527.75	7129.33	3780.62	4812.57	9046.44	14268.3	11755.6	10095.3	19811.1	16473.1	15459.8	14718.6	14407.6	12041.3	15660.3	11940.6	12750	13450.3	638.415	-2309.75	2076.27
2-Aminomuconate semialdehyde	13719.4	9018.32	15748.8	10060.6	7694.69	11541.6	9765.62	11668	14863.5	17788.7	12405.3	6828.15	10154.6	9796.01	9624.87	17838.3	15839.5	18192.2	8324.35	13124.2	13213.6	8493.88	4841.94	8460.73	10791.3	13506.5	7694.95	10664.3	10373.8	4339.55	5257.92	4966.47	5763.15	8637	6455.54	9260.61	4760.08	7666.86	10365.2	4199.81	11030.4	8531.81	30.3882	-2459.94	-1438.98
1-5-diazabicyclononane	4834.96	5304.77	4794.74	3944.95	3742.61	5094.83	4260.8	5390.99	5150.63	4564.03	5615.28	3536.94	4394.45	4515.55	3149.04	4974.57	4187.75	3246.61	5098.95	5812.28	4719.28	4745.71	4264.21	5502.75	5086.06	4732.83	0	3272.96	52067.8	58281.7	25572.2	27717.7	54733.7	58082.5	46844.6	60785.3	40882.6	34077.8	43533.8	31230.4	61452.8	45405.7	254.757	-2539.32	-11828.5
[FA (14:0/2:0)] Tetradecanedioic acid	83940.1	51424.7	53192.2	56511.6	41572.9	47589.7	48558.1	40098.8	220105	45411.8	47740.4	43405.5	44865.2	45337	38088.5	44585	54719	41034.3	45008.7	52996.1	46346.4	66887	48160.8	41818.8	45281.8	49115.1	56943.4	50446.7	43401.5	33948.5	40981	44903.3	55489.5	64440.3	54944.3	45615.4	46026.1	51635.3	41500.4	37051	50796	43115.8	-3221.02	-2549.33	-2834.65
Ala-Trp-Asn-Pro	17789	15670	15669.5	15735.4	18236.7	17523.8	17165.3	16356.1	17619.4	18224.3	17549.6	16126.9	14858.4	16178.3	16658.3	16408.7	16144.8	19989	16231.2	18553.9	18258	20569.8	17014.5	16598.4	15136.3	16170.4	16507.4	15938	22791.9	24490.9	24857.1	30963.4	30192.1	26845.7	29333.7	29127.6	28110.6	31003.2	27101.8	27072.9	25322.5	26499.1	-986.974	-2615.94	7267.91
D-Glycerate	33838.3	24711.7	26860.1	27600.8	27646.4	26990.9	27412.7	29355.2	35352.1	21698.5	37756.5	34130.8	43557.3	38481.5	26838.5	22112.7	17592.7	22547.1	22543.7	37797	27629.3	23446.9	25891.8	19520.5	37353.7	32723.9	35389.1	35155.5	27776.9	30237.5	25309	35194.2	38605.9	61207.7	45002.6	34967	37246.6	32734.9	57110.1	49860.7	49840.7	52270.5	11068.8	-2641.42	-422.986
4-Hydroxybutanoic acid	38274.4	39316	33305.1	48559.5	41655.1	32202.4	40805.7	38010.1	35935.9	35460.6	41690.2	28358.2	37694.8	35914.4	49703.5	37128.1	27421.5	31525.6	39283.4	45450.9	38753.3	44740.7	45482.7	35356.8	46675.6	38287.2	43340	42767.6	28301.5	33878.8	31692.7	35525.7	37126.7	42696.1	38449.5	28827.9	31762.8	32152.7	46750.9	35009.4	32319.1	38026.5	-4891.27	-2683.29	2946.33
(2S)-2-Isopropylmalate	20251.1	18739.1	17575.2	22927.5	18578.3	19100.7	20202.2	17215.2	19107.9	17377.7	18175.3	12714.2	15995.2	15628.3	19647.2	18929.9	13588.6	19243.6	19971.5	22414.9	20543.3	14871.3	19699.9	20653.2	20417.6	18340.6	20296.4	19684.9	29688.8	25303.5	30552.1	21898.5	29077.5	25397	25457.7	23313	32329.4	26779.5	25517	28548.9	31146.1	28404	-4573.92	-2730.01	-4603.59
2-Oxoadipate	5649.5	4856.72	11308.3	5412.13	4180.81	3963.9	4518.94	4549.54	5512.74	2912.76	5284.99	17584.9	5265.9	9378.59	7729.53	4278.73	4450.41	7228.81	8173.33	10945	8782.37	11702.4	4929.12	4205.82	8148.55	11728.8	4620.15	8165.82	25950.2	28129.9	27401.6	26637.8	34982.1	32021.8	31213.9	30106.4	30684.7	26093.5	26962	31155.5	21713.3	26610.3	4859.65	-2779.14	66.6769
beta-D-Digitalopyranose	6336.19	10779.8	7017.61	9304.52	8288.43	3737.65	7110.2	10229.3	7598.36	5787.73	7379.86	7661.66	5256.52	6766.01	10142.7	7260.07	3049.37	6210.22	8114.43	11226.3	8516.97	7688.86	7702.59	7463.61	8855.43	6330.64	10121.8	8435.96	8117.68	8399.86	7616.09	6237.92	5121.41	6652.87	6004.07	5853.07	4834.69	4477.95	7125.58	6954.14	4132.5	6070.74	-344.183	-2790.3	-6218.16
4-iodobenzoate	15996.5	11696.2	21431.5	12016	17288.6	10628.4	13311	25536.1	14200.1	13541.8	7219.1	0	6522.1	4580.4	11496.3	10518.5	6543.04	14253.5	5813.77	13502.7	11190	11542.2	10587.5	14988.4	14617	8439.53	8634.91	10563.8	81248.4	85629.7	76583.6	89306.5	101788	89989.6	93694.8	67155.9	106520	100339	96255.5	84352.3	81822.2	87476.7	-8730.6	-2938.89	2239.52
3-Hydroxysebacicacid	12977.7	11829.7	9239.16	9142.23	8529.8	9773.67	9148.57	7697.84	10382.7	6944.08	3179.19	5775.51	5950.07	4968.26	29327	8138.55	3304.09	7132.97	7587.77	10194.3	8305.01	6713.84	7869.7	6580.63	6890.78	6823.94	7925.01	7213.25	18147.5	18742.4	15452.7	12656	20963.6	16158.1	16592.6	19297.9	13572.2	16595.2	18973.1	19179.8	18343.3	18832.1	-4180.31	-2981.04	-10410.8
N,N-Dimethylglycine	54590.3	53424.9	59323.7	50174.8	55792.7	52195.1	52720.8	53671.3	54133.8	53378.4	53314.5	49757.8	54730.7	52601	57572.1	57776.1	57816	48105.9	56773	54000.4	52959.8	57928.5	58224	61427.6	52731.9	51694.2	48568.8	50998.3	112355	120540	99630.1	109645	127759	112396	116600	125743	131797	125278	105303	114476	98787.9	106189	-119.822	-3002.14	2249.58
N-Acetyl-L-glutamate 5-semialdehyde	17841.5	17781.3	13834.1	21054.2	19441.1	17997	19497.5	13724.5	16683.3	12110.1	18056.8	11341.8	17702.6	15700.4	15578	14852.2	10600.3	13287.7	14722.3	20328.8	16112.9	23795.3	21248.2	20293.4	17041.5	18240.8	16483.7	17255.3	19352.4	20194.8	21657.5	14850	17520	29455.5	20608.5	20729.3	21688.6	17102.3	20228.1	23440.2	24905.9	22858.1	-3797.07	-3073.48	23166.9
trans-4-Hydroxycyclohexanecarboxylate	42569.8	44661.8	30965.6	81246.3	79352	59290.3	73296.2	63056.4	98584.8	44656.7	27237.6	31519.3	40098.7	32951.9	54369.6	39832.9	36437.4	29120.5	38722.3	46212.7	38018.5	31345.2	97802.7	82557.4	49442.5	42558.6	36517.9	42839.7	28962.9	30609.2	28155.9	33444.2	34027.7	32136.9	33202.9	35504.4	34901.9	36872.5	49693	37034.9	82381.8	56369.9	-40344.4	-3373	-8096.93
omega-Cyclohexylundecanoic acid	489928	144786	152868	125673	116346	130290	124103	125808	693373	152637	150134	119558	149586	139759	242180	140411	140630	133597	137730	137550	136292	134942	150926	153892	137604	138299	126454	134119	148792	134280	160236	128952	156580	164059	149864	141942	166562	162842	134856	126157	164288	141767	15656.1	-3430.31	-2987.35
4-Heptyloxyphenol	27442.2	29696.6	39515.6	35093.1	35106.1	26222.8	32140.7	26826.7	32327.8	33617.2	39325.6	32493.3	33045.4	34954.8	23635.2	21563	19912.2	28181	29402.7	30659.9	29414.5	29531.8	37112.2	38432	24091.7	26403	29621.7	26705.5	26918	36367.9	32451.2	38246.8	28375.9	31737.1	32786.6	31958	29236.1	38766.9	26953.7	32108.1	30335.8	29799.2	2814.08	-3954.42	-59888.9
1,2,4-Trimethylbenzene	130634	70813.1	59533.9	134393	126312	36557	99087.4	60085.8	62936	86812.4	162926	70427.6	79606.9	104320	73237.9	52833	35872.7	52945.3	55121.4	60196.9	56087.9	81050.6	138753	64319.9	56585.7	39579.7	71502.1	55889.2	75937.6	155028	66824.5	129592	139947	131596	133712	77642.6	117746	200224	74379.1	81581.2	65508.6	73822.9	5232.6	-4307.71	-2348.03
4-Guanidinobutanamide	0	16994.3	0	30662.3	14445.3	15187	20098.2	0	35196.8	26076.8	26416.6	27555.3	29295.4	27755.8	0	0	0	0	0	13034.2	4344.73	15219.5	29472.9	0	0	0	25066.6	8355.54	0	14438.7	19175.2	0	22800.6	0	7600.2	13048.3	27900.9	0	15756.5	0	0	5252.17	7657.59	-4678.66	460.813
[PR] Parthenin	7499.24	13015.7	14364.7	4561.47	5334.16	14411.7	8102.44	7857.93	9637.24	10414.1	5066.65	10888.3	5199.64	7051.53	18249.4	8342.14	5445.69	17401.1	5932.02	13118	12150.4	13849.9	6831.13	8652.99	19712.4	5525.01	0	8412.48	21473.7	14218.1	7108.7	13249.4	32170.7	11995.4	19138.5	20969.5	24815.9	20939.5	15870.3	24903.9	18023.8	19599.3	-1050.91	-4705.53	-30575.2
Lumichrome	9148.37	14123	15853.2	27889.7	15317.3	13001.9	18736.3	17153.4	12998.8	28784.2	14773.2	16889.1	0	10554.1	17334.3	14762.9	13156.4	15453.6	11847.7	19000.8	15434	11964.8	27628.8	9967.36	17004.7	13080.2	12255.3	14113.4	114783	110905	85522.3	156307	98704.1	156359	137123	160964	143999	138263	97685.8	108608	113351	106548	-8182.24	-4887.36	-45363.1
[PR] Perillyl aldehyde	288391	193334	245442	240351	215407	125435	193731	168748	134160	223154	211216	201380	178608	197068	219844	158291	110536	191449	174272	210337	192019	203182	161840	115823	225846	163161	227102	205370	228584	177044	214484	170598	247438	250336	222791	176033	214287	175310	159379	226674	146230	177428	3337.09	-4967.27	116.936
Deoxyribose	13563.6	16496.5	11034.2	22895.4	17543.9	11437.2	17292.2	11834.6	12783.7	13880.4	14142.6	12300.6	16276.1	14239.7	13499.9	14279.2	13024.3	11427.9	14242.6	16703.1	14124.5	15936	20336.5	14491.9	12541.8	10972.5	10734.6	11416.3	14133.9	14810.8	17589.5	15176.6	15488.8	14969.8	15211.8	11196.8	17713.6	29024.2	17160.8	15659	13166.2	15328.7	-3052.41	-5286.78	-3562.02
[FA (16:0/2:0)] Hexadecanedioic acid	70941.8	29991.4	29089.6	30234.7	35706	26310.2	30750.3	30792.9	117425	28385.2	32710.8	26342.9	30183	29745.5	41449.3	26307.3	30318.3	34150.2	28416.7	33345.5	31970.8	26284.1	31353.9	26681.8	28820.8	28507.8	26587.2	27971.9	25795.3	29676.3	30607.1	32310.8	37312.9	35373.5	34999.1	35211.9	49503.7	31129.5	33632	33631	27048.2	31437.1	-1004.74	-5373.53	197.479
[FA hydroxy(11:2/11:2)] 2R,9R-dihydroxy-3S,4S,7S,8S-diepoxy-5E,10-undecadien-1-ol	35638.4	32777.6	28662.4	45285.9	38655.2	27024.2	36988.4	28681.4	41200.4	36474.2	35015.1	30834.8	33742.4	33197.4	31615.2	33737.5	32073.2	25296	33799.4	42344.1	33813.1	44301.4	34246.1	41696.2	41849.7	33787.6	35049.9	36895.7	30769.1	27775.2	31793.6	33554	27076.8	32495.1	31042	23735.7	40043.1	42832.9	26785.5	40470.8	26462	31239.4	-3790.98	-5448.36	4443.31
Diacetylmonoxime	9909.67	11387.2	10293.3	9981.06	15022.1	23388	16130.4	14685.7	24031	5278.44	8476.9	8023.22	12201.9	9567.34	25686.3	19278.7	23506.5	9371.69	8777.91	16582.2	11577.3	14479	12795.4	25431.1	14052.6	9338.98	10008	11133.2	17265.3	14347.8	12731.2	14304	14137.3	15824.9	14755.4	20536.1	24529.7	24116.5	20058.6	18983.2	18554.3	19198.7	-6563.07	-5448.98	-557.171
N-Acetyl-D-fucosamine	11016.4	11877.3	12971.2	12978.8	25220	8825.3	15674.7	10131.3	12716.2	12513.8	19618.9	14637.1	16858	17038	12022.6	9000.04	7403.01	10155.1	11461.9	14469.4	12028.8	24565.6	19076.3	8628.54	8002.04	9472.13	9111.11	8861.76	9822.2	17534.2	13724.2	11667.1	10091.3	16247.8	12668.7	9302.61	16897.1	18877.2	13876.7	14086	8372.02	12111.6	1363.3	-5607.59	-4305.99
8-keto-7-aminoperlagonate	1030174	81739.8	79420	94504	82400.9	84160.6	87021.8	50524.1	90027.1	140147	81251.7	79909.7	76548.5	79236.6	80339.4	66111.2	46874.3	100604	65372	81953.4	82643.2	96957.5	80362	69673.7	74716.8	69460.5	84482	76219.8	79330.8	111888	170210	104313	120709	146911	123977	164457	152361	113868	122218	149776	87019.7	119671	-7785.21	-5733.64	-35585.2
(2S)-2-Isopropyl-3-oxosuccinate	115356	128921	135594	142315	166630	109749	139565	126505	86263.1	154055	132612	76493.2	144024	117710	105270	88196	73113	171080	109934	106124	129046	106083	105651	53015.6	109250	90732.8	98441.6	99474.6	116414	94253.6	87700.2	116750	157846	130745	135114	76477.9	93741.1	96617.9	89692.2	144162	64731.8	99528.6	-21855	-6649.85	-411.526
(S)-2-Aceto-2-hydroxybutanoate	204410	30596.4	33071	21804.9	33678.4	22248.4	25910.6	34457	566800	32692.2	29698.6	19376.5	18576	22550.4	43680.3	27424.9	27208.5	30075.4	31128.5	29824.6	30342.8	21952.4	32521.1	26688.5	24652.4	21049.6	23668.1	23123.4	23349.8	28509.2	23659.3	23673.9	23641.1	31986.5	26433.8	22910.5	22390.9	44215.9	31765.9	22224	24077	26022.3	-3360.19	-6701.2	-25573
[FA hydroxy(9:0)] 2-hydroxy-nonanoic acid	146070	174113	115502	215647	212362	126799	184936	124737	306176	119173	137886	98318.8	147645	127950	168085	117354	99901.9	102808	121994	126573	117125	242175	283743	149762	134300	102153	122893	119782	113706	119095	124281	140275	123087	265372	176245	140871	133814	194988	144173	181937	125906	150672	-56985.9	-6791.12	0
Furfural	20202.8	16868.3	18168.6	22501.8	7471.32	12771.5	14248.2	20357.6	18295.5	14727.6	19404.2	16628.6	16240.1	17424.3	14537.2	21002.9	14717.4	20109.8	17802.7	25569.8	21160.7	24189.7	18573.2	21454	17648.5	18791	19683.9	18707.8	0	0	0	0	0	0	0	0	0	0	0	0	0	0	3176.09	-6861.97	-834.135
8-Amino-7-oxononanoate	21785.8	18724.2	17567.4	22504.6	16573.1	23067.3	20715	24448.2	33709	25316.1	22534.7	22910.9	18039.4	21161.6	40487.9	24997.4	33389.8	32405.8	26562.2	36358.2	31775.4	35063.4	19667.5	33250.4	28828.3	30488.8	28934.9	29417.3	20316.7	19532.1	23959.3	23703.4	25090.6	19362.9	22719	15492.3	20698.4	21216.7	19160	24992.1	21502.4	21884.8	446.646	-6940.86	9046.06
Perillic acid	1.15486e+06	821829	846464	829367	724714	564583	706221	650343	627095	1.01941e+06	627551	703862	630438	653950	473070	667886	505360	811319	564659	619505	665161	704889	445170	455056	750202	512617	574206	612342	540715	447029	542739	792993	718828	718821	743548	695492	726043	654467	540428	1.06027e+06	657078	752594	-52271	-7163.71	-529.44
Shikimate	23825.3	24167.5	26765.8	29660.1	30494.7	24973.1	28376	22670.9	33307	31410.2	29617.4	20680.6	20091.8	23463.3	26368.9	26803.5	17550.5	35285.5	26827.6	31003.2	31038.8	24759.4	32242.3	22384.5	25786.6	20267.2	23239.6	23097.8	23872.5	23285.3	23144.9	22274.1	28219	25288.6	25260.6	28986.4	27579.8	20521.1	26568.7	26683.1	20941.6	24731.1	-4912.73	-7905.42	-33137.1
Glyoxylate	105128	69810.6	87704.9	80907.4	67476.1	74742.6	74375.4	73698.9	88262.3	84588.6	81226.9	70052.5	79143.4	76807.6	78310.4	94357.7	85430.4	99249.3	77056	84665.2	86990.2	79533.3	80544.1	82265	76352	74574.9	78609.3	76512.1	138126	142309	120411	128921	146521	179560	151667	143374	139575	143738	109254	139628	106710	118530	2432.17	-8153.15	-1362.11
Traumatic acid	68748.6	43775.3	39094.7	79241.4	53307.4	63464.4	65337.7	42387.5	77187.1	41198.6	41253.3	41509.5	42120.2	41627.6	265723	45554.4	38041.7	36146.3	48699.4	52431.4	45759	50452.1	59615.1	41583.9	48408	34692.4	45391.9	42830.8	48773.3	75930.2	33437.7	37381.4	46223.3	54432.9	46012.5	48496.3	48912.9	62400.6	43242.1	51523.6	39185.5	44650.4	-23710.1	-9600.62	18996
5-Hydroxypentanoate	155850	169409	171860	209393	145038	200645	185025	186667	177431	147422	147198	104887	160748	137611	190794	215580	163027	170178	190328	194985	185164	165262	185274	202441	201712	162563	190699	184991	187844	186700	159496	165569	175397	164991	168652	189459	189945	145378	174563	191545	196837	187648	-47414.2	-9994.22	-1659.1
9-Decenoylcarnitine	24757	44386.7	27035.4	24001.3	29268.1	29981.9	27750.4	27407.2	40004.8	26518.5	19323.6	29288.3	19600.5	22737.5	48990.2	20899.2	25194.3	36490.8	27525.1	37004.8	33673.6	32382.9	19499.1	32190.6	20212.9	32058	28518.5	26929.8	30469.8	31444.7	34048.6	21544.4	50935.6	26926.7	33135.6	40708.3	32314.2	42696.1	25555.9	41449.3	27424.3	31476.5	-5012.98	-10075	-2143.93
Pyrrole-2-carboxylate	28325.7	24572.9	17193.3	26418.2	28441.4	20079.1	24979.6	20310.2	15596.2	20262.5	30228.6	21353.1	13613.7	21731.8	27263.2	25654	32737	21391.9	15100.8	34797.2	23763.3	23623.5	29652.7	28094.6	22145.5	22725.7	28517.9	24463	33890.8	45329.6	19641.6	39920	36889.6	37751.9	38187.2	48940.4	35810.8	53580.3	34626.2	35706.4	37797.2	36043.3	-3247.77	-10334.2	-33603.9
2-oxobut-3-enanoate	74261.7	94885.6	77756.6	76159.7	75717.2	75786.5	75887.8	82507.5	64017	65211.6	92418.1	75385.1	96989.3	88264.2	75644.1	64415.4	93198.9	83917.5	83683.1	87323.4	84974.7	79777	83627.4	95784.2	72983.5	72345.7	85291.6	76873.6	133772	134068	110842	142108	166841	155070	154673	159412	172333	120907	113295	126300	123612	121069	12376.4	-10449.8	-8141.75
Benzyl (2R,3S)-2-methyl-3-hydroxybutanoate	47086.2	44037.6	33994.9	60857.9	31814.3	35283.3	42651.8	24469.1	32065.8	39402.6	39868.1	25074	38485.5	34475.9	81735	32853.6	24239.9	26732.1	33814.6	46248.2	35598.3	40120.4	32027.3	37783.8	37645.5	30657.8	38295.6	35533	26085.3	33590.9	26483.9	39428.8	49384	50715.4	46509.4	28690.5	40448.6	48171.5	32831.5	48215.4	34055.9	38367.6	-8175.96	-10715.3	2853.18
3-Methyl-2-oxobutanoic acid	184202	212563	194641	206041	200831	197276	201383	203834	198515	204349	199714	193222	186408	193115	196891	194726	197697	186669	182105	211079	193284	220266	231321	204596	206884	202889	191009	200260	200742	197517	195330	186891	187974	207786	194217	188999	190515	209312	195343	197020	198849	197071	-8268.05	-10818.6	13611.8
2,6-dichloro-4-nitrophenol	14894.4	34269.1	42954.3	23542.7	30160.6	40605.9	31436.4	40662.6	35511.9	17124.9	34668.4	16441.3	27349	26152.9	39168.8	48387.5	28640.3	30905.1	17050.3	40900	29618.5	43109.1	41101.1	19202.1	31599.6	30306.9	28107.6	30004.7	57601	50949.8	55380.3	39025.5	45537.1	50622.4	45061.7	66023.6	42971.8	52005.5	57131.6	54672.2	64216.6	58673.5	-5283.46	-10895.3	-7622.72
Nicotyrine	6759.48	7886	8625.7	6895.77	6267.55	8518.7	7227.34	3013.07	5919.47	0	6307.63	2090.48	3180.54	3859.55	30631.1	35907.5	34210.9	32676.9	40377.5	41133.8	38062.7	27573.8	30185.4	28846.4	31143.8	27431.1	31917.1	30164	15862.1	17341.2	14004.2	16191.1	14505.6	16974	15890.2	7992.78	8291.6	9196.83	7658.5	8673.96	8470.04	8267.5	-3367.79	-10969.8	-31622.3
Capryloylglycine	154777	120272	172992	135800	96981	146290	126357	181973	284412	150356	90006.3	114661	121103	108590	207311	117669	144341	116739	120138	135308	124062	130180	125183	144233	141257	106024	124163	123815	95740.5	75561	103021	192106	195882	144328	177438	128042	117349	115879	83192	221494	132762	145816	-17767.2	-11493.3	3958.17
(R)-3-((R)-3-Hydroxybutanoyloxy)butanoate	32493.7	36575.3	29676.2	31843.1	38716.7	20832.8	30464.2	26109.6	28958.2	27036.8	32787.5	21454.4	34728.7	29656.8	32598.1	27926.3	17858.5	24750.8	31433.6	41454.2	32546.2	43658.3	46590.7	25599.1	34522.2	23743.6	26412.6	28226.1	34185.4	49298.4	31962.9	29250.1	35924.5	45372.4	36849	34265.2	39558.3	52311.4	48034	41769.2	32618.3	40807.2	-807.327	-13228	2030.41
3-Methylbut-2-enal	66374.7	42341.4	48615.9	50935.9	31062.7	35747.6	39248.8	46887.9	36892.5	73911.6	30827.6	40189.1	49280.4	40099.1	46051.8	44345.1	28497.1	48362.2	35648	43372.4	42460.9	23215.3	17272.7	28196.4	20625.9	27280.8	40848.6	29585.1	39911.8	32853.8	30718.4	31024	26853.8	45936.9	34604.9	28274	62498.2	47808.4	30847.4	61556.4	17502.2	36635.3	850.304	-13787.3	-435.176
Ser-Gly-Ser-Tyr	18523	25730.5	12767.7	29787.4	20841.5	16576.5	22401.8	16901.4	20965.4	15748.6	20804.9	10345.9	20713.3	17288	23171.7	17465.3	12768.5	11154.1	19410.7	31341.3	20635.4	25867.5	33168.3	15563.7	19289.1	13465.9	18319.8	17024.9	16234.4	25911.4	19367.2	18135.3	19340.2	30903.3	22792.9	16903.1	19353.2	24001.5	27376.2	21520.8	18176.3	22357.8	-5113.79	-14316.4	6370.82
[FA (12:5)] 3,5,7,9,11-dodecapentaenoic acid	50614.8	83947.6	56699.3	57796.3	53783.7	53764.9	55115	126954	147708	161460	143090	95436.9	76604.6	105044	88050.6	76003.8	64621.4	71120.2	175523	116416	121020	95009.6	65089.4	101607	91635.4	105753	106298	101229	63052.8	65020.8	74849.6	85360.2	101950	61194.2	82834.8	58452.2	78258.6	108817	78735.9	109750	79131.5	89205.7	49928.7	-15187.5	11576.6
Phenylethanolamine	98001.1	51950.4	80997.4	87465.2	73470.6	85302.2	82079.4	43702.8	55478.9	60989.4	69050.2	55809.3	42468.4	55776	70754.3	52114.2	50495.8	51758	49205.3	69242.4	56735.2	35827.3	43545.4	58342.6	59350.5	42043.8	60552.2	53982.2	49705.1	42374.4	34308.5	48468.9	63348.2	53622.8	55146.6	46283.8	57933.8	47184.5	67649.7	73645.5	58874.6	66723.3	-26303.4	-15260.3	-1166.81
Oxalate	128056	184520	124077	196333	160506	136297	164379	160487	173204	192123	125664	140594	159081	141780	146204	154451	117434	112225	85672.1	148675	115524	142335	170830	129759	136863	152995	109437	133098	142068	135989	77071.6	97541.6	184820	149332	143898	157112	154663	152491	140291	155420	132482	142731	-22598.7	-15576.9	5632.55
2-Octenedioicacid	24217.8	32625.1	25808.4	42294.4	49202.9	19780.4	37092.6	24763.8	25788.6	21889	38182.2	20085.7	32936.5	30401.5	22998.3	23279.3	20492.8	24399	23988.7	37986	28791.2	43302.7	81256	21908.2	22097.1	21327.4	22255.1	21893.2	27672.3	66761.7	35000.9	35415.1	37974.1	43048.8	38812.7	42490	40241.4	120230	48043.1	46878	38414.6	44445.2	-6691.12	-16092.8	-45798.4
5-Methylcytosine	23146.1	5458.17	3714.69	19082.7	3956.87	4511.88	9183.82	4372.31	15398.1	13449.9	10088.2	24838.3	9308.78	14745.1	24806.4	5052.83	12624.8	4046	5303.96	20351.2	9900.37	6125.31	7445.36	4846.73	4390.98	4079.24	4183.48	4217.9	312939	358339	298208	281065	347492	348497	325685	331425	345826	331301	261710	282822	295127	279886	5561.27	-16133.3	-17258.5
Tyr-OEt	30020.8	6929.1	21936.8	8613.25	26774.4	12185.6	15857.8	16268.8	8756.21	19565.9	19661.6	17061.4	34880.6	23867.9	27693.5	19047.3	17172.8	19374.7	10214.2	24422.3	18003.7	11695.2	0	13414.8	7369.91	16674.2	0	8014.71	18954.4	30797.2	24215.4	27943.6	21942.6	28016.9	25967.7	0	17534.9	10381.2	11818.6	14309.2	0	8709.26	8010.11	-16407.5	-454984
L-Cystine	0	0	0	0	12440.3	12101.9	8180.73	0	0	0	0	10008.4	11168.4	7058.95	0	0	9693.88	0	0	17208.5	5736.16	0	0	0	0	0	0	0	3.56018e+06	3672343	3.19264e+06	3.23427e+06	3823733	3.47908e+06	3.51236e+06	3736071	3.85457e+06	3.87549e+06	2948059	3354639	2869441	3.05738e+06	-1121.79	-17208.5	-18370.5
Dihydro-4,4-dimethyl-2,3-Furandione	40923	62621.4	71637.5	72036.6	52745.9	57593.5	60792	55468.8	70925.8	58403.3	43735.2	48008.7	49580.7	47108.2	168873	51313.9	44852.1	62263.5	69760	72169.7	68064.4	81364.5	35544.5	47498.2	53583.3	46184.2	62223.4	53997	45632.2	39865.6	23591	87136.7	72213.8	80935.3	80095.2	58578.6	58340.2	24779.8	50335.3	66878.2	67960.7	61724.7	-13683.8	-18172.7	4577.93
[FA (11:0/2:0)] Undecanedioic acid	40379.4	43005	20820.2	42145.2	55164	26360.5	41223.2	25562.6	60835.8	36780.8	54080.4	21850.2	37056.2	37662.3	41105.1	33597.7	24699.4	24264.7	27059.3	45639.2	32321.1	66209.3	79361.8	54525.2	29218.2	24001.4	28301.1	27173.6	23752.5	54472.8	35159.4	32120.8	35895	36827.7	34947.8	29576.8	40987.4	75324.6	50976.5	41775.5	25825.2	39525.7	-3560.95	-18465.6	-32927.4
Herniarin	373138	396794	512152	372151	385578	318536	358755	271594	278148	440803	275985	377897	388044	347309	371095	312147	201930	462897	407233	350984	407038	348571	284497	195619	328280	292991	376076	332449	327014	252746	312554	280971	490352	413992	395105	349290	367239	339744	260419	445316	380798	362178	-11445.9	-18534.8	-271781
3-Methyleneoxindole	65655.4	0	18174.3	0	14298.3	11874.5	8724.27	30377.8	164565	14151.5	19799.1	29627.5	19205.7	22877.4	0	21432.5	18963.7	9047.04	12850.2	27828.7	16575.3	0	12076.7	4084.8	8831.65	11643.6	6655.95	9043.74	2404534	2.89532e+06	2.73355e+06	2.92317e+06	3.15212e+06	3.01888e+06	3.03139e+06	3.84784e+06	3.75962e+06	3577523	2.27814e+06	3.0009e+06	2.9998e+06	2.75961e+06	14153.1	-18785	18716.2
4-hydroxy-5-methyl-2-propyl-3(2H)-furanone	54827.1	71865	59773.4	119282	152798	84660.8	118914	80364.1	89970.1	94735.4	67607.7	45762.8	75400.3	62923.6	70424.2	51456.2	46596.5	31997.1	48002.1	74921.2	51640.1	60043.5	81230.5	69134.6	63749.3	59090.7	43209.6	55349.9	56228.9	55478.9	42824.3	73792.5	52547	43198.1	56512.6	65904	79234.9	72797.8	77554.4	59403.4	88728.4	75228.8	-55989.9	-19571.3	2897.49
[FA (9:2)] 2,6-nonadienoic acid	57213.1	39626.8	82564.2	69291.6	93966.1	62683.9	75313.9	52432.1	58871	80374.5	43496.4	50048.4	47858.4	47134.4	70723.7	43290.8	36507.2	49862.2	37629.5	60060.3	49184	41709.6	35265.3	31883	35929.1	45271.1	39130.8	40110.3	46441.7	57201.3	44088.9	53553	65208.3	55769.1	58176.8	58326.5	63119.3	53667.3	76369.1	48593.1	58260.6	61074.3	-28179.5	-19950	-1884.91
Apiole	279983	326163	323483	291926	257122	198967	249338	264053	216086	308064	201156	229376	231896	220809	198395	201334	173124	339650	228600	266852	278367	255890	242440	72549.7	214411	244403	280254	246356	266540	239140	230104	256648	310125	272489	279754	300306	274156	274108	227863	336166	269579	277869	-28528.8	-20496.2	10717.8
[FA] Methyl jasmonate	466396	173796	205270	172255	175240	177891	175129	73344.7	182891	200045	186952	86958.6	172704	148871	141917	122865	122700	176583	123559	174796	158313	136505	174918	106884	161360	145450	154989	153933	149432	152513	182050	122081	213095	181250	172142	84989	189498	218837	165202	191852	191525	182860	-26257.3	-20863.2	-5894.17
Ethyladipicacid	143808	148802	134173	85312.7	154241	89468.7	109674	108760	104233	102805	217468	91684.1	161565	156906	109638	79878	77273.7	91492.9	64305.1	119331	91709.8	106128	221047	116933	118149	98906.8	76358.2	97804.5	107753	90214.9	78147.4	115678	138944	81450.5	112024	97061.7	131560	166290	115787	107238	95365.8	106130	47231.9	-21526.9	-38432.4
[FA methyl(14:0)] 12-methyl-tetradecanoic acid	5.57915e+06	753529	731233	696409	774078	654911	708466	634900	3367877	740798	879176	649674	729660	752837	815369	684486	658262	656481	778049	769766	734765	807362	804300	707370	730734	714299	799379	748137	764379	720214	794699	658103	903600	859288	806997	829552	772086	846233	907195	718170	680330	768565	44371	-21629	-3928.31
perchlorate	263369	274314	148734	286194	277775	184000	249323	217084	218737	269504	191217	150961	183603	175260	319995	237571	241201	227651	198599	236070	220773	230463	131897	256899	237983	179656	225647	214429	140355	121094	92239	149238	121078	123900	131405	117953	128759	128401	134910	109230	138290	127477	-74062.9	-21641.2	-38211
(Z)-4-Hydroxyphenylacetaldehyde-oxime	253494	189293	129394	234847	208608	170622	204692	160410	200221	177196	122365	168891	155603	148953	195442	185185	157802	137328	140347	165636	147770	162189	259715	156291	185747	107956	137547	143750	3.31292e+06	3.52585e+06	3096172	3.1842e+06	3446567	3532149	3.38764e+06	3.93603e+06	3.8362e+06	3.89123e+06	3.72751e+06	3.33997e+06	2.98079e+06	3.34943e+06	-55739.3	-21885.9	426.818
[FA hydroxy(18:1)] 9,10-dihydroxy-12Z-octadecenoic acid	99518.8	60981	56811.6	62079	69813.2	39894.9	57262.4	61404.5	109508	53341.1	62986.1	55922.8	74294.5	64401.1	135915	57453.2	24965	34843.1	40981.3	70059.4	48627.9	61151.1	66092.7	52242.2	54377	38189.6	51378.8	47981.8	51532.3	55333.9	49223.7	48853.1	60854.6	67115.5	58941.1	65288.4	61666.2	53891.3	61569	70462.9	46071.7	59367.9	7138.76	-22077.6	-2328.62
Ile-Thr-Thr-Tyr	24818.8	32281.3	15973.3	44345.8	35564.9	16164.1	32024.9	20514.6	17896.7	21900.1	32112.5	9572.04	30845.7	24176.7	35033.6	19968.9	16982.9	13050.8	17224.1	42739.5	24338.1	31939.3	46163.8	27649.3	19908.5	23588.1	17527.5	20341.4	18615.5	48806.8	20040.5	36765.3	44078.5	22258.1	34367.3	20772.7	21474.2	41401.7	48493	28409.8	19213.3	32038.7	-7848.2	-22398.2	154267
Kavapyrone	209002	253640	267518	237942	184295	201826	208021	264861	345967	267064	357094	271965	305333	311464	234860	229593	197458	168951	267004	314342	250099	262531	272625	277110	276055	300493	299098	291882	277183	200124	211097	175652	192123	191283	186353	340773	223890	239376	284733	337511	399614	340619	103443	-22460.2	-41070.2
Indole-3-acetaldehyde	271634	295085	226099	253718	227305	259225	246749	246704	256502	222198	308831	252615	243190	268212	339800	310586	291563	283508	294469	305968	294648	265149	259909	318696	300308	260085	287309	282567	291372	256436	240980	210127	317074	279075	268759	254568	230508	268112	198116	290792	194159	227689	21462.7	-23401.1	-3348.49
[FA oxo(16:0)] 3-oxo-hexadecanoic acid	676037	267487	219858	223547	215176	211501	216742	249622	670564	235067	258754	230759	239044	242852	384936	226277	167067	224226	214858	248662	229249	260791	257983	228362	238212	204592	232338	225047	258294	215568	222488	227130	263654	256194	248993	256141	284959	250913	257737	268673	210522	245644	26110.8	-23614.5	-6946.14
indigo	74734.9	67982.1	47081.9	69245.4	77571.1	52723	66513.2	53805.1	71214.3	77067.3	70799.2	50944.2	56136.5	59293.3	33514.2	64871.9	68780.1	67656.5	50945.9	93905.1	70835.8	48079.1	88743.4	60738.6	76531.2	69043.8	64397.1	69990.7	35015.5	78779.4	68915.9	62062.4	70576.2	70613.2	67750.6	76413.9	51492.8	75232.9	81074.2	45796.9	55542.2	60804.5	-7219.86	-23914.4	41816177
L-1-Pyrroline-3-hydroxy-5-carboxylate	10731073	313831	505711	320330	292488	402967	338595	486522	2.41281e+06	288854	413714	309410	339433	354186	354146	305780	694041	447551	590378	332077	456669	374342	269260	345900	301886	361040	261205	308044	16719910	17505876	15475740	15072727	17688308	19016814	17259283	71944112	70641784	72459728	56549696	64008220	56668464	59075460	15590.5	-24033.9	-26677.2
L-Adrenaline	304322	11595.8	34241.8	41303.9	57941.5	36481.9	45242.4	19723	19735.4	64086.5	28106.8	40913.1	47807.4	38942.4	133046	21850.4	22709.3	30487.4	40938.4	54092.7	41839.5	49020.2	64915.3	21831.6	27199.4	24974.8	31643.2	27939.1	119355	220615	114169	182017	86101	165791	144636	166265	178215	237774	137148	147688	69042.1	117959	-6299.97	-26153.6	-12026
Butanal	37309.1	37551.5	46918.5	36886.6	49610.2	43014	43170.3	61103.4	47569.2	66756	35300.1	50959.3	34317.8	40192.4	26620.3	38448.1	37096.6	84172	31777.4	64546.1	60165.2	19891	29992.7	16756	37120	41702.8	32792	37204.9	32853.1	50108.5	35023.2	39104.2	34577.3	43612.4	39098	25088.4	42029.2	17901.6	22400.6	32282.6	26532.7	27072	-2977.86	-27341.1	3400.58
Furfural diethyl acetal	269330	406825	265271	466325	456384	255037	392582	264742	217168	327494	263968	265215	303113	277432	245394	275740	146537	218626	229524	265620	237924	464454	328857	279274	253786	228801	232069	238219	230934	246926	304261	346552	308868	355554	336992	391416	252755	396177	290422	438055	292700	340392	-115150	-27401.8	-62298
7,8-diketopelargonate	291976	202581	205585	324756	282850	208899	272168	254635	306594	221821	181906	189812	186152	185957	283966	273712	206271	267475	170033	219620	219043	276732	188234	139232	222035	182463	168688	191062	227977	200775	250982	318641	232991	266935	272856	250575	186342	295098	169154	246689	215831	210558	-86211.2	-28558.5	-5827.12
[FA hydroxy(9:1)] 4-hydroxy-2-nonenal	61392.9	75829.9	39132.5	87917.3	72855.5	48544	69772.3	43610.6	58870.1	45993.3	63165.4	32439.6	73255.1	56286.7	84687	48022.4	45719.7	35771.2	56385.8	77776.4	56644.5	75313.1	111316	82918.4	48746.9	47082.2	51149.4	48992.9	57663.2	84402.8	61730.8	63752.7	68714.3	57490.2	63319.1	51921.1	75085.3	83461.8	61654.9	65713.6	45107.4	57492	-13485.5	-28783.6	-62645.8
L-Lysine 1,6-lactam	314267	142926	322322	52049.3	88703.7	153656	98136.2	151553	261389	149800	51536.9	93094.4	118865	87832.1	56833.1	61911.6	56177.6	184843	53261	87292.7	108466	125604	60551.1	21693.1	61634.5	58706.9	53171.2	57837.5	230598	69023	73141.8	158679	51756.8	121630	110689	54735	64869.2	178469	30333.7	76710.4	37084.1	48042.7	-10304.1	-29455.2	-1361.7
[FA (11:2)] 2E,4E-undecadienoic acid	195119	219930	233613	209521	172402	237752	206558	202306	244864	224508	251977	210018	217040	226345	180975	203447	194193	218231	174749	243270	212083	242546	196226	207279	200766	210653	228858	213426	187514	178282	215298	212818	195462	248436	218906	243336	224165	205476	206750	201195	244688	217544	19786.8	-29844	-14171.9
Ethyl (R)-3-hydroxyhexanoate	146533	237537	154369	254357	223687	176835	218293	140345	259827	160756	160310	131923	194839	162357	301839	146496	113045	134490	186628	193428	171515	253621	196219	192947	163666	152500	169790	161985	114222	179675	146690	167642	205402	194331	189125	189732	212263	208406	131631	222075	171153	174953	-55935.4	-31443	24910.2
(+/-)-5-[(tert-Butylamino)-2'-hydroxypropoxy]-1,2,3,4-tetrahydro-1- naphthol	510873	657114	513946	491285	592209	575016	552837	622776	513235	551974	563517	429205	546283	513002	547346	556190	538025	580995	504052	614151	566399	558373	561618	590621	474261	537654	735253	582389	598370	581559	544952	631193	737008	606211	658137	765892	708705	630272	696139	790258	562746	683047	-39835.1	-31761.6	11844.3
2-oxosuberate	46138.2	55482.1	45209.4	51177.3	88660.8	42195.7	60677.9	35324.1	42757.6	63306.8	69219.1	42734.3	48931	53628.1	57605.1	52401.9	34303.3	52886.6	35502.6	70070.6	52819.9	76880.4	79506.2	35606.3	39225.6	34488.4	38245.5	37319.8	65446.7	63675.2	49117.3	43818	48062.1	60279.1	50719.8	65863.3	87605.9	53478.9	72967.9	65106.9	49617.3	62564	-7049.77	-32750.7	-8886.24
1-(3,4-dimethoxylphenyl)ethane-1,2-diol	178170	207340	155480	200549	199211	116937	172232	154062	158818	180724	132147	147475	123714	134445	133279	149275	128024	165719	108753	173579	149350	202887	144506	134426	146330	133004	137004	138779	129077	132593	163012	191058	171091	160881	174343	186047	169699	202113	154261	194146	147964	165457	-37786.8	-34800.2	-25282.4
[FA hydroxy(6:0)] 4-hydroxy-hexanoic acid	220090	232708	168693	404112	200548	232902	279188	197819	165764	193492	207570	138360	222323	189417	295630	216006	185597	148599	203524	236506	196210	288364	234640	272183	239886	183091	179789	200922	130945	199008	177477	230331	213677	293311	245773	199789	155591	201907	236105	226307	199059	220490	-89770.2	-35584.6	1854.54
Spermine	233191	351290	245381	328323	325979	310338	321547	343260	328712	309038	269776	284955	249150	267960	329203	348530	327084	319321	240414	345422	301719	394281	254776	312424	324922	330293	273477	309564	340308	283729	269998	257739	314405	336320	302821	239830	287281	284337	306171	276367	331489	304676	-53586.6	-35857.9	-20525
10-Oxodecanoate	236069	97594.1	65232.9	94436	90360.5	67282.9	84026.5	81982.9	125149	68674	89216.2	63820.2	69644.8	74227.1	111884	80312.7	63713.7	87450.3	72663.8	101761	87291.7	100033	81315.7	62669.5	69865.5	59340.4	63607.9	64271.3	98636.2	87651.7	68288.2	64485.5	108246	92075.7	88269	60826.3	72928.3	94175	83052	60282.1	59897.9	67744	-9799.37	-37489.8	-5361.57
trans-2-Dodecenoylcarnitine	199192	66805.9	0	122927	125254	120384	122855	189896	0	62919	0	57135.7	0	19045.2	238828	179830	190937	193696	165142	224877	194572	206651	196314	180691	134657	207879	218225	186920	113538	67389.4	121739	49828.2	155482	116145	107152	80144.9	70242.7	117265	72365.1	77123.5	155881	101790	-103810	-37956.3	-10890.4
Nona-2,6-dienal	133527	147758	79877.2	146764	141820	111066	133217	84551.9	98260.5	105523	125759	68637.5	128128	107508	99692.9	93203.5	62131.9	87186.1	77437.6	131863	98829	156121	183306	105350	79724.5	101675	99421.3	93606.9	85426	149777	101930	112343	129250	106641	116078	80114.9	133757	209739	134460	103509	77592.9	105187	-25708.8	-38256.4	6003.67
2,5-Dioxopentanoate	525467	403050	337093	520816	451086	491488	487797	368434	470906	374596	332007	183373	314553	276644	581687	525008	120749	381432	426218	504103	437251	378145	382292	383836	527493	412277	456930	465567	479598	435974	404618	437502	525418	498786	487235	357786	401924	315722	603085	439604	437029	493239	-211153	-38536	9533.75
2-Oxooctadecanoic acid	808819	594834	544564	518562	558474	474399	517145	549252	756259	577602	619051	482439	527449	542980	856780	560157	351363	522062	508232	581875	537390	598431	550666	575984	611583	494855	523156	543198	576872	581714	508397	505107	623613	562096	563606	573979	669499	526526	644885	590874	483658	573139	25834.6	-38676.9	1784.55
[truncated: 64 more rows]

## Sheet: RPMI Diff Ranking
Suppl Table 3: Peak intensity data for N. brasiliensis, 4 hr and 24 hr cultures in HBSS
	Medium
[truncated: 620 more rows]

## Sheet: EBSS FC Ranking
Suppl Table 3: Peak intensity data for N. brasiliensis, 4 hr and 24 hr cultures in HBSS
[truncated: 621 more rows]

[truncated: 2 more sheets: RPMI FC Ranking, HBSS FC Ranking]
