# Supplementary material for: Metabolomic and functional analyses of small molecules secreted by intestinal nematodes in the activation of epithelial tuft cells
Source: Metabolomics. 2025 Apr 21;21(3):55. doi: 10.1007/s11306-025-02248-w (PMC12011944; doi:10.1007/s11306-025-02248-w)
Supplement: Supplementary file 5 — Supplementary Table 4 (XLSX 319 KB) [file 11306_2025_2248_MOESM5_ESM.xlsx]

## Sheet: Sheet1 (3)
Suppl Table 4: Peak intensity data for N. brasiliensis, cultured for 24 hr in normoxia and hypoxia (1% O2)
	Medium
Metabolite	Media Control O2 4h				Nb Control O2 4h				Media Low O2 24h				Nb Low O2 24h				Difference	Ratio
3-Methylguanine	0	0	0	0	180826	199059	163547	181144	0	0	0	0	157815	166195	132496	152169	-28975.3	0.840043
7-Aminomethyl-7-carbaguanine	0	0	0	0	128457	136188	111307	125318	0	0	0	0	107538	120035	99382.5	108985	-16332.6	0.869671
Urate	16800.4	19257.1	16880.8	17646.1	2.06486e+06	1.86335e+06	1.80537e+06	1.91119e+06	19016.9	21431.9	28642.1	23030.3	1.5441e+06	1.77273e+06	1.53779e+06	1.61821e+06	-292985	0.8467
L-Methionine	17687	16086.1	15594.2	16455.8	1.30941e+06	1.23587e+06	1.0963e+06	1.21386e+06	15427.5	18797.8	13422.6	15882.6	1.35782e+06	1.43167e+06	1.24048e+06	1.34332e+06	129463	1.10665
L-Kynurenine	0	0	0	0	71647.3	55971.2	60003.1	62540.5	3770.05	0	0	1256.68	36163	33615.7	30422.1	33400.3	-29140.2	0.534058
Phosphodimethylethanolamine	0	0	0	0	72612.3	61430.5	52151.8	62064.8	0	0	0	0	68907	74244.3	70830.1	71327.1	9262.28	1.14924
Methyloxaloacetate	0	0	0	0	64069.2	57079.9	52003.1	57717.4	0	0	0	0	36285.7	46269.8	52266.5	44940.7	-12776.7	0.778633
Choline phosphate	22296.7	26784.3	22877.4	23986.1	1.47082e+06	1.44685e+06	1.14333e+06	1.35367e+06	19288.2	32576.2	21798.1	24554.2	1.47845e+06	1575682	1.47116e+06	1.50843e+06	154766	1.11433
L-Phenylalanine	96688.6	86430.4	80209.9	87776.3	5.38292e+06	4720697	4341761	4.81513e+06	87939.9	84469.1	98036.5	90148.5	4.03521e+06	4.3603e+06	3.59648e+06	3.99733e+06	-817799	0.83016
3-(4-Hydroxyphenyl)lactate	0	0	0	0	55553.3	50699.3	46544.3	50932.3	0	0	2701.59	900.53	104746	126057	101678	110827	59894.9	2.17597
Creatine	53450.2	32984.9	35197.5	40544.2	1.91434e+06	1.69698e+06	1.57382e+06	1.72838e+06	44043.4	52781	54984.4	50602.9	1647853	1760388	1.48634e+06	1.63153e+06	-96854.7	0.943962
3-(4-Hydroxyphenyl)pyruvate	0	0	0	0	43916.3	34594.9	32775.2	37095.4	1961.83	0	0	653.943	38479.2	43459.4	36606.5	39515.1	2419.61	1.06523
L-Tryptophan	11326.9	5424.63	11133	9294.84	356375	349762	319318	341818	6167.92	5280.28	4230.11	5226.1	253184	257759	236591	249178	-92640.1	0.728979
N-Formimino-L-glutamate	0	0	0	0	34846.3	42082.9	25592.1	34173.8	0	0	0	0	49061.2	29518.5	76247.2	51609	17435.3	1.51019
L-Histidine	67768.3	50487.8	62625.9	60294	2.24749e+06	1.83609e+06	2067760	2.05045e+06	39588.6	52308	66287.1	52727.9	1749730	2.21444e+06	1.59497e+06	1.85305e+06	-197398	0.903729
pentane-1,3,4,5-tetracarboxylate	0	0	0	0	35000.9	29641.6	30854.7	31832.4	0	0	0	0	27610.4	27402.3	25569.7	26860.8	-4971.63	0.843819
Bakankoside	0	0	0	0	35735.8	24928	33826.1	31496.7	0	0	0	0	17459.8	19808.1	23052.3	20106.7	-11389.9	0.638376
Guanosine	0	0	0	0	29147.5	31884	26625.7	29219.1	0	0	0	0	13495.5	13482.5	15255.5	14077.8	-15141.3	0.481802
Guanine	0	0	0	0	25054.4	28005.1	20772.5	24610.7	0	0	0	0	16613.7	18487.6	13784.8	16295.4	-8315.3	0.662126
Hypoxanthine	18021	12473.4	16445.5	15646.6	432276	361630	338384	377430	19503.1	21823.3	18529.8	19952.1	616621	648134	520539	595098	217668	1.57671
L-Glutamine	39079.1	30605	24631.1	31438.4	875011	604121	632431	703854	35313.5	48483.1	20096.5	34631	482702	438790	601078	507523	-196331	0.721063
Betaine	168248	108540	121701	132830	2836411	2.85446e+06	2.66216e+06	2.78434e+06	327234	159211	200969	229138	2930131	3.51085e+06	2.73091e+06	3.0573e+06	272956	1.09803
NG,NG-Dimethyl-L-arginine	3151.75	6873.24	2026.16	4017.05	103220	61754.6	80514.8	81829.8	2649.64	2555.72	2559.18	2588.18	77937.3	82333.1	74431.6	78234	-3595.82	0.956057
(S)-Malate	88168	81871.5	104496	91511.7	1852883	1.79583e+06	1.41169e+06	1.6868e+06	67674.1	83179.4	63465.7	71439.7	1.28233e+06	1.33557e+06	1.50478e+06	1.37423e+06	-312575	0.814694
sn-glycero-3-Phosphocholine	28862.1	38512.5	27129.3	31501.3	583598	507192	487034	525941	42705.3	171389	22460.9	78851.9	678540	531993	667250	625928	99986.2	1.19011
Brunfelsamidine	3456.7	4154.44	5518.03	4376.39	78199.9	63480.3	73356.8	71679	4051.27	4831.21	3775.75	4219.41	64517.7	74158	49814.7	62830.1	-8848.88	0.876549
Pantothenate	3565.08	2899.98	3525.43	3330.16	63719.9	49242.9	42477.6	51813.5	3868.79	4132.42	3708.53	3903.25	47612.1	56645.2	55551.6	53269.6	1456.15	1.0281
Homoarginine	0	0	1768.07	589.357	10409.1	4837.76	12031.4	9092.78	0	0	0	0	7427.7	11126.3	6110.05	8221.36	-871.42	0.904164
N(pi)-Methyl-L-histidine	5039.35	5096.86	3903.11	4679.77	73715.3	65072.1	70143.6	69643.7	4433.87	4499.2	3810.61	4247.89	62839.5	73066.7	53054.6	62986.9	-6656.73	0.904417
thiabendazole	0	0	0	0	14930	14016.8	14461.5	14469.4	0	0	0	0	16572.9	28973.3	16103.6	20549.9	6080.47	1.42023
Isocitrate	0	0	0	0	16013.5	14365.9	10808.4	13729.3	0	0	0	0	12799	16542.5	13678.8	14340.1	610.83	1.04449
Xanthine	5311.19	6748.08	9748.04	7269.1	106563	92730	89016.7	96103.2	6632.81	7724.45	7870.15	7409.14	156687	216733	159916	177779	81675.3	1.84987
L-Carnitine	28266.3	24363.5	14719.1	22449.6	340022	262807	226173	276334	33911.1	21574	32769.6	29418.2	355670	351935	373933	360513	84178.4	1.30463
N6,N6,N6-Trimethyl-L-lysine	0	0	0	0	10750.4	14909.6	11138.6	12266.2	0	0	2697.38	899.127	14696.5	14900.7	14190.9	14596	2329.84	1.18994
&gamma;-thiomethyl glutamate	0	0	0	0	11793	15345.6	9477.17	12205.3	0	0	0	0	9224.67	10175.6	10862.5	10087.6	-2117.65	0.826497
5'-Oxoinosine	0	0	0	0	13060.5	11834.1	10762.1	11885.5	0	0	0	0	9030.25	11963.6	8673.54	9889.15	-1996.38	0.832033
L-Tyrosine	21847.6	18793.9	15479.9	18707.1	248666	217759	189483	218636	14360.1	20982.3	12356.9	15899.8	221577	222330	201731	215213	-3423.53	0.984341
Choline	13795.9	28044.7	11190.1	17676.9	194465	217554	198065	203361	19298.5	23861.2	16646.5	19935.4	282485	307787	231008	273760	70399.3	1.34618
sn-Glycerol 3-phosphate	0	0	0	0	12091.9	10982	11096.2	11390	0	0	0	0	10479.5	10794.1	13108.6	11460.7	70.7	1.00621
Rovrol	0	0	0	0	12655.7	12166.7	7602.4	10808.2	0	0	0	0	9510.46	0	7898.79	5803.08	-5005.17	0.536912
N-Acetyl-L-histidine	0	0	0	0	12004.9	8903.85	10952.7	10620.5	0	0	0	0	10664.1	10579.8	13204	11482.6	862.16	1.08118
L-Asparagine	0	0	0	0	31266.9	0	0	10422.3	0	0	0	0	15112.2	31328.4	28052.1	24830.9	14408.6	2.38248
Inosine	0	0	0	0	12512.5	8865.34	9414.39	10264.1	0	0	0	0	11097.9	11648	17648.7	13464.9	3200.8	1.31184
Pseudouridine	0	0	0	0	8823.14	10404.9	9820.45	9682.82	0	0	0	0	2954.04	13040.7	15751.2	10582	899.173	1.09286
Ne,Ne dimethyllysine	3080.01	3987.34	3525.57	3530.97	38569.7	23400.3	39916.5	33962.2	3937.11	2586.72	5641.17	4055	37833.4	63328.3	29637.6	43599.8	9637.6	1.28377
Phenylacetic acid	0	0	0	0	10375.2	8958.42	9492.28	9608.64	0	2773.82	0	924.607	4729.4	4620.34	3683.78	4344.51	-5264.14	0.452146
Orotate	0	0	0	0	10149.2	8442.29	9508.45	9366.65	5700.51	0	0	1900.17	11782.8	12751.2	9480.21	11338.1	1971.44	1.21047
Xylitol	10797.4	0	0	3599.12	33573.5	34535.9	30647.6	32919	10341.2	3821.26	9580.62	7914.37	36083.1	39657.6	37680	37806.9	4887.9	1.14848
N-Acetylserotonin	0	0	0	0	9888.81	7387.77	8856.68	8711.09	0	0	0	0	11239	3481.15	7150.41	7290.18	-1420.91	0.836885
L-Leucine	96884.2	54788.4	56702.5	69458.4	646570	598151	511002	585241	63008.2	63567.6	63388.3	63321.3	1.0046e+06	1188323	1.00951e+06	1.06748e+06	482239	1.824
LL-2,6-Diaminoheptanedioate	0	0	0	0	13501	0	10048.4	7849.8	0	0	0	0	0	11618.1	9589.37	7069.17	-780.633	0.900554
L-Tyrosine methyl ester	4403.73	9257.24	7416.88	7025.95	59327.4	47492.5	46442.2	51087.4	8543.42	9844.86	7837.1	8741.79	24294.1	31914.9	30786.3	28998.4	-22088.9	0.567624
N2-Acetyl-L-aminoadipate	9568.28	4994.24	5159.3	6573.94	47069.2	45555.1	44450	45691.4	11136.5	5034.64	5546.97	7239.38	40146.9	65665.4	73751.8	59854.7	14163.3	1.30998
L-Proline	276521	179390	163882	206597	1.54416e+06	1.39214e+06	1.17818e+06	1.37149e+06	191659	301103	180318	224360	2.046e+06	2.371e+06	2.16061e+06	2.19253e+06	821040	1.59865
L-Glutamate	18251.7	15011.8	11526.6	14930	98234.9	99783.8	91749.1	96589.3	13727.8	11214.1	11970.8	12304.2	137847	143996	176739	152861	56271.5	1.58259
3-(Pyrazol-1-yl)-L-alanine	4929.6	3053.42	3037.58	3673.53	26360.8	21565.7	21297.1	23074.5	3052.24	4770.82	5707.69	4510.25	21824.9	23539.8	18538.4	21301	-1773.53	0.923139
Uridine	0	0	0	0	7139.89	8030.44	3186.77	6119.03	0	0	0	0	6894.23	6444.53	8106.8	7148.52	1029.49	1.16824
6-Pyruvoyltetrahydropterin	0	0	0	0	5534.08	6063.69	6210.05	5935.94	0	0	0	0	7277.35	10214.9	6962.3	8151.5	2215.56	1.37325
L-Rhamnulose	3677.84	2940.66	3728.41	3448.97	22549	15350.2	19977.5	19292.3	3274.31	3270.18	3053.61	3199.37	17355.9	26721.2	21046.9	21708	2415.77	1.12522
Homogentisate	2533.53	2212.18	2173.84	2306.52	14516	10708	11564.9	12263	2668.51	2348.39	2488.93	2501.94	8979.09	9796.15	9609.52	9461.59	-2801.37	0.771558
Leu-Ala	0	0	0	0	9853.49	5969.65	0	5274.38	0	0	0	0	5774.07	0	9649.74	5141.27	-133.11	0.974763
Piperidine	14085.7	13476.6	12647.1	13403.1	70888	76497.9	62600.7	69995.5	12865.1	12425.9	11516.2	12269.1	114310	130496	107513	117440	47444	1.67781
Fumarate	28276.7	36362.1	31657.9	32098.9	179405	170575	145753	165244	39535.4	37541.7	32465	36514.1	126000	137146	172132	145093	-20151.7	0.878049
L-Lysine	12101.4	13716	13992	13269.8	69888.2	51882.6	80611.2	67460.7	10328.3	13554	12537.4	12139.9	68544.9	134978	66536.1	90019.8	22559.1	1.3344
L-Aspartate	13685	11820.5	9487.38	11664.3	55866.5	58151.3	63495.9	59171.2	11066.3	11798.5	11914.9	11593.2	39765.8	53217.8	53482.9	48822.2	-10349.1	0.8251
D-Galactosamine	0	0	0	0	6098.52	5568.4	3482.58	5049.83	0	0	0	0	7306.78	7997.32	6280.86	7194.99	2145.15	1.4248
L-4-Hydroxyglutamate semialdehyde	17103.4	13949	15545.6	15532.7	77590.1	65966	88460.6	77338.9	16062.9	15599.8	18380.4	16681.1	71327.5	84276.9	60383.6	71996	-5342.95	0.930915
2,4-Dinitrophenylhydrazine	0	0	0	0	7391.11	4986.87	2104.36	4827.45	0	0	0	0	5201.57	7230.97	6044.6	6159.05	1331.6	1.27584
L-Alanine	21366.3	16847.2	16865.8	18359.8	73358.5	84196.4	60140.4	72565.1	13078.8	24243	13086.8	16802.9	101075	114791	106992	107619	35054.4	1.48307
Pyruvate	15974.6	15651.5	12231.6	14619.2	58969.1	53854	54670.9	55831.3	15022.8	11786.1	14921.9	13910.2	57978.4	66083.9	58753.7	60938.7	5107.36	1.09148
Indole	4594.91	4972.32	8535.32	6034.18	23897	25300.5	18071.3	22422.9	5309.94	8435.43	5480.71	6408.69	21056.7	14576	16405.2	17346	-5076.97	0.773581
Psicofuranin	0	0	0	0	4704.65	4953.03	0	3219.23	0	0	0	0	4231.24	9907.41	3373.65	5837.43	2618.21	1.8133
(R)-Lactate	297879	171259	300089	256409	945614	723657	669836	779702	292146	279151	223150	264816	1.36013e+06	2306766	1.28918e+06	1.65202e+06	872323	2.11879
L-Arginine	129527	113749	121881	121719	487361	146231	449472	361021	31437	120283	130639	94119.7	353423	781313	267060	467265	106244	1.29429
1,4-Bis(2-ethylhexyl) sulfosuccinate	28594.7	26038.5	26771.2	27134.8	39977.4	20658	172430	77688.5	32585.1	28420.7	57616.8	39540.9	28540.8	27357.6	31439.2	29112.5	-48575.9	0.374734
5,6-Dihydrothymine	22042.7	19377.7	22700.8	21373.7	73233.8	52297.9	53114	59548.6	23569.7	27398.6	18982.9	23317.1	51747.6	64448.2	62870.3	59688.7	140.13	1.00235
4-Methylpentanal	113238	53089.6	116884	94403.7	209686	134117	398384	247396	331085	64800.2	643296	346394	325396	274057	156895	252116	4720.15	1.01908
Sulcatone	60531.3	35878.7	53651.1	50020.3	112451	72056.4	202705	129071	146525	37171.3	290384	158027	157222	127162	83289	122558	-6512.72	0.949541
N1-Methyl-2-pyridone-5-carboxamide	22336.8	5359.78	19135	15610.5	27778.7	38728.7	48665.8	38391.1	13119.1	3377.99	22187.8	12895	55387.6	66759.9	52837.6	58328.4	19937.3	1.51932
O-Acetylcarnitine	13726.1	10349.5	13088.4	12388	34120.5	30190.3	26996.5	30435.8	13110.8	15643.6	15998.5	14917.6	34981.8	33320.4	34889.2	34397.2	3961.38	1.13016
N6-Methyl-L-lysine	2956.92	5603.12	5517.15	4692.4	13692.8	6780.53	13755.6	11409.6	2217.45	4944.75	5039.35	4067.18	7556.95	18406.8	7063.07	11008.9	-400.7	0.964881
1-deoxynojirimycin	76675.2	28120.9	21182.1	41992.7	35008.6	230983	36174.8	100722	32968.8	38635.2	35884.9	35829.6	33220.2	30951.3	35517.8	33229.8	-67492.4	0.329915
1-(beta-D-Ribofuranosyl)-1,4-dihydronicotinamide	0	0	0	0	3997.38	3129.26	0	2375.55	0	0	0	0	2819.31	3972.07	3170.59	3320.66	945.11	1.39785
DMNT	53215.4	51185.1	54844.3	53081.6	142460	62750.3	172562	125924	70473	55844.7	298449	141589	188403	109650	47754.2	115269	-10655.2	0.915384
Creatinine	27291.9	15256.7	18520.2	20356.3	44907.6	44291.5	50124.5	46441.2	47331.7	22998	26940.7	32423.5	53067.8	60824.2	42548.3	52146.8	5705.56	1.12286
Adenosine	19201.4	23847.3	17194	20080.9	53255.6	41345.6	41946.6	45515.9	53502.6	18254.7	15825.2	29194.2	59569.5	62049.4	59782.7	60467.2	14951.3	1.32848
O-Propanoylcarnitine	4895.11	8348.3	8267.17	7170.19	22379.2	15523.6	10661.1	16188	5719.09	8992.9	4554.86	6422.28	29222.4	26541.7	24953.6	26905.9	10718	1.66209
cis-Aconitate	6532.17	6488.56	9057.83	7359.52	17353.3	15370.8	17015.8	16579.9	2810.7	3306.74	3221.12	3112.85	8382.31	12269.8	9005.6	9885.89	-6694.06	0.596256
alpha-aminopimelate	2851.75	0	2063.81	1638.52	4190.63	3694.53	2704.89	3530.02	3021.15	1593.67	2196.02	2270.28	2499.34	2773.32	2456.9	2576.52	-953.497	0.729889
Uracil	7297	9276.38	7643.05	8072.14	15316	20567.1	15929.3	17270.8	13878.4	8462.59	7825.47	10055.5	16553.6	16161.7	18000.2	16905.2	-365.64	0.978829
5,8-tetradecadienal	496672	267975	661022	475223	971635	738721	1.33909e+06	1.01648e+06	1226455	290153	2.78552e+06	1.43404e+06	1.65436e+06	1.14997e+06	682141	1.16216e+06	145677	1.14331
Perillyl alcohol	173027	119997	190716	161247	334377	239882	459180	344480	415893	111184	856996	461358	506801	453966	321889	427552	83072.1	1.24115
[FA amino(14:0)] 2-amino-tetradecanoic acid	75127.8	129228	110900	105085	229099	160073	280561	223244	276649	60131.5	409518	248766	183732	250875	152572	195727	-27517.9	0.876737
[FA trihydroxy(4:0)] 2,3,4-trihydroxy-butanoic acid	50540.4	33986	37016	40514.1	91637.6	79335.6	81895.9	84289.7	56740.2	44382.8	43903.6	48342.2	74977.2	76817.4	76021.3	75938.6	-8351.09	0.900924
Nitroethane	2627.09	2885.32	2620.78	2711.06	5480.63	5225.75	6181.46	5629.28	2991.5	3201.38	2433.83	2875.57	3253.58	5423.27	3385.63	4020.83	-1608.45	0.71427
Orotate(Fragment)	10903.2	9576.3	8067.63	9515.71	16537.6	24205.5	16644.9	19129.3	13910.3	9284.06	7825.47	10339.9	19356.2	23380.4	20483.8	21073.5	1944.15	1.10163
L-Threonine	24426.5	22922.6	26120.5	24489.9	50222.4	51886.1	44854.4	48987.7	25308.1	21387.8	24150.6	23615.5	60259.4	62583.9	70210.9	64351.4	15363.8	1.31363
11-amino-undecanoic acid	26892610	26938120	26902006	26910912	21373630	108293960	28790676	52819422	23196390	29396002	35657364	2.94166e+07	26703382	32428506	21034200	2.6722e+07	-2.60974e+07	0.505913
Bendiocarb	33904.5	28733.1	25360.8	29332.8	69789.8	38087.6	62109.1	56662.1	16304.6	36650.1	15295.1	22749.9	46434.5	75877	77782.6	66698	10035.9	1.17712
N-Formyl-L-methionine	90102.9	153562	103924	115863	221477	290254	157377	223036	268181	150682	110074	176312	175774	201826	196885	191495	-31541.1	0.858583
4-Hydroxyphenylacetaldehyde	48892.9	100827	124064	91261.5	101568	259131	165174	175291	222732	133209	254856	203599	98281.3	89866.8	145691	111280	-64011.1	0.634829
[FA (13:1/2:0)] 2-tridecene-4,7-diynal	141651	85587.9	86609.9	104616	134613	218469	237499	196860	217491	161043	174808	184447	77002.6	93041.8	152922	107655	-89204.9	0.546862
L-Methionine S-oxide	6950.04	7010.03	4511.6	6157.22	10884.2	10603.2	11664.1	11050.5	10049.9	7553.49	6177.47	7926.94	9297.15	10711.6	11925.5	10644.7	-405.777	0.96328
N-Decanoylglycine	63179.4	41068.7	67584.9	57277.7	85475.5	185672	37231.3	102793	165021	152034	71027	129361	72812.1	29917.9	36339.2	46356.4	-56436.5	0.450969
5,6-Dihydrouracil	5749.42	10278.8	8351.13	8126.46	13470.9	14957.2	13443.5	13957.2	9599.78	10219.6	10761.2	10193.5	12194.1	11519.6	11966.3	11893.3	-2063.9	0.852127
Cytidine	0	0	0	0	5097.73	0	0	1699.24	0	0	0	0	4239.3	4686.71	15976.3	8300.78	6601.54	4.88499
Thr-Ala	0	0	0	0	5067.4	0	0	1689.13	0	0	0	0	2604.32	4818.62	2483.33	3302.09	1612.96	1.9549
4-Trimethylammoniobutanoate	10437.2	19880.5	8517.05	12944.9	20545.7	20799.2	23959.4	21768.1	10106.8	5635.49	15322.7	10355	17647	20662.5	21735.8	20015.1	-1752.99	0.91947
Ala-Leu-Val-Ser	739382	400914	1.04345e+06	727916	637639	1.81522e+06	1.2049e+06	1.21925e+06	1.3213e+06	1.04873e+06	997630	1.12255e+06	885810	252042	1.09505e+06	744300	-474952	0.610456
N-Acetyl-D-glucosamine	21157.9	16970.2	14739.9	17622.7	29419.6	31888.9	26330.1	29212.9	13059.5	15882	19687.3	16209.6	33167.4	36536.9	46531	38745.1	9532.25	1.3263
Solavetivone	185037	69513.9	144068	132873	137614	281331	241812	220253	305547	80053.2	245921	210507	172561	107325	277786	185891	-34361.9	0.843989
DL-Methionine sulfone	10951.4	10470.6	11375.1	10932.3	20319.5	16420.2	16544	17761.2	12853.5	13161.1	9227.34	11747.3	14423.2	20210	16295.5	16976.2	-785	0.955803
[FA (5:2)] 2,4-pentadienoic acid	13615.9	23147	13487.7	16750.2	17870.2	40821.1	21190.9	26627.4	32652.2	15726.2	14524.7	20967.7	30819.3	39281.3	39431.4	36510.6	9883.24	1.37117
N-Formyl-L-methionine	107502	150789	89041.4	115777	170202	237491	143501	183731	203211	105974	110074	139753	214047	181043	282499	225863	42131.4	1.22931
Citrate	89233.7	52582.8	49197.6	63671.4	90410.2	144950	66586.2	100649	95245.7	42849.9	29650.4	55915.3	61376.1	64463.5	82331.2	69390.3	-31258.4	0.68943
Tetracosanoic acid	33981.4	29123.1	30843.3	31315.9	27229.7	84771.9	35922.7	49308.1	20753.5	27820.4	31674.1	26749.3	24388.2	32437.8	49883.8	35569.9	-13738.2	0.721381
N-Acetylglutamine	4865.26	4203.82	3499.27	4189.45	6614.63	8104.27	5006.23	6575.04	4413.82	4234.28	4487.79	4378.63	4994.72	9378.72	4855.78	6409.74	-165.303	0.974859
Nicotinate	64964.4	71320.9	78925.4	71736.9	126718	93580.8	104224	108174	40244.2	44161.6	47493.5	43966.4	196481	147526	138063	160690	52515.7	1.48547
Triton X-100	0	71825.8	105963	59262.8	91569.5	96753.5	76930.1	88417.7	74215.5	70744.9	143262	96074.3	108976	73037.3	116027	99346.5	10928.8	1.1236
1'-Acetoxychavicol acetate	295692	267242	225035	262656	317454	475032	374848	389112	382835	331408	608910	441051	277778	275688	325059	292842	-96269.9	0.752591
[FA (12:3)] 5,8,11-dodecatriynoic acid	62621.9	35250.6	47109.7	48327.4	60425.8	65816.2	88224.3	71488.8	83754.9	36464.9	87914.2	69378	55621.2	74943.8	57997.3	62854.1	-8634.68	0.879216
O-Acetyl-L-homoserine	3013.52	2312.6	5315.36	3547.16	5677.21	3183.22	6545.63	5135.35	4590.08	3149.87	3016.41	3585.45	6978.26	6599.63	7052.98	6876.96	1741.6	1.33914
3,4-Methylenedioxymethamphetamine	50338.2	50762.8	55611.7	52237.5	87332.9	67196.9	71431.8	75320.5	56768.6	46643.9	54774	52728.8	76539	114027	91377.2	93981.1	18660.6	1.24775
[Fv Trihydroxy,trimethy] 2',4',4''-Trihydroxy-3',6'',6''-trimethylpyrano[2'',3'':6',5']dihydrochalcone	883850	728599	670186	760878	682097	1.29211e+06	1.27123e+06	1.08181e+06	1.26899e+06	801063	1.22571e+06	1.09859e+06	700109	671180	1.10702e+06	826102	-255711	0.763627
Ile-Thr-Thr-Tyr	5843	0	5681.44	3841.48	5699.75	5188.71	5456.08	5448.18	5717.2	3279.93	7739.27	5578.8	5207.84	36123.5	2470.41	14600.6	9152.41	2.6799
4-Guanidinobutanoate	27869.4	17595.1	26071.9	23845.5	39249.4	27694.3	34348.6	33764.1	64908.7	39149	59061.2	54372.9	26886.8	38061.2	40744.5	35230.8	1466.71	1.04344
Kavapyrone	141953	139349	134854	138719	143236	221793	220277	195102	204297	179719	200577	194864	165667	152128	236823	184873	-10229.4	0.947569
Met-Trp-Trp-Gly	51208.2	45000	46302.5	47503.6	60942.6	63549.6	75644.6	66712.3	43253.8	60907.2	52031.7	52064.3	53712.6	53904.2	59421.6	55679.4	-11032.9	0.83462
N-acetyl-(L)-arginine	0	0	0	0	4142.01	0	0	1380.67	0	0	0	0	13765.2	16583.7	0	10116.3	8735.64	7.3271
Capaurine	265467	214485	163873	214608	165747	330303	387117	294389	392823	200525	350917	314755	158541	185555	286964	210353	-84035.6	0.714542
2S-Amino-tridecanoic acid	49698.3	56591.9	89806.4	65365.5	59460.2	115569	93654.7	89561.2	130321	130682	72585.3	111196	39820.3	79211.5	52702.1	57244.6	-32316.6	0.639168
[SP hydrox] 6-hydroxysphing-4E-enine	157972	60245.6	80058.6	99425.3	162947	167395	77050	135797	118974	181007	102551	134177	81008.8	80636.5	164349	108665	-27132.5	0.800199
L-Arabinonate	16799.5	12749.6	15512.2	15020.4	24641	16978.8	19840.6	20486.8	32442.5	13699.1	17816.7	21319.4	17121.1	19122.2	19232.9	18492.1	-1994.75	0.902632
Benzylformate	886132	537373	556770	660092	649788	898008	1.14161e+06	896470	1089283	543125	990196	874201	631307	574370	758763	654813	-241657	0.730435
(8S,9S,10S)-8,10-dimethyl-1-octalin	57178.7	48318.8	39736.5	48411.4	45912.6	58798.5	89527.3	64746.2	97175.9	67947.1	88052.3	84391.8	36868.2	46230.5	49014.2	44037.6	-20708.5	0.680158
Benzofuran	1.51737e+06	1.34785e+06	1.09941e+06	1.32154e+06	1331187	1.74715e+06	2.12684e+06	1.73506e+06	2.17195e+06	1.17688e+06	2.06169e+06	1.80351e+06	1.22243e+06	1.09108e+06	1.53688e+06	1.28346e+06	-451593	0.739724
2-Furoate	11894.4	12521.9	10298.4	11571.6	17109.5	15736.4	12281.2	15042.4	12340.2	8519.64	11659	10839.6	13204.1	11287.6	11201.6	11897.8	-3144.6	0.79095
Hyperforin	2.78089e+06	2.89305e+06	2849411	2.84112e+06	3525443	3950347	3.5592e+06	3.67833e+06	3.70369e+06	3.06615e+06	3.60901e+06	3.45962e+06	2955668	1.59427e+06	3.17789e+06	2.57594e+06	-1.10239e+06	0.700302
Adenine	47531.6	45558.7	38164.6	43751.6	53880.6	68689.4	44482.8	55684.3	55068.3	44354.8	37919.8	45781	66540.2	70640.2	78059.2	71746.5	16062.3	1.28845
[FA (20:0)] eicosanoic acid	271441	282406	235750	263199	246537	344400	411059	333999	372196	276570	319840	322868	252137	310107	341856	301367	-32632.2	0.902299
D-Glycerate	40521.6	34066.1	37741.7	37443.1	54961.4	36641.9	50303.7	47302.3	47245	41166.1	45435.1	44615.4	41922.1	32194	41341.9	38486	-8816.35	0.813617
(R)-2-Hydroxyglutarate	63389.7	36170.2	51412.2	50324.1	72871.6	38316.4	79096	63428	48070.3	68712.6	58963.4	58582.1	52762.8	74798.3	50554.1	59371.7	-4056.29	0.936049
[FA (20:0)] N-(11Z-eicosaenoyl)-ethanolamine	176677	159027	169192	168299	159028	248979	224826	210944	266893	608453	467797	447714	81557.1	95723.5	72186.7	83155.8	-127788	0.394208
Phosphoramidate	1.00478e+06	1.06573e+06	1.09699e+06	1.05583e+06	1.22896e+06	1.35468e+06	1.36927e+06	1.31764e+06	1.05571e+06	1.20048e+06	1.35455e+06	1.20358e+06	1.22849e+06	1.34527e+06	987342	1.18704e+06	-130601	0.900882
[Fv] Dihydrocordoin	376313	299547	227193	301017	277682	397449	451543	375558	486166	308053	501649	431956	270013	275940	324568	290174	-85384.2	0.772647
(R)-1-Aminopropan-2-ol	14007.2	14422.1	16193.1	14874.1	14901.4	18578.4	22155.7	18545.2	23430.1	17872.7	16704.2	19335.7	14053.7	12730.9	15938.5	14241	-4304.16	0.76791
(S)-2-Aceto-2-hydroxybutanoate	141551	110553	117548	123217	213712	125758	119125	152865	109833	170931	168175	149646	107270	226661	132482	155471	2606.53	1.01705
Ethyl cinnamate	37942.5	30065.7	25654.6	31220.9	32199.3	34643	48451.7	38431.3	39553.3	30426.9	39081.2	36353.8	34522.1	37198.1	28869.1	33529.8	-4901.56	0.872459
[FA amino(10:0)] 2-amino-decanoic acid	49806.9	30053.1	69915.2	49925.1	36163.9	121614	25053.9	60944	134348	138765	15596.2	96236.5	22964.4	9388.62	0	10784.4	-50159.7	0.176955
Pentacosanoylglycine	870201	1.529e+06	1.91569e+06	1.4383e+06	1.30419e+06	2.36424e+06	1.59632e+06	1.75491e+06	1.55522e+06	1530786	2.36945e+06	1.81849e+06	2015312	2.02145e+06	1.57471e+06	1.87049e+06	115577	1.06586
ubiquinone-1	115113	165557	134092	138254	120424	192137	190462	167674	135619	144426	132626	137557	190835	171858	191406	184700	17025.5	1.10154
[FA (20:2)] N-(11Z,14Z-eicosadienoyl)-ethanolamine	236749	200010	198555	211771	165692	172927	429357	255992	243790	1.05275e+06	816785	704442	167622	1.06378e+06	77982.8	436463	180471	1.70499
L-Pipecolate	27206.7	46028.3	24709.2	32648	47612	33570.4	36952.9	39378.5	27068.6	23881.6	24956.2	25302.1	35573.7	34715.3	35526.1	35271.7	-4106.76	0.89571
citraconate	20379.3	15204.5	19409.7	18331.2	23557.1	20179.4	22541.2	22092.5	22543.8	14196.2	18098.3	18279.4	20287.8	17852.7	20612.5	19584.3	-2508.23	0.886467
[FA (7:2)] 2,4-heptadienal	43126.9	35058.6	36758.9	38314.8	38203.8	46696.7	53133.9	46011.5	42009.3	44399.5	47388.4	44599.1	26369.6	66547	42219.5	45045.4	-966.097	0.979003
[FA (17:0)] heptadecanoic acid	596351	542517	477649	538839	546600	693845	699814	646753	780830	614228	612517	669192	522382	515511	668552	568815	-77937.8	0.879494
L-3-Amino-isobutanoate	58211.1	50004.3	58853.6	55689.7	74671.3	53487.5	70979.8	66379.5	57759.1	67145.4	78486.8	67797.1	40925.6	65309.8	44059.6	50098.3	-16281.2	0.754725
N6-Acetyl-L-lysine	13744.9	13274.4	12485.8	13168.4	16633.8	16538	13770.6	15647.4	15514.2	13946.9	12403.3	13954.8	17523.6	15690.6	14674.9	15963	315.593	1.02017
Vinylacetylglycine	61706.9	60877.4	66085.4	62889.9	67356.2	65118.5	91542.8	74672.5	70910.5	61616.5	62702.1	65076.4	63585.4	67494.3	74493.6	68524.4	-6148.08	0.917666
(S)-3-Methyl-2-oxopentanoic acid	639887	555772	697557	631072	668303	908903	640806	739338	604829	887403	985988	826073	756111	609682	610683	658825	-80512.2	0.891102
Crocetin	177233	214386	135490	175703	146039	227610	242497	205382	214199	114498	274586	201094	172530	121213	188460	160734	-44648	0.78261
N-(3-Oxooctanoyl)homoserine lactone	40648.5	15626.5	36946.3	31073.8	22887.1	43341.8	42384.2	36204.4	48544.1	62167.1	29052.3	46587.8	21671.8	36597.5	23857.8	27375.7	-8828.67	0.756144
Succinate	282313	184629	295159	254034	359866	276198	251303	295789	237368	307667	203519	249518	1.24648e+06	1.70232e+06	1328699	1.42583e+06	1.13004e+06	4.82044
Phosphite	31913.3	37155.8	32235.3	33768.1	40823.8	42473	34604.6	39300.5	42961.2	40544.3	34248.4	39251.3	38081.1	41936.9	40529.4	40182.5	882.02	1.02244
Chlorate	159805	98810.1	128378	128998	171056	114094	162199	149117	128666	132067	154924	138552	148425	107710	108144	121426	-27690.3	0.814304
N-Decanoylglycine	315069	190250	244065	249795	250764	370949	239885	287199	618988	764209	175411	519536	77627.4	97985.1	95952	90521.5	-196678	0.315187
L-Hypoglycin	74288.8	38754.8	98359.4	70467.7	71115.2	115780	55625.3	80840.2	129376	208499	35796.1	124557	32557.6	27975.8	34746.6	31760	-49080.2	0.392874
antimonite ion	7838.8	8069.01	9201.91	8369.91	10489.4	8040.6	10238.3	9589.43	9073.47	11653.4	11690.2	10805.7	11493.7	8749.15	7746.62	9329.83	-259.6	0.972929
isopropyl &beta;-D-galactopyranoside	48246.9	80865.8	76731.2	68614.6	80746.6	61271.2	92888.5	78302.1	59851.9	73526.7	107952	80443.6	96160.4	70551.9	83428.6	83380.3	5078.17	1.06485
D-Apiitol	35857.9	10405.2	20490	22251	21598.3	23244.5	30922.2	25255	27436.2	31391.3	73464.5	44097.3	27076.2	29521.8	20634.5	25744.2	489.18	1.01937
[GL hydroxy(20:4/20:4)] 1,3-di-(5Z,8Z,11Z,14Z-eicosatetraenoyl)-2-hydroxy-glycerol (d5)	196190	221434	195125	204250	213818	222199	256008	230675	199635	167899	229451	198995	198337	210204	197840	202127	-28548.1	0.876241
N-Lauroylglycine	52791.3	48113.8	67766.2	56223.8	54746.9	63610.7	71395.8	63251.1	89667.9	119865	75669	95067.3	45913.2	47206.8	0	31040	-32211.1	0.490742
omega-Cyclohexylundecanoic acid	135974	109498	119258	121577	115472	128343	166158	136658	146378	124634	135035	135349	121201	119324	115650	118725	-17932.6	0.868777
Capryloylglycine	283414	157459	407738	282870	288826	482426	182568	317940	708043	891348	142215	580535	120412	74542.8	120463	105139	-212801	0.330689
Sesartemin	74254.8	70370.4	79643.2	74756.2	68417.7	64726.7	118893	84012.6	105230	56588.3	113406	91741.4	70868.3	72994.8	55926.2	66596.5	-17416.2	0.792696
N-Heptanoylglycine	148646	74711.7	155455	126271	109873	192838	121003	141238	162077	178251	95799.1	145376	80100.6	79872.3	95136.4	85036.4	-56201.6	0.602079
Nicotyrine	30561.9	25258.9	25133.1	26984.6	29757.5	30067	30587.8	30137.4	27403.2	30119.1	33619.6	30380.7	29453.2	28168.8	28641.2	28754.4	-1383.06	0.954108
perchlorate	230891	206762	168684	202112	251784	195212	228397	225131	214134	276822	211754	234237	227409	158191	220501	202034	-23097.2	0.897405
indole-3-acetyl-valine	13371.5	16237.4	14774.1	14794.3	14395.5	15753.6	19282.1	16477	15383.3	12248	16500.9	14710.7	18464.1	11696.2	13720.8	14627	-1850.01	0.887722
Gly-His	592230	622135	591166	601844	614049	618586	776112	669582	630923	587788	560398	593036	612170	602120	612236	608842	-60740.4	0.909286
N4-Acetylaminobutanal	268852	186120	212309	222427	298785	278065	163270	246707	219914	361820	189246	256993	180202	194132	204372	192902	-53804.8	0.781908
[FA hydroxy(18:1)] 9,10-dihydroxy-12Z-octadecenoic acid	52924.4	47175.4	39343.6	46481.2	45745.2	59597.8	49308.6	51550.5	50844	47870.8	42141.6	46952.1	39572.1	73477.7	42569.1	51872.9	322.423	1.00625
Octadecanoic acid	20068672	21486088	20139774	2.05648e+07	16717420	23283128	28307544	22769364	25914498	20903830	26050416	2.42896e+07	19109056	21990414	23511686	21537052	-1232312	0.945879
sodium dodecyl sulfate	4431612	4256356	3.82667e+06	4.17155e+06	3917500	4613056	5218837	4583131	4.6506e+06	3.93965e+06	6.06102e+06	4.88376e+06	3.6096e+06	7.14048e+06	4.02008e+06	4.92338e+06	340254	1.07424
5-Hydroxypentanoate	45507.9	45118.2	46649.6	45758.6	56335.2	44119.9	50300.9	50252	48317.2	49799.7	42186.8	46767.9	39604.1	177173	50835.1	89204.2	38952.2	1.77514
3-Hydroxyhexadecadienoylcarnitine	134019	144932	167045	148665	122486	159180	207136	162934	157521	149540	155997	154353	149706	158021	153136	153621	-9313.04	0.942842
[Fv] Calyxin A	33346.9	28279	25379.5	29001.8	32681.9	32923.6	29465.2	31690.2	37774.2	30012.5	35275.4	34354	35989.8	37082.5	37310.2	36794.2	5103.92	1.16106
beta-Cymaropyranose	171967	108929	117985	132961	187956	161966	85478.4	145133	105369	162028	169146	145514	135408	316248	154621	202092	56958.9	1.39246
5-Hydroxyindoleacetaldehyde	2.49765e+06	3344890	2.79826e+06	2880268	3.61059e+06	3.43688e+06	2353731	3.13373e+06	2.86961e+06	2.94506e+06	2.28936e+06	2.70134e+06	3.69471e+06	2.05252e+06	2.76588e+06	2.8377e+06	-296028	0.905535
2,3,4,5-Tetrahydropyridine-2-carboxylate	64716.4	34007.4	85653.1	61459	64133	89611.7	46725	66823.2	109881	187987	35190	111020	28491.9	24238.3	26930.8	26553.7	-40269.6	0.397372
L-Urobilinogen	62241.7	46842.8	39108.7	49397.7	55606.6	49023.5	56018.3	53549.5	67905.5	38138.3	52196.1	52746.6	49565.7	9914.74	50026.8	36502.4	-17047.1	0.681658
Phosphonate	46720.6	49757.8	45371.7	47283.3	41837.2	47006.8	64611.3	51151.8	55274.3	52450.6	52478	53401	49932.1	48080.8	50471.2	49494.7	-1657.09	0.967605
myristic amide	97352.8	107300	101698	102117	105138	106886	119216	110413	92166.9	106214	113298	103893	93570.9	112998	104225	103598	-6815.15	0.938276
Camoensine	74152.3	83995	76481.6	78209.7	80204.4	79586.4	93302.8	84364.5	70941.8	69825.9	81791.2	74186.3	77048.9	87353.1	76823.5	80408.5	-3956.04	0.953108
D-Glucosamine	806199	852469	794935	817868	844723	796586	996702	879337	885055	781503	732055	799538	859933	830804	921927	870888	-8449.25	0.990391
[FA hydroxy(18:2)] 9S-hydroxy-10E,12Z-octadecadienoic acid	69478.5	89525.3	64827.4	74610.4	59839.7	110933	69859.3	80210.7	61421.9	62574	84656.8	69550.9	63810.8	146663	68833.7	93102.5	12891.8	1.16072
VAI-2	68692.7	41845	119933	76823.4	69279.6	135322	42071.6	82224.4	188583	322371	18291.8	176415	0	13045.4	14133.8	9059.73	-73164.7	0.110183
Diethylene glycol	137178	96849.6	85082.3	106370	126553	113986	100683	113740	98617.6	107644	66547.4	90936.3	101481	14842.7	109130	75151.1	-38589.3	0.660725
2,3-Dimethylmaleate	159879	179663	164292	167945	179863	147242	210848	179318	172596	152797	166720	164038	162955	164626	186874	171485	-7833.19	0.956317
Picolinamide	363686	276173	295749	311870	343839	403113	251459	332804	277763	408822	311170	332585	523164	392189	389438	434930	102126	1.30687
[FA methyl,hydroxy,oxo(5:2/8:0)] methyl 8-[2-(2-formyl-vinyl)-3-hydroxy-5-oxo-cyclopentyl]-octanoate	133649	79962.1	83049.7	98887	111135	102419	102617	105390	128469	90694.9	112259	110474	99941.2	34922	89139.2	74667.4	-30722.9	0.708485
Suberic acid	71567.2	69743.4	110090	83800.1	106147	92474.6	67101.9	88574.4	70034.1	115903	75856	87264.4	57971.2	124342	42116.1	74809.8	-13764.6	0.844598
D-Erythrulose	43606.5	29713.1	32798.7	35372.8	37419.9	37517.4	37032.9	37323.4	36319.9	29383.3	34278.4	33327.2	32890.6	86493.6	29843.8	49742.7	12419.2	1.33275
5-Hydroxytryptophol	104852	100759	91988.7	99200.1	93794.2	95935.9	123356	104362	68363	87485.8	97769.1	84539.3	80441.4	136868	92261.8	103190	-1171.62	0.988774
ethylpyruvate	128566	132947	117018	126177	104038	108813	185123	132658	182618	122670	151563	152284	139592	125949	107711	124417	-8240.62	0.937881
D-Glucuronate	2676.61	3400.67	4407.82	3495.03	3010.54	5171.13	2801.44	3661.04	0	0	3048.81	1016.27	2416.87	2587.3	2446.42	2483.53	-1177.51	0.678368
N-(octanoyl)-L-homoserine	93026.1	45771.2	123117	87304.6	92652.2	96669	84952.5	91424.6	143344	145910	97097.9	128784	80546.3	61459.4	81817.9	74607.9	-16816.7	0.816059
Farnesoic acid	158040	76874.6	88669	107861	125412	127922	84802.2	112712	133276	165508	76283.1	125023	118362	168946	112533	133280	20568.2	1.18248
[FA amino(12:0)] 12-amino-dodecanoic acid	420314	825637	940426	728792	522470	870558	889779	760936	705551	699827	1109067	838148	731908	1.03759e+06	473482	747661	-13274.7	0.982555
N-Acetyl-L-leucine	119240	54223.9	68981.2	80815.1	92786.8	94876.2	65437.3	84366.8	97096.8	160257	73249	110201	51867.6	32749.5	81044.4	55220.5	-29146.2	0.65453
[FA hydroxy(18:0)] 2S-hydroxy-octadecanoic acid	181712	155214	160613	165846	151605	139019	226242	172289	204980	203721	227143	211948	142216	157080	162820	154039	-18250.2	0.894072
[PR] (+)-15-nor-4-thujopsen-3-one	2.29794e+06	2.6156e+06	2.7912e+06	2.56825e+06	2.20611e+06	2.76079e+06	3.02902e+06	2.66531e+06	2.86114e+06	2.43411e+06	3.17049e+06	2.82191e+06	2.30124e+06	2.79244e+06	2330473	2.47472e+06	-190588	0.928493
Methyl 2-(4-isopropyl-4-methyl-5-oxo-2-imidazolin-2-yl)-p-toluate	261267	240310	200852	234143	208863	281585	237425	242624	218132	222960	203853	214982	135739	513756	100778	250091	7466.82	1.03078
2-oxobut-3-enanoate	78712.8	83489.5	83735	81979.1	79997.8	88632.9	86080.4	84903.7	88252.2	81749.6	72144.2	80715.3	87551.4	91753.8	100018	93107.6	8203.89	1.09663
Furfural diethyl acetal	206502	205372	224262	212045	219474	199693	237780	218982	266659	235841	170751	224417	223025	207366	233230	221207	2224.75	1.01016
2-Hydroxyethanesulfonate	10671.1	5849.43	7583.04	8034.53	10022.7	7083.2	7770.58	8292.17	6658.44	5776.85	9066.3	7167.2	6842.26	6882.82	7538.5	7087.86	-1204.31	0.854765
8-Amino-7-oxononanoate	537735	225581	448151	403822	384927	493545	371457	416643	415626	793487	304942	504685	256915	279908	232944	256589	-160054	0.615849
L-rhamnitol	108204	142925	129334	126821	85337.7	172833	133724	130631	128597	119908	137424	128643	109137	118588	118264	115330	-15301.8	0.882863
[FA (12:5)] 2,4,6,8,10-dodecapentaenal	426851	318735	300969	348852	237127	417313	423312	359251	405590	228775	426955	353774	300224	258175	356049	304816	-54434.5	0.848478
Glyoxylate	84438.8	86448.9	87574.2	86154	81776.1	87372.5	96596.6	88581.8	100949	83500.3	89828.3	91425.8	88386.6	81777.6	102212	90792.2	2210.45	1.02495
2-Octenedioicacid	142375	74904.9	106131	107804	112665	121789	97923.6	110793	80726.2	105309	107347	97794.1	82777.2	28037.1	70692.8	60502.4	-50290.3	0.546087
triethyl phosphate	328150	306622	279198	304656	312580	333724	289184	311829	251096	361934	220617	277882	366506	856406	267040	496651	184822	1.5927
N-Butyryl-L-homoserine lactone	68608.6	73022.6	105131	82254.2	81169.8	79810.4	91518.4	84166.2	67128.7	100757	81704.6	83196.8	71859.9	57149.4	69554.8	66188.1	-17978.2	0.786397
2-Methylcholine	86266.1	146236	137470	123324	90379.8	167882	119787	126016	101736	102249	146039	116675	117770	114658	99536.7	110655	-15361.3	0.878101
Hexadecanoic acid	34768148	39886776	40175208	3.82767e+07	32158974	38069008	46883972	39037318	42078720	41092208	48045444	4.37388e+07	37487920	39674736	39442272	3.88683e+07	-169009	0.995671
Pentanoate	1.53156e+06	864912	969450	1.12197e+06	1183958	1.50449e+06	744327	1.14426e+06	840997	1.43246e+06	1.05784e+06	1.11043e+06	966570	1.4829e+06	1.29615e+06	1.24854e+06	104282	1.09114
2-Oxooctadecanoic acid	405130	383244	358891	382422	333041	381724	454945	389903	479606	449300	443956	457621	342186	614492	394870	450516	60613	1.15546
Orthophosphate	13200124	13356512	13560389	1.33723e+07	13845169	12905187	14121968	13624108	13291854	12833683	13646342	13257293	13415134	13555626	13401871	1.34575e+07	-166564	0.987774
Butanoic acid	476006	255390	305108	345502	285194	495572	269023	349930	321541	382295	221847	308561	266465	609737	539770	471990	122061	1.34881
hexanamide	18732.5	29591	26611.4	24978.3	19657.9	15287.1	40937.9	25294.3	17256.9	16089.7	38290.7	23879.1	24390	23341.8	20218.6	22650.2	-2644.15	0.895465
[FA oxo(16:0)] 3-oxo-hexadecanoic acid	277738	265989	379573	307767	303937	347343	280929	310736	230970	317107	255018	267698	359373	233640	241180	278065	-32671.7	0.894857
Glycerol	111490	90797.3	104823	102370	106687	104848	98520.5	103352	110394	90920.2	87868.9	96394.4	103106	123486	100816	109136	5784.42	1.05597
[FA (11:1)] 10-undecenoic acid	65410.6	49368.4	56696.3	57158.4	58500.8	34503.8	79800.3	57601.6	41635	47869	33440.1	40981.4	51193.8	31755.4	34785.1	39244.8	-18356.8	0.681314
N-Butyryl-L-homoserine lactone	65342.5	76549.6	86485.2	76125.8	73142.7	69724.9	87265	76710.8	86690.6	84836.1	90906.4	87477.7	64137.3	62155.7	56131.7	60808.2	-15902.6	0.792694
[PR] (1S,4R)-1-Hydroxy-2-oxolimonene	96681	77647.5	69310.9	81213.1	93460.9	69971.6	81474.1	81635.5	86629.4	77507.6	77538.7	80558.6	91406.5	82898.9	83771.7	86025.7	4390.19	1.05378
Phenylacetaldehyde	1.37394e+06	1.34264e+06	1.27365e+06	1.33008e+06	1.13206e+06	1.11829e+06	1.74918e+06	1.33318e+06	1.90083e+06	1.04913e+06	1.71332e+06	1.55442e+06	1.37e+06	1.49407e+06	1262311	1.37546e+06	42283.3	1.03172
[FA methyl(14:0)] 12-methyl-tetradecanoic acid	924785	673644	803805	800745	799522	894354	709500	801125	877790	825157	750407	817785	655890	763547	749296	722911	-78214.2	0.90237
[FA (16:0/2:0)] Hexadecanedioic acid	88142.2	60173.5	65810.3	71375.3	99412.7	50953.6	63480	71282.1	62880.5	67596.1	51641.1	60705.9	66996.9	37527.1	50508.8	51677.6	-19604.5	0.724973
[SP (14:0)] 1-deoxy-tetradecasphinganine	472742	582721	462651	506038	510995	483284	521841	505373	546542	567243	549494	554426	457696	503523	462531	474583	-30790	0.939075
Gentioflavine	9975220	9453494	11633138	1.0354e+07	8979975	10181110	11853015	1.0338e+07	10660081	10602550	10011130	10424587	12191769	9037540	12918497	11382602	1.04457e+06	1.10104
Phenylacetic acid	483941	283368	323535	363615	321666	392456	374689	362937	508836	317154	421911	415967	208036	269093	459938	312356	-50581.8	0.860632
Asp-Val-Pro-Ser	14889.5	8489.31	22600.5	15326.4	10252.7	21166.1	14420.1	15279.6	11103.6	19764.8	14299.3	15055.9	11515	3692.79	10101.4	8436.42	-6843.23	0.552134
4-Hydroxybutanoic acid	35772.5	22468.5	35323.4	31188.1	34040.7	34123.3	25071.5	31078.5	27603.7	32068.3	41481.5	33717.8	21869.9	32308.5	33999.9	29392.8	-1685.72	0.945759
trans-2-Dodecenoylcarnitine	190475	251143	239512	227043	220674	145661	311377	225904	257677	255511	288037	267075	296711	277735	229161	267869	41965.3	1.18577
N-Undecanoylglycine	1.08625e+06	964951	779761	943653	811190	766825	1.23831e+06	938774	1.42352e+06	2.06848e+06	711928	1.40131e+06	347860	625961	429520	467781	-470993	0.498289
Octanoic acid	5.83282e+06	4264502	5201493	5.0996e+06	5.61368e+06	4483790	5115638	5.07104e+06	5.32107e+06	5124215	5260386	5.23522e+06	5182357	4749340	4964656	4965451	-105586	0.979179
(1S,2R,4S)-(-)-Bornyl acetate	115501	187218	155063	152594	142782	150537	161720	151680	159061	150009	166210	158427	176393	69131.9	148783	131436	-20243.5	0.866538
3-Methyl-2-oxobutanoic acid	255621	203971	230282	229958	256742	199379	229328	228483	219275	233653	199017	217315	204729	199515	198277	200841	-27642.5	0.879017
6-Amino-2-oxohexanoate	46650.3	25357	69254.5	47087.3	40129.7	63982.3	36212	46774.7	72771.3	123460	22734.4	72988.5	22909.9	18303.4	24326.3	21846.5	-24928.2	0.467059
Octane-1,8-diol	133631	116009	128733	126124	132216	136799	105590	124868	113790	128164	77326.7	106427	114707	65066.4	127247	102340	-22528.1	0.819585
2,5-Dioxopentanoate	116486	85645.5	112186	104772	146954	74446.4	89301.4	103567	90337.9	109928	88480.5	96248.9	90245.9	379172	86320.2	185246	81678.5	1.78865
Benzofuran	12660.9	20965.7	10603.2	14743.3	14383.8	14284.3	14999	14555.7	13236	16080.2	12251.9	13856	13175	12219.2	13842.5	13078.9	-1476.83	0.89854
Tetradecanoic acid	3.67395e+06	3.49495e+06	3.74485e+06	3.63792e+06	3.45545e+06	3.52307e+06	3791313	3.58995e+06	4.03522e+06	3.98477e+06	3.7495e+06	3.92316e+06	3325305	4717382	3.58356e+06	3.87541e+06	285469	1.07952
2-oxobut-3-enanoate	110601	137062	143929	130531	103338	127370	155003	128570	94089.3	129146	147886	123707	100574	337844	92858.4	177092	48521.7	1.37739
Propanoate	23795.4	18840.9	22821.4	21819.2	20646	24535	19233.7	21471.5	20363.1	23448.6	15591.4	19801	164653	307175	180724	217517	196046	10.1305
(R)-2,3-Dihydroxy-3-methylbutanoate	11102.4	8917.07	12735.8	10918.4	11519.1	11492.2	9168.83	10726.7	12674.1	13825.8	7681.65	11393.8	9792.4	11302.9	9691.17	10262.2	-464.557	0.956692
Heptanoic acid	3.72847e+06	3.47778e+06	4.03187e+06	3.74604e+06	4178156	3.17414e+06	3679265	3.67719e+06	3.80749e+06	3.93229e+06	3.67751e+06	3.80576e+06	3.79032e+06	3.21724e+06	3.39656e+06	3.46804e+06	-209146	0.943124
Tributyrin	120186	215208	182980	172791	148355	134690	225647	169564	170503	168499	235708	191570	194049	177672	155479	175733	6169.01	1.03638
ancymidol	159460	190132	178277	175956	175712	155579	186661	172651	182552	173992	175478	177341	161473	150393	180247	164038	-8613.09	0.950113
2-Isopropylmaleate	243141	165900	149515	186185	174488	163750	208189	182142	165520	224406	234718	208214	158005	191119	145052	164725	-17416.9	0.904378
2-Hydroxy-2,4-pentadienoate	2793295	2554319	2.49522e+06	2.61428e+06	2.61334e+06	2.46215e+06	2596745	2.55741e+06	2695606	2.48072e+06	2.44482e+06	2.54038e+06	2.52598e+06	2.51502e+06	2.84939e+06	2.63013e+06	72716.9	1.02843
Isodonal	28801.8	28890.7	31374.6	29689	25202.5	23818.1	37939.3	28986.7	37766.6	24286.6	37180	33077.8	30371.2	31071.7	28062	29835	848.29	1.02926
D-Xylulose	251049	260658	253119	254942	250038	230987	265355	248794	247452	246044	238620	244039	261795	277791	263331	267639	18845.4	1.07575
2-Methylpropanal O-methyloxime	43840.4	59501.2	86770.3	63370.6	73804.7	58357.7	52584.1	61582.2	65177	59292.8	73975.5	66148.4	69891.2	120597	52196.3	80894.7	19312.6	1.31361
[FA hydroxy(13:0)] 2-hydroxy-tridecanoic acid	61746.9	54753.9	57305.7	57935.5	66524.1	49479.3	52792	56265.1	55443.3	62976	50153.6	56191	49146.1	28674.7	46040.6	41287.1	-14978	0.733796
(R)-3-((R)-3-Hydroxybutanoyloxy)butanoate	20279.3	19773.8	18505.9	19519.7	22031.1	16575.9	18214.1	18940.4	19697.1	17852	18026.6	18525.2	16760.6	41102.9	18337.2	25400.2	6459.88	1.34106
Indole-3-acetaldehyde	326321	269267	262458	286015	293259	265133	273587	277326	384080	314528	290508	329705	283676	229678	323720	279025	1698.48	1.00612
D-Serine	8278.25	10369.8	9365.51	9337.86	10640.3	7878.33	8618.66	9045.77	10455.3	9986.67	10310.9	10250.9	9074.83	7925.86	10160.2	9053.64	7.86667	1.00087
[FA hydroxy(9:1)] 4-hydroxy-2-nonenal	86658.5	72286.8	88176.9	82374.1	85630.8	69333.3	83787.2	79583.7	89822.8	86840.6	83285.9	86649.8	81894.5	64203.4	65229.7	70442.5	-9141.22	0.885137
D-Glucono-1,5-lactone	68487.1	39609.9	40363.9	49487	49434.5	47439.8	46541.1	47805.1	41842.9	45756.6	61200.7	49600	54528.1	50839.7	47506.1	50957.9	3152.8	1.06595
(2S)-2-{[1-(R)-Carboxyethyl]amino}pentanoate	252490	167194	186425	202036	192987	176133	216011	195044	190643	189758	149371	176591	166934	148044	139710	151563	-43481	0.77707
Nonanoic acid	14785929	10570044	11726438	1.23608e+07	14202799	8911546	12683155	11932500	12210901	11550332	11815006	1.18587e+07	11030745	5652454	10587786	9.09033e+06	-2.84217e+06	0.761813
Cantleyine	231432	153234	246710	210459	232653	157874	218871	203133	186532	182776	284771	218026	169216	230326	249039	216193	13060.8	1.0643
Decanoic acid	2.64478e+06	1.98205e+06	2.26336e+06	2.29673e+06	2555925	1.70893e+06	2.36073e+06	2.20853e+06	2.35989e+06	2.23056e+06	2412277	2.33424e+06	2.3379e+06	1.25536e+06	1.94393e+06	1.84573e+06	-362796	0.83573
myo-Inositol	3.24285e+06	3.33534e+06	3.09887e+06	3.22568e+06	3173824	2.88577e+06	3.24549e+06	3.10169e+06	3.29436e+06	3.00202e+06	3.07646e+06	3.12428e+06	3.21198e+06	3.23701e+06	3451648	3.30021e+06	198518	1.064
3-Butynoate	45529.1	43666.4	40927.4	43374.3	40636.3	45994.1	38231.5	41620.7	46746.6	40477.1	46338.2	44520.6	40813.9	44290.3	55065.8	46723.3	5102.67	1.1226
[PR] Citronellyl acetate	2.85741e+06	2778863	3107009	2.91443e+06	3.61352e+06	2.53149e+06	2216851	2.78729e+06	1.99677e+06	3.43613e+06	1.88502e+06	2.43931e+06	2.63765e+06	1.39954e+06	2.42577e+06	2.15432e+06	-632969	0.772909
[FA (20:0/2:0)] Eicosanedioic acid	103429	164286	142200	136638	114520	131685	145121	130442	155717	150730	157180	154542	133503	147945	134574	138674	8231.68	1.06311
(+/-)-5-[(tert-Butylamino)-2'-hydroxypropoxy]-1,2,3,4-tetrahydro-1- naphthol	394885	466588	467860	443111	402361	379095	487109	422855	454140	421781	526536	467486	513580	492453	432231	479421	56566.3	1.13377
[FA (8:1)] 2Z-octenoic acid	99262	74151.4	79096.4	84169.9	79322.9	66596.4	94641.9	80187.1	88727.9	71969	74168.7	78288.5	78119.2	242439	79145.1	133235	53047.5	1.66155
[PG (17:0/14:0)] 1-heptadecanoyl-2-(9Z-tetradecenoyl)-sn-glycero-3-phospho-(1'-rac-glycerol) (Ammmonium salt)	451136	495602	482443	476393	510372	291048	555595	452338	619927	505236	533436	552867	434634	463729	481918	460094	7755.47	1.01715
4-Oxocyclohexanecarboxylate	26076.2	22473.5	22109.2	23553	24448.6	20488.4	22130.6	22355.9	21671.2	30202.1	16723.2	22865.5	20609.9	12778	17277.6	16888.5	-5467.39	0.755438
methoxyfuraneol (keto form)	67714.4	52643.9	59483.2	59947.2	65424.8	48929.8	56194.4	56849.7	61412.5	58371.8	42624.6	54136.3	63438.5	142071	53093.4	86201	29351.3	1.5163
L-1-Pyrroline-3-hydroxy-5-carboxylate	311274	216205	275850	267777	211719	212097	337467	253761	320939	299284	350178	323467	198880	354286	211330	254832	1071.2	1.00422
4-Hydroxymethylphenylhydrazine	7370.39	7975.96	6942.04	7429.46	5648.17	8104.24	7319.76	7024.06	8266.96	7872.25	8999.24	8379.48	7228.41	6869.62	6537.71	6878.58	-145.477	0.979289
(S)-Methylmalonate semialdehyde	1.51656e+06	1.4176e+06	1.35188e+06	1.42868e+06	1.31882e+06	1414019	1312171	1.34834e+06	1.48539e+06	1.29763e+06	1.40351e+06	1.39551e+06	1.40031e+06	1.41673e+06	1.51094e+06	1.44266e+06	94324	1.06996
Tributyl phosphate	11560444	7.92229e+06	10046265	9.843e+06	11723563	5941007	10144013	9.26953e+06	8860096	9033024	13313817	1.04023e+07	10512884	726510	8.12384e+06	6.45441e+06	-2.81512e+06	0.696304
Glyceraldehyde	2.73668e+06	2.67648e+06	2.55595e+06	2.65637e+06	2.53046e+06	2446569	2.51528e+06	2.49744e+06	2.73127e+06	2.53566e+06	2.51312e+06	2.59335e+06	2.57889e+06	2545124	2.82992e+06	2.65131e+06	153872	1.06161
2-Ethylhexyl phthalate	3.55948e+06	3313007	3.43479e+06	3.43576e+06	3.31555e+06	2.38049e+06	3.96454e+06	3.22019e+06	2902927	3.47868e+06	3.52104e+06	3.30088e+06	3.42922e+06	1.52678e+06	2.77614e+06	2.57738e+06	-642813	0.800381
1-(3,4-dimethoxylphenyl)ethane-1,2-diol	180272	141684	153314	158423	164236	138059	142833	148376	206405	157031	139262	167566	139674	125616	144016	136435	-11940.6	0.919525
(-)-Salsolinol	106226	57462.8	76871.6	80186.7	88754.7	68139.1	68205.9	75033.2	58462.1	75046.9	52027.6	61845.5	80860.1	73455.4	82663.9	78993.1	3959.93	1.05278
2-Dehydro-3-deoxy-L-rhamnonate	1.14246e+06	999910	957059	1.03314e+06	988717	955463	956005	966728	1.02343e+06	949646	1002075	991716	421230	1.01246e+06	1144297	859330	-107399	0.888905
[PR] Iridotrial	424264	339079	166848	310063	308056	284679	277618	290118	291186	379301	275393	315294	304658	312631	244688	287326	-2791.83	0.990377
16-hydroxypalmitate	299969	184132	278925	254342	245372	250248	217380	237666	269461	295187	171919	245522	180548	175060	181579	179062	-58603.8	0.75342
Methyl cinnamate	523894	402044	450719	458886	536984	250769	497062	428272	393929	444508	514662	451033	443878	127624	403635	325045	-103226	0.75897
[FA (18:1)] 9Z-octadecenoic acid	2691169	2.72811e+06	2.74849e+06	2.72259e+06	2.42763e+06	2.33254e+06	2.86059e+06	2.54025e+06	2.63915e+06	2.75478e+06	2852146	2748691	2.80902e+06	3060343	2646040	2.83847e+06	298218	1.1174
Cardiospermin	5148.68	9765.63	10666.2	8526.85	8650.72	5607.62	9600.01	7952.78	5565	10243	5080.79	6962.94	5786.11	9694.96	4773.98	6751.68	-1201.1	0.848971
Lacinilene C 7-methyl ether	248237	402960	285507	312235	220672	346828	303796	290432	306575	315615	356658	326283	370489	271535	364782	335602	45169.9	1.15553
butylene	134983	198583	248292	193953	133994	193063	213330	180129	165245	202025	248197	205156	161505	840461	202434	401466	221337	2.22877
Nonate	260531	170383	222292	217735	198749	220499	186849	202033	197991	226452	197509	207317	190361	210982	173504	191616	-10416.8	0.94844
[FA hydroxy(15:0)] 2-hydroxy-pentadecanoic acid	44773.5	34684.9	44128.1	41195.5	49361.3	33703.6	31523.3	38196.1	43601.7	38897.3	30498.8	37666	38604.9	24748.3	31675.6	31676.3	-6519.78	0.829307
[FA oxo(13:0)] 2-oxo-tridecanoic acid	52265.8	37290.3	43987	44514.4	46437	33048.4	44324.3	41269.9	43762.7	50307.8	37852.8	43974.4	32037.8	29756.2	40337.1	34043.7	-7226.2	0.824904
Undecanoic acid	670793	442957	542847	552199	649843	374861	506432	510379	509503	588560	489724	529262	469788	281331	444404	398508	-111871	0.780807
Chlorate	13484	10593.6	8997.18	11024.9	11501.1	9100.35	9852.8	10151.4	11107.1	8092.42	10218.9	9806.14	7418.86	8002.26	10741.4	8720.84	-1430.59	0.859075
ubiquinol-1	17136.9	14378	7747.5	13087.5	6492.62	16245.8	13312.8	12017.1	23784.7	12725.8	14354.1	16954.9	17874.8	83225.4	14404.1	38501.4	26484.4	3.2039
ethyl-(2R)-methyl-(3S)-hydroxybutanoate	237966	113335	158280	169861	215007	115077	137372	155819	218755	182569	164704	188676	191177	265842	107002	188007	32188.3	1.20658
2-Acetolactate	367762	389647	356900	371436	352928	335494	333492	340638	395275	360075	376104	377152	343178	316456	379984	346540	5901.76	1.01733
Arecoline	258990	219358	278487	252278	202371	220586	270737	231231	248639	269793	229543	249325	236102	246822	239563	240829	9597.33	1.04151
L-Erythrulose	1.23151e+06	1.21626e+06	1.16934e+06	1.2057e+06	1.13715e+06	1085538	1.08979e+06	1.10416e+06	1.22032e+06	1.13337e+06	1.23878e+06	1.19749e+06	1.15111e+06	1.21507e+06	1262771	1.20965e+06	105493	1.09554
MEP	32666608	33692800	31554228	3.26379e+07	30322976	28767886	30561504	29884122	34378436	28145008	30490734	31004726	30519632	31666010	38435344	3.35403e+07	3.65621e+06	1.12235
Octadecanamide	207257	242166	304237	251220	212521	185996	291332	229949	216314	320281	348398	294998	239625	234716	195992	223444	-6505.44	0.971709
N-hydroxyisoleucine	78272.8	50542.1	62436	63750.3	57627.2	70961.4	46464.7	58351.1	61196.3	74410.2	80632.9	72079.8	46053.2	44317.1	70020.5	53463.6	-4887.54	0.916239
Benzyl (2R,3S)-2-methyl-3-hydroxybutanoate	63623.6	52764.5	68116.4	61501.5	59560.5	46241.9	62714.2	56172.2	70050	53880.5	73935.5	65955.3	66360.1	33194.3	52032.2	50528.9	-5643.31	0.899535
Formylanthranilate	25018.3	25151.8	23078.1	24416.1	20863.5	24113.3	21812	22262.9	21936.4	23219.3	20090.3	21748.7	21199.5	13943.5	24824.3	19989.1	-2273.86	0.897863
HSO3-	77854.3	62359.8	73051.6	71088.6	64399.4	57719.5	72272.2	64797	67186.3	73406.5	57706.2	66099.7	66545.3	68342.7	86967.8	73952	9154.95	1.14129
Dimethyl adipate	224004	134096	241983	200028	188157	117076	240873	182035	205207	157812	217775	193598	164687	755583	125225	348498	166463	1.91446
3-Isopropenylpimelyl-CoA	338886	366026	427015	377309	327580	172382	528072	342678	441786	239781	408255	363274	297569	360345	361237	339717	-2961.18	0.991359
[6]-Gingerol	537778	366238	384355	429457	438707	313356	417957	390007	485463	378633	444720	436272	377955	375707	371493	375052	-14954.9	0.961655
ammonium persulfate	98306.9	104892	98662.7	100620	94001.3	80857.1	98567.2	91141.9	77052.1	99111.4	110249	95470.8	91184.9	104535	87938.2	94552.6	3410.78	1.03742
all-trans-Retinoyl-beta-glucuronide	693025	566674	686100	648599	689471	396517	673090	586359	610163	575641	830625	672143	522927	72326.2	553184	382812	-203547	0.652863
Ile-Gly-Lys	26116.8	19785.2	27994.5	24632.2	23699.1	21518.9	21529.2	22249.1	23163.5	86206.4	23911.8	44427.2	19679.2	20764.4	20019.8	20154.4	-2094.64	0.905855
trans-4-Hydroxycyclohexanecarboxylate	399509	261039	392512	351020	442434	321174	185542	316383	253425	444020	375830	357758	241194	157287	230967	209816	-106567	0.66317
3-Oxopropanoate	279445	284779	271846	278690	226817	244132	280175	250375	284848	235090	243189	254376	241239	242159	251396	244932	-5443.19	0.97826
L-isoglutamine	18959.9	19510	16461.6	18310.5	14742.1	17836.3	16702	16426.8	20349	14886.5	17011.2	17415.6	21696.9	13018.2	16561.1	17092.1	665.29	1.0405
[FA methyl(5:1/5:2/8:0)] methyl 8-[3,5-epidioxy-2-(3-hydroperoxy-1-pentenyl)-cyclopentyl]-octanoate	116181	92927	165506	124871	162934	84543	88461.9	111980	79497.7	117334	78835.9	91889.1	112836	68735.4	74795.5	85455.5	-26524	0.763135
Dimethyl citraconate	866765	1.31469e+06	1.12881e+06	1.10342e+06	983346	745645	1.23188e+06	986958	924969	1.15362e+06	1.21011e+06	1.09623e+06	1037753	1.21867e+06	1.01364e+06	1.09002e+06	103064	1.10443
(R)-3-Hydroxy-3-methyl-2-oxopentanoate	49371.6	33414.3	43611.8	42132.5	49807.4	28473.8	34568.6	37616.6	49815.6	36101.6	41220.8	42379.3	32265.9	22343.2	25234.6	26614.6	-11002	0.707522
Urocanate	1.29766e+06	689578	771047	919430	739012	807283	916205	820833	776594	973262	834583	861480	724375	1.33853e+06	761973	941627	120794	1.14716
3-oxo-tetradecanoic acid	83028.8	61042.8	67497.6	70523	69842.5	64097.2	53982.1	62640.6	68148.9	72641.4	49344.2	63378.2	46776.9	48964.3	51349.2	49030.1	-13610.5	0.782721
L-2-Amino-3-oxobutanoic acid	11584	7646.69	9472.39	9567.7	8517.06	9015.28	7933.28	8488.54	9982.47	11000.4	7455.77	9479.56	7961.82	9007.08	10644.7	9204.52	715.983	1.08435
L-Ornithine	21250.7	23062.9	30021.6	24778.4	21812.5	11558.9	32484.2	21951.9	17103.1	20024.2	25957.1	21028.2	16436.3	47002.7	13477.6	25638.9	3687	1.16796
D-Ornithine	17137.9	17130.7	18235.4	17501.3	17610.4	11800.3	16979.5	15463.4	12968.4	18546.9	19783.7	17099.7	16872.8	17852.1	13613	16112.6	649.227	1.04198
[FA (11:2)] 2E,4E-undecadienoic acid	211954	176524	190357	192945	154318	169501	187541	170453	157465	177116	177201	170594	214794	171114	154106	180005	9551.4	1.05604
7-oxoheptanoate	384507	269089	376796	343464	353929	277845	277317	303030	325337	380815	272963	326371	303645	310787	291438	301957	-1073.42	0.996458
[FA methyl(12:1)] 2-methyl-2-dodecenoic acid	37936.9	27812.9	31935.1	32561.6	34751.8	22189.3	29099.3	28680.1	32488.8	37503.7	19622.1	29871.5	23519.4	19530.8	20982.3	21344.1	-7336.01	0.744213
[FA] Methyl jasmonate	163109	170683	203033	178942	146660	129830	196239	157576	151611	132303	203128	162348	73176.9	167442	132652	124424	-33152.7	0.789609
2,3-dioctanoylglyceramide	493237	758086	619527	623617	471405	497828	671320	546851	530372	693477	735577	653142	585929	661573	583391	610297	63446.5	1.11602
Oxalate	184949	129293	151183	155142	153784	110938	141630	135451	122655	135178	125127	127653	104952	113130	123846	113976	-21474.6	0.841458
CAI-1	625954	398050	553127	525710	654197	346545	375527	458756	478040	566077	352918	465678	378529	213908	424257	338898	-119859	0.738732
[Fv] Glabrachalcone	29923.1	35308.6	31556.2	32262.6	0	15859	68511.6	28123.6	20890.2	22963	50736.6	31529.9	8992.42	7978.27	23668.8	13546.5	-14577.1	0.481677
Nummularine F	85909.6	56437.5	90498.3	77615.1	76978.5	44919.1	81026.2	67641.3	93892.7	65122.3	75239.1	78084.7	52894.4	78271.6	49041.1	60069	-7572.26	0.888053
2S-Hydroxytetradecanoic acid	70335.1	59264.7	65864.7	65154.8	68768.3	51568.9	49884.4	56740.5	62097.8	57572.5	51247.9	56972.7	47755.1	32848.4	38115.5	39573	-17167.5	0.697438
[PR] Perillyl aldehyde	92479.2	163652	145787	133973	125525	98684.9	124915	116375	113819	128813	94353.3	112328	87709	157808	90605	112041	-4334.07	0.962758
2-acetamidoglucal	66300	75454	73572.8	71775.6	59244.4	61499.3	66283.6	62342.4	70877	54107.1	64921.6	63301.9	61724.1	63979.7	70463.9	65389.2	3046.8	1.04887
[FA hydroxy(7:0)] 2-hydroxy-heptanoic acid	91309.8	81407.9	92885.4	88534.4	76772.6	79716.2	74205.2	76898	56041.2	125860	87199.5	89700.1	90097.3	77949.4	111466	93171	16273	1.21162
L-Rhamnulose	35047	19894.9	71510	42150.6	31628	43219.5	34042.4	36296.7	31595.9	63233.5	34709.3	43179.6	25500.9	10010	25245.8	20252.3	-16044.4	0.557964
Shikimate	32938.5	22887.8	31693.8	29173.4	26448.6	21276.5	27467.8	25064.3	30252.4	34994.5	22869.4	29372.1	28758.6	24993.8	26127.5	26626.6	1562.34	1.06233
1,3,5-trimethoxybenzene	429880	279833	323081	344265	323687	254342	299743	292591	338195	337441	206314	293983	293665	190810	314840	266438	-26152.8	0.910617
Deoxyribose	20449.2	11428.1	20707.6	17528.3	18537	12647.2	13497.3	14893.8	18883.6	18570.1	30557.8	22670.5	12015.2	16227.1	12103	13448.4	-1445.4	0.902953
4-Heptyloxyphenol	143419	64041.1	141130	116197	94760.2	111866	87688.3	98104.8	76025.8	186120	182606	148251	62148.8	204576	113849	126858	28753.1	1.29309
3-Butylidene-7-hydroxyphthalide	606603	630184	588804	608530	548041	416544	571469	512018	513472	626746	616369	585529	511135	341232	496261	449543	-62475.2	0.877982
[FA dimethyl(13:0)] 2,5-dimethyl-2E-tridecenoic acid	48830.8	45362.7	39922.8	44705.4	32638.9	37315.9	42575.8	37510.2	35040.3	27607.1	31774.7	31474	33790.6	45676.4	38954.6	39473.9	1963.64	1.05235
1-Octanal	144336	130934	145972	140414	153413	117538	81668.8	117540	101617	155417	54402.7	103812	66415.6	50369.1	104766	73850.3	-43689.6	0.6283
Hexanoic acid	12459561	10250885	10689368	1.11333e+07	8498970	9503365	9920473	9.3076e+06	12331920	10176636	8447720	1.03188e+07	10428692	16933486	11705482	1.30226e+07	3.71495e+06	1.39913
Maleic acid	769883	580103	791376	713787	730499	532861	524150	595837	567630	768188	494676	610165	537745	481558	632489	550597	-45239.4	0.924074
6-hydroxy-indole-3-acetyl-valine	83596.4	106421	93388.7	94468.5	69955.7	85938.9	80363	78752.5	93931.4	77938.1	98396	90088.5	105769	92086.3	99695.7	99183.7	20431.1	1.25943
[FA hydroxy(22:0)] 13-hydroxy-docosanoic acid	509953	895310	1.03725e+06	814170	722816	527492	781774	677360	750753	851523	1019517	873931	881375	996891	805141	894469	217109	1.32052
[FA (10:0/2:0)] Decanedioic acid	148893	90443.4	189003	142780	148018	90834.4	116582	118478	104551	136795	92709.5	111352	93598.9	162163	90041.9	115268	-3210.23	0.972904
1-deoxy-tetradecasphing-13-enine	116957	150846	161242	143015	93485.6	117155	144933	118525	132226	127643	161364	140411	115276	152401	107162	124946	6421.54	1.05418
D-2-Amino-hexano-6-lactam	34744.5	36049.3	49692.9	40162.2	34196.6	32951.7	32537.1	33228.5	46318.3	40787.8	34185.6	40430.5	43713.9	17185.7	28832	29910.5	-3317.92	0.900148
Phenylpropanoate	295958	463224	479514	412899	269624	302383	450485	340831	445378	393531	442369	427092	426876	435650	407867	423464	82633.7	1.24245
[ST (4:0/4:0/4:0)] (5Z,7E)-(1S,3R,20R,22S)-24a-homo-9,10-seco-5,7,10(19)-cholestatrien-23-yne-1,3,22,25-tetrol	28569.1	27286.3	23328.4	26394.6	23138.8	16745.9	25392.4	21759	31337.4	23498.4	29365.8	28067.2	20194.8	27713.6	20572	22826.8	1067.76	1.04907
N-(quinolin-8-yl)methanesulfonamide	73635.1	158082	199696	143804	0	0	355110	118370	126534	125109	169192	140279	45972.5	0	0	15324.2	-103046	0.12946
4-(Trimethylammonio)but-2-enoate	28955.5	11578	14984.5	18506	11343.8	13355.6	20921.3	15206.9	32959.5	14570.4	39930	29153.3	10731.2	20557	11183.8	14157.4	-1049.53	0.930983
Sinapyl alcohol	755195	504535	542704	600811	656676	265510	557544	493244	465066	554067	376622	465252	592963	56747.2	550698	400136	-93107.5	0.811234
(2S)-2-Isopropylmalate	25060	15697.6	26783.4	22513.7	22149.2	16258.6	16936.2	18448	20567.2	30117.8	18649.5	23111.5	16570.8	14837	15300.6	15569.5	-2878.56	0.843964
[FA dioxo(8:0)] 4,7-dioxo-octanoic acid	161076	107323	131105	133168	92713.2	110856	123538	109036	130053	119884	139119	129685	109205	176801	110081	132029	22993.1	1.21088
2-oxosuberate	31967.9	19558.7	22701.8	24742.8	26691	13735.2	20032.1	20152.8	29127.8	24542.7	19663.9	24444.8	17603.3	58454.2	21300.6	32452.7	12299.9	1.61034
N-Acetylputrescine	8350.65	8164.87	10554.2	9023.25	7291.11	7653.1	7050.08	7331.43	7568.95	19050.2	8375.11	11664.8	7269.45	7878.29	6755.21	7300.98	-30.4467	0.995847
Nicotyrine	26166.5	20120.9	20958.5	22415.3	20358	18082.2	16128.1	18189.5	22977.3	24394.2	15582.5	20984.6	20023.4	22166.1	18411.6	20200.4	2010.92	1.11055
10-Oxodecanoate	117662	89976.1	134823	114154	114786	81597.7	80954.2	92445.9	104184	125552	74270.1	101336	88549.9	71109.5	64388.7	74682.7	-17763.2	0.807853
[FA (10:1/2:0)] 2E-Decenedioic acid	188263	137872	128246	151460	134424	105590	123802	121272	168972	149561	138693	152408	130809	411667	112803	218426	97154.6	1.80113
[FA (12:5)] 3,5,7,9,11-dodecapentaenoic acid	27032.3	38768.1	32646.9	32815.8	16798.8	25221.5	36792.9	26271.1	32762.4	26604.6	39003.1	32790	28129.4	27387.8	25137.6	26884.9	613.85	1.02337
Pentane-2,4-dione	335757	214400	229507	259888	259657	149279	214560	207832	209187	288796	202361	233448	199198	44330.5	245020	162850	-44982.4	0.783564
Dodecanoic acid	5713930	3.47434e+06	4533149	4.57381e+06	5035262	2.80194e+06	3104908	3.64737e+06	4538905	4.74631e+06	2894934	4.06005e+06	3.09576e+06	1.96944e+06	3.72425e+06	2.92981e+06	-717555	0.803268
[FA hydroxy(11:2/11:2)] 2R,9R-dihydroxy-3S,4S,7S,8S-diepoxy-5E,10-undecadien-1-ol	39485.6	35357.8	36063.6	36969	32842.3	27947.8	27516.7	29435.6	45759.2	35472.4	42369.9	41200.5	30958	30573.1	28402.9	29978	542.407	1.01843
Phthalate	400697	149710	318864	289757	423331	130659	136772	230254	307873	251867	152240	237327	174292	82334.9	184214	146947	-83306.8	0.638196
Tecostanine	31694.1	45990.3	44478.8	40721.1	21367.4	38847.2	36626.9	32280.5	29538.9	38694.1	39949.2	36060.8	45691.3	39430.4	27009.6	37377.1	5096.58	1.15788
5-Methoxytryptophol	102480	79734.2	133080	105098	78293.4	58074.9	113537	83301.7	76120.8	111689	86693.2	91500.9	86462.1	85410.1	83000	84957.4	1655.65	1.01988
Diethyl 2-methyl-3-oxosuccinate	54138.9	59183.4	62233.2	58518.5	42185.3	51251.9	45441.9	46293	65196.5	60255.7	44204.7	56552.3	38120.7	50632.6	45678.8	44810.7	-1482.32	0.96798
5-Methoxytryptophol	33864.3	30612.6	42000.5	35492.5	23091.5	21331.6	39710.2	28044.4	31187.8	49021.3	37511.3	39240.1	28666.5	26270.6	20114.4	25017.2	-3027.24	0.892056
Triethanolamine	482909	230258	212380	308516	169305	331639	229547	243497	188209	222585	293785	234860	180173	257615	218812	218866	-24630.5	0.898847
Sulfoacetate	60478.1	28096.6	36699.1	41757.9	42408.2	25508.5	29933.6	32616.8	42581	38344.4	31421.5	37449	30445.7	29318.2	36087.1	31950.4	-666.417	0.979568
Cucurbitacin S	842298	935141	974143	917194	512586	668796	964437	715273	972352	1.10684e+06	875256	984817	695758	944803	728887	789816	74542.8	1.10422
(S)-6-Hydroxynicotine	17526.4	18059.9	17141.5	17575.9	13481.2	12447.5	15189.5	13706.1	17617.7	18336.2	14692.5	16882.2	11070.8	4480.9	12842.8	9464.85	-4241.23	0.690559
LPA(0:0/18:1(9Z))	909178	907202	931144	915841	612642	533612	996065	714106	957114	1.13602e+06	886442	993192	786294	787573	822060	798642	84536	1.11838
[FA oxo,amino(6:0)] 3-oxo-5S-amino-hexanoic acid	85459.5	35276.8	73193.3	64643.2	80254.7	43386.3	26650.4	50097.1	83098.3	68342.1	34592.7	62011	73178.9	22614.9	78876.4	58223.4	8126.32	1.16221
1,6,6-Trimethyl-2,7-dioxabicyclo[3.2.2]nonan-3-one	174149	141050	150715	155305	152670	91877	116324	120290	147792	139010	113492	133431	130714	325619	133927	196753	76463.1	1.63565
Eugenol methyl ether	203407	120985	150369	158254	150765	95475.3	117992	121411	163412	211706	137679	170932	105075	66863.9	143726	105222	-16189	0.866659
Diethyl adipate	35390.6	14265.9	29806.7	26487.7	24537.1	13765.2	22428.5	20243.6	25590.9	41232.1	12865.9	26563	13974.3	14285.5	18123	15460.9	-4782.66	0.763745
7,8-diketopelargonate	327785	204275	331669	287910	220466	199398	239901	219922	232053	270385	182007	228148	208922	143987	198745	183884	-36037.3	0.836136
[FA methyl(14:0/2:0)] 3-methyl-tetradecanedioic acid	85597.2	53851.1	55556.9	65001.8	67164.8	29139.1	52620.7	49641.5	62530.9	60883.8	45595.6	56336.8	36082.5	16525	56259.2	36288.9	-13352.6	0.731019
10-Hydroxydecanoic acid	126305	76052.3	126000	109453	100781	67123.9	82771.9	83559	107683	108897	79291.8	98624	81997.9	45677.8	74727.2	67467.6	-16091.4	0.807425
12-Hydroxydodecanoic acid	145126	79800.6	101383	108770	96674.2	73613.3	76818.9	82368.8	81994.5	79180.9	70620.7	77265.4	61040.4	27526.6	52926.2	47164.4	-35204.4	0.5726
N-acetyl-demethylphophinothricin	15372	16487.9	26791.9	19550.6	15420.6	8134.44	20857.2	14804.1	6713.15	16802.2	24956	16157.1	14935.4	24572.1	10625.8	16711.1	1907.03	1.12882
Phenylacetone	726088	1.04486e+06	677500	816151	419716	492214	936768	616233	754069	783984	725816	754623	625819	674593	531488	610633	-5599.33	0.990914
[FA oxo(8:1)] 5-oxo-7-octenoic acid	179593	167498	166289	171127	132918	134896	118316	128710	185404	192165	122662	166744	164363	301252	131560	199058	70348.1	1.54656
Chlorimuron ethyl	17522	10916.1	14317.2	14251.8	16418.6	5559.29	9933.35	10637.1	10768.5	15200.1	0	8656.21	8808.87	0	10334.9	6381.26	-4255.81	0.599908
Diethyl (2R,3R)-2-methyl-3-hydroxysuccinate	41144	14170.6	25946.2	27086.9	29134.8	11880.7	19451.7	20155.8	31523.1	28119	17073.2	25571.8	14631.5	10140.1	17384.3	14052	-6103.76	0.697171
[FA oxo,hydroxy(4:0)] 9-oxo-15S-hydroxy-5Z,10Z,13E,17Z-prostatetraenoic acid	1.01636e+06	1.56602e+06	937822	1.1734e+06	695013	642452	1276686	871384	1.10406e+06	1.31236e+06	1129781	1.18207e+06	731087	1.12296e+06	818756	890935	19551.2	1.02244
1,2-Dehydrosalsolinol	110940	96417.7	96230.4	101196	70975.9	63783.2	89984.8	74914.7	80983	84905.2	131789	99225.7	67203.1	82717.7	94721.7	81547.5	6632.83	1.08854
[FA hydroxy(6:0)] 4-hydroxy-hexanoic acid	433401	252008	344936	343448	246810	258199	257733	254247	343589	350804	289778	328057	346922	191263	261172	266452	12204.9	1.048
Dodecanedioic acid	225822	118712	188505	177680	137904	115000	139524	130810	202317	199977	81115.2	161137	107511	61134.5	101564	90070	-40739.5	0.688558
Ethyladipicacid	94920.6	41794.7	68632.6	68449.3	71328.6	36660.8	42760.8	50250.1	82538	66597	35542.5	61559.2	36193.2	17109.3	43623.5	32308.7	-17941.4	0.642958
[FA (11:0/2:0)] Undecanedioic acid	50020	15922.1	31167.9	32370	33594.8	17201.4	20020.3	23605.5	34672.7	39173.4	14177.4	29341.2	20571.7	6680.92	26828.2	18026.9	-5578.58	0.763675
Ethyl (R)-3-hydroxyhexanoate	545411	284842	397067	409107	363100	206121	325087	298103	444119	350860	260787	351922	280681	202400	289703	257595	-40508	0.864114
[FA oxo(12:1)] 12-oxo-10E-dodecenoic acid	167870	117435	97783.1	127696	125815	56729.6	96233.2	92926.1	85106.5	135857	156255	125739	63473.8	63975.8	65536.4	64328.7	-28597.4	0.692256
D-Sorbitol	53044.1	12441.4	13918	26467.8	21216.6	17559.5	18920.2	19232.1	26023.2	13906.6	14414.4	18114.7	22245.9	34316.7	26680.1	27747.6	8515.48	1.44277
[FA (11:0/2:0)] Undecanedioic acid	53167	37932.2	88777.3	59958.8	45468.4	33902.8	51049.1	43473.4	45200.2	70012	38372.5	51194.9	43034.3	51101.8	35821	43319.1	-154.37	0.996449
[FA hydroxy(12:0)] 3S-hydroxydodecanoyl-CoA	1.82151e+06	1.49142e+06	1.38439e+06	1565774	1.15531e+06	885856	1363635	1.13493e+06	1.52681e+06	1.939e+06	1.33179e+06	1.5992e+06	1.18965e+06	1.07924e+06	989510	1.08613e+06	-48799.2	0.957003
9-Oxononanoic acid	579577	353193	481170	471313	474593	270774	271363	338910	584689	566211	254801	468567	277985	1.07826e+06	355938	570727	231817	1.68401
N-(3-oxooctanoyl)-L-homoserine	58905.3	30360.6	44805.8	44690.6	27403.6	49439.6	19529.6	32124.3	38649.1	42026.9	31375.9	37350.6	28663.1	40022.9	26845	31843.7	-280.607	0.991265
Diethyl 2-methyl-3-oxosuccinate	71101.9	56311.8	85977.9	71130.5	57603.5	62779.7	32840	51074.4	37374.3	76362	49424.4	54386.9	47738.1	43206.2	53798.3	48247.5	-2826.87	0.944652
2-hydroxy-undecanoic acid	53610.7	50216.2	73358.9	59061.9	44832.4	36058.7	46293.5	42394.9	45445	51826.3	46740.1	48003.8	42444.2	47340.3	54329.7	48038.1	5643.21	1.13311
4-Hydroxycinnamyl aldehyde	1.04404e+06	553908	674437	757462	716473	401902	503713	540696	573345	735079	445243	584556	587049	56611.5	536359	393340	-147356	0.72747
(9Z)-Tetradecenoic acid	154784	220489	156512	177262	131453	134055	105854	123788	98641.2	145287	191460	145129	143742	168764	119429	143978	20190.7	1.16311
Ethyl 3-oxohexanoate	283179	162550	267144	237624	259311	130339	106715	165455	179402	200071	189674	189715	153116	125023	163092	147077	-18378	0.888925
N-hydroxyvaline	500344	160413	236386	299048	332147	137646	151121	206971	287712	282278	135566	235185	167745	39070.4	299474	168763	-38207.9	0.815395
(2S)-2-Isopropyl-3-oxosuccinate	83690.5	81909.4	100619	88739.6	69314.7	48014.3	66704.5	61344.5	75998.3	113253	76831.2	88694.3	49957.5	96215.3	58349.8	68174.2	6829.73	1.11133
[FA oxo(8:0)] 3-oxo-octanoic acid	819650	481601	745891	682381	581800	444583	377882	468088	646658	749802	370610	589023	439788	220679	453076	371181	-96907.6	0.792972
[FA hydroxy(9:0)] 2-hydroxy-nonanoic acid	842270	552859	657364	684164	536262	411313	458711	468762	670210	647878	478697	598928	594538	143866	533212	423872	-44890.2	0.904237
2-Hydroxy-3-(4-hydroxyphenyl)propenoate	21936.9	9619.53	14576.5	15377.6	15858.9	6484.33	9261.55	10534.9	14293.8	17064.7	6427.42	12595.3	6220.47	6567.6	9406.08	7398.05	-3136.89	0.70224
3-Oxododecanoic acid	186461	139501	175184	167049	132753	121720	84657.6	113044	86930.3	168621	64994.4	106849	175148	46567.5	75337.7	99017.7	-14025.9	0.875925
Stachydrine	133999	69237	149637	117625	84340.4	95941.5	56689.6	78990.5	113421	194096	70257.7	125925	56697.9	77821.1	87592.1	74037	-4953.49	0.93729
Ile-Ser-Ser-Tyr	3259.15	5880.86	5289.39	4809.8	3045.23	3325.2	3178.77	3183.07	2913.05	5442.4	6227.67	4861.04	5450.75	10935.4	2817.78	6401.32	3218.25	2.01105
2-isocapryloyl-3R-hydroxymethyl-&gamma;-butyrolactone	235488	83429.3	140601	153173	149541	72784.1	80889.6	101071	167368	167519	90396.2	141761	75494.6	36641.4	110636	74257.3	-26814.2	0.734701
[FA (14:0/2:0)] Tetradecanedioic acid	135264	61852.1	81421.9	92845.9	72996.4	51254.9	56122.4	60124.6	92232.6	86699.5	63431.5	80787.9	72294.4	34587.3	61119.8	56000.5	-4124.09	0.931408
Traumatic acid	233604	68855.9	137897	146786	148833	57158.4	75129.2	93706.7	138330	123866	47816.3	103337	62427.5	52278.2	99269.3	71325	-22381.7	0.761151
3-Hydroxysebacicacid	46124.1	14414.5	41650.3	34063	35358.6	10960.9	18682.4	21667.3	32723.4	38592.7	12735.5	28017.2	17486.4	8937.61	22023.2	16149.1	-5518.18	0.745322
Apiole	136924	190999	148993	158972	98947	62166.8	141173	100762	161889	150959	152854	155234	139608	173255	172292	161719	60956.3	1.60495
L-Lysine 1,6-lactam	132634	64913.1	61245.9	86264.4	61318.8	39591.7	62956.1	54622.2	87761.5	258487	84680.6	143643	54415.3	32695.6	63959.9	50356.9	-4265.24	0.921914
[FA hydroxy(11:1)] 2-hydroxy-10-undecenoic acid	100246	65813.9	95297.5	87119	70844.3	58331.3	35523.9	54899.8	72358.1	89724.9	83461.4	81848.1	94474.5	68494.4	79103.3	80690.8	25790.9	1.46978
3-Oxo-4-methylpentanoic acid	270069	117144	160419	182544	120124	111978	109199	113767	162037	144758	105157	137317	98025.5	49968.3	132435	93476.2	-20290.7	0.821647
Herniarin	180991	174817	159153	171654	146849	102409	71165.1	106808	69280.3	89540.8	198338	119053	156279	281708	178929	205639	98831	1.92532
[FA (18:1)] 9Z-octadecenamide	114424	123324	148034	128594	29565	34917.1	173671	79384.3	108895	185045	162758	152233	42031.1	60412.1	35390	45944.4	-33439.8	0.57876
Perillic acid	18690.1	11132.8	14090.5	14637.8	13663.6	6146.24	6648.94	8819.61	14326.2	16797.6	15293.2	15472.3	7142.99	18014	24093.7	16416.9	7597.28	1.86141
Sinapoyl aldehyde	45462.1	22694.3	38239.4	35465.3	28703.8	13347.4	21739.6	21263.6	30869.7	29343.2	25657.2	28623.4	37631	0	23477.7	20369.6	-894.02	0.957955
11-bromo-undecanoic acid	85864.4	108967	95808.4	96880	0	0	170807	56935.8	36120.3	111492	87993	78535.1	13035.2	10508	0	7847.75	-49088	0.137835
6-Acetamido-2-oxohexanoate	79780	32462.3	35320.9	49187.7	23055.2	35308.9	24007	27457	51903	69991.1	17481.5	46458.5	20309	243706	61041.6	108352	80895	3.94624
Tuliposide B	53368.9	43465.1	41244.6	46026.2	0	0	74725.2	24908.4	58275.6	64031.9	57501.9	59936.5	11953.7	14916.9	8449.21	11773.3	-13135.1	0.472662
indolylmethylisothiocyanate	85168.7	94374.1	105030	94857.6	0	0	142129	47376.2	71628.6	109356	117470	99484.6	32464.6	23424.2	5041.57	20310.1	-27066.1	0.428698
2-p-Tolyl-5,6,7,8-tetrahydrobenzo[d]imidazo[2,1-b]thiazole	78029.9	144348	194883	139087	0	0	205834	68611.4	90579.7	137758	113025	113788	12329.2	23910	0	12079.8	-56531.6	0.176061
[FA oxo(15:0)] 4-oxo-pentadecanoic acid	52837.1	166641	140363	119947	68860.3	34237.5	66942.2	56680	78195.6	62701.6	79247.6	73381.6	82203.8	71729.4	155309	103081	46400.7	1.81864
octyl &alpha;-D-galactopyranoside	583027	149080	363924	365344	418097	0	88905.5	169001	285750	337256	83399.5	235469	136279	0	241071	125783	-43217.4	0.744277
[SP (4:0)] 1-deoxy-sphinga-6Z,9Z,12Z,15Z-tetraenine	206887	381802	298963	295884	107894	0	290838	132911	198786	346394	652023	399067	151630	80460.5	67087.8	99726.2	-33184.7	0.750324
Indoleamine	4.20111e+06	9995814	12014384	8.7371e+06	29873.5	82198.3	10660663	3.59091e+06	8.1674e+06	9444011	11103315	9.57157e+06	3.29744e+06	9883779	707277	4.6295e+06	1.03859e+06	1.28923
Indolylmethylthiohydroximate	29777.9	48977.4	44473.6	41076.3	0	0	49452.1	16484	26328	36306.5	50189.1	37607.9	13286.4	5101.27	5476.73	7954.81	-8529.24	0.482576
Borreline	87028.4	75968	168661	110553	0	0	130132	43377.5	73239.9	161330	162817	132462	27440	30775.3	0	19405.1	-23972.3	0.447355
[ST (3:0)] (5Z,7E)-(1S,3R,24R)-22-oxa-9,10-seco-5,7,10(19)-cholestatriene-1,3,24-triol	492643	327103	6.35807e+06	2.39261e+06	324108	325760	401889	350586	290138	338670	274676	301162	336428	115171952	339814	3.86161e+07	3.82655e+07	110.147
HEPES	9068.97	0	18354.8	9141.24	0	0	0	0	0	34631.8	0	11543.9	0	0	0	0	0	#DIV/0!
Purine	0	0	0	0	0	0	0	0	0	0	0	0	0	0	0	0	0	#DIV/0!
L-thiazolidine-4-carboxylate	0	0	0	0	0	0	0	0	0	0	0	0	0	0	0	0	0	#DIV/0!
4-Imidazolone-5-propanoate	0	0	0	0	0	0	0	0	0	0	0	0	9440.48	0	7556.95	5665.81	5665.81	#DIV/0!
8-Hydroxy-7-methylguanine	0	0	0	0	0	0	0	0	0	0	0	0	0	0	0	0	0	#DIV/0!
Ala-Lys-Ser-Arg	0	0	0	0	0	0	0	0	0	0	0	0	13320.6	13682.9	9777.39	12260.3	12260.3	#DIV/0!
Thr-His	0	0	0	0	0	0	0	0	0	0	0	0	0	0	0	0	0	#DIV/0!
5-Methylcytidine	0	0	0	0	0	0	0	0	0	0	0	0	0	0	0	0	0	#DIV/0!
8-Oxocoformycin	0	0	0	0	0	0	0	0	0	0	0	0	0	2731.86	0	910.62	910.62	#DIV/0!
glucosamine-1,6-diphosphate	0	0	0	0	0	0	0	0	0	0	0	0	14213.8	9322.45	16388.5	13308.3	13308.3	#DIV/0!
Trp-His	0	0	0	0	0	0	0	0	0	0	0	0	0	0	0	0	0	#DIV/0!

## Sheet: Ranked by Difference
Suppl Table 4: Peak intensity data for N. brasiliensis, cultured for 24 hr in normoxia and hypoxia (1% O2)
	Medium
Metabolite	Media Control O2 4h				Nb Control O2 4h				Media Low O2 24h				Nb Low O2 24h				Difference	Ratio
[ST (3:0)] (5Z,7E)-(1S,3R,24R)-22-oxa-9,10-seco-5,7,10(19)-cholestatriene-1,3,24-triol	492643	327103	6.35807e+06	2.39261e+06	324108	325760	401889	350586	290138	338670	274676	301162	336428	115171952	339814	3.86161e+07	3.82655e+07	110.147
Hexanoic acid	12459561	10250885	10689368	1.11333e+07	8498970	9503365	9920473	9.3076e+06	12331920	10176636	8447720	1.03188e+07	10428692	16933486	11705482	1.30226e+07	3.71495e+06	1.39913
MEP	32666608	33692800	31554228	3.26379e+07	30322976	28767886	30561504	29884122	34378436	28145008	30490734	31004726	30519632	31666010	38435344	3.35403e+07	3.65621e+06	1.12235
Succinate	282313	184629	295159	254034	359866	276198	251303	295789	237368	307667	203519	249518	1.24648e+06	1.70232e+06	1328699	1.42583e+06	1.13004e+06	4.82044
Gentioflavine	9975220	9453494	11633138	1.0354e+07	8979975	10181110	11853015	1.0338e+07	10660081	10602550	10011130	10424587	12191769	9037540	12918497	11382602	1.04457e+06	1.10104
Indoleamine	4.20111e+06	9995814	12014384	8.7371e+06	29873.5	82198.3	10660663	3.59091e+06	8.1674e+06	9444011	11103315	9.57157e+06	3.29744e+06	9883779	707277	4.6295e+06	1.03859e+06	1.28923
(R)-Lactate	297879	171259	300089	256409	945614	723657	669836	779702	292146	279151	223150	264816	1.36013e+06	2306766	1.28918e+06	1.65202e+06	872323	2.11879
L-Proline	276521	179390	163882	206597	1.54416e+06	1.39214e+06	1.17818e+06	1.37149e+06	191659	301103	180318	224360	2.046e+06	2.371e+06	2.16061e+06	2.19253e+06	821040	1.59865
L-Leucine	96884.2	54788.4	56702.5	69458.4	646570	598151	511002	585241	63008.2	63567.6	63388.3	63321.3	1.0046e+06	1188323	1.00951e+06	1.06748e+06	482239	1.824
sodium dodecyl sulfate	4431612	4256356	3.82667e+06	4.17155e+06	3917500	4613056	5218837	4583131	4.6506e+06	3.93965e+06	6.06102e+06	4.88376e+06	3.6096e+06	7.14048e+06	4.02008e+06	4.92338e+06	340254	1.07424
[FA (18:1)] 9Z-octadecenoic acid	2691169	2.72811e+06	2.74849e+06	2.72259e+06	2.42763e+06	2.33254e+06	2.86059e+06	2.54025e+06	2.63915e+06	2.75478e+06	2852146	2748691	2.80902e+06	3060343	2646040	2.83847e+06	298218	1.1174
Tetradecanoic acid	3.67395e+06	3.49495e+06	3.74485e+06	3.63792e+06	3.45545e+06	3.52307e+06	3791313	3.58995e+06	4.03522e+06	3.98477e+06	3.7495e+06	3.92316e+06	3325305	4717382	3.58356e+06	3.87541e+06	285469	1.07952
Betaine	168248	108540	121701	132830	2836411	2.85446e+06	2.66216e+06	2.78434e+06	327234	159211	200969	229138	2930131	3.51085e+06	2.73091e+06	3.0573e+06	272956	1.09803
9-Oxononanoic acid	579577	353193	481170	471313	474593	270774	271363	338910	584689	566211	254801	468567	277985	1.07826e+06	355938	570727	231817	1.68401
butylene	134983	198583	248292	193953	133994	193063	213330	180129	165245	202025	248197	205156	161505	840461	202434	401466	221337	2.22877
Hypoxanthine	18021	12473.4	16445.5	15646.6	432276	361630	338384	377430	19503.1	21823.3	18529.8	19952.1	616621	648134	520539	595098	217668	1.57671
[FA hydroxy(22:0)] 13-hydroxy-docosanoic acid	509953	895310	1.03725e+06	814170	722816	527492	781774	677360	750753	851523	1019517	873931	881375	996891	805141	894469	217109	1.32052
myo-Inositol	3.24285e+06	3.33534e+06	3.09887e+06	3.22568e+06	3173824	2.88577e+06	3.24549e+06	3.10169e+06	3.29436e+06	3.00202e+06	3.07646e+06	3.12428e+06	3.21198e+06	3.23701e+06	3451648	3.30021e+06	198518	1.064
Propanoate	23795.4	18840.9	22821.4	21819.2	20646	24535	19233.7	21471.5	20363.1	23448.6	15591.4	19801	164653	307175	180724	217517	196046	10.1305
triethyl phosphate	328150	306622	279198	304656	312580	333724	289184	311829	251096	361934	220617	277882	366506	856406	267040	496651	184822	1.5927
[FA (20:2)] N-(11Z,14Z-eicosadienoyl)-ethanolamine	236749	200010	198555	211771	165692	172927	429357	255992	243790	1.05275e+06	816785	704442	167622	1.06378e+06	77982.8	436463	180471	1.70499
Dimethyl adipate	224004	134096	241983	200028	188157	117076	240873	182035	205207	157812	217775	193598	164687	755583	125225	348498	166463	1.91446
Choline phosphate	22296.7	26784.3	22877.4	23986.1	1.47082e+06	1.44685e+06	1.14333e+06	1.35367e+06	19288.2	32576.2	21798.1	24554.2	1.47845e+06	1575682	1.47116e+06	1.50843e+06	154766	1.11433
Glyceraldehyde	2.73668e+06	2.67648e+06	2.55595e+06	2.65637e+06	2.53046e+06	2446569	2.51528e+06	2.49744e+06	2.73127e+06	2.53566e+06	2.51312e+06	2.59335e+06	2.57889e+06	2545124	2.82992e+06	2.65131e+06	153872	1.06161
5,8-tetradecadienal	496672	267975	661022	475223	971635	738721	1.33909e+06	1.01648e+06	1226455	290153	2.78552e+06	1.43404e+06	1.65436e+06	1.14997e+06	682141	1.16216e+06	145677	1.14331
L-Methionine	17687	16086.1	15594.2	16455.8	1.30941e+06	1.23587e+06	1.0963e+06	1.21386e+06	15427.5	18797.8	13422.6	15882.6	1.35782e+06	1.43167e+06	1.24048e+06	1.34332e+06	129463	1.10665
Butanoic acid	476006	255390	305108	345502	285194	495572	269023	349930	321541	382295	221847	308561	266465	609737	539770	471990	122061	1.34881
Urocanate	1.29766e+06	689578	771047	919430	739012	807283	916205	820833	776594	973262	834583	861480	724375	1.33853e+06	761973	941627	120794	1.14716
Pentacosanoylglycine	870201	1.529e+06	1.91569e+06	1.4383e+06	1.30419e+06	2.36424e+06	1.59632e+06	1.75491e+06	1.55522e+06	1530786	2.36945e+06	1.81849e+06	2015312	2.02145e+06	1.57471e+06	1.87049e+06	115577	1.06586
L-Arginine	129527	113749	121881	121719	487361	146231	449472	361021	31437	120283	130639	94119.7	353423	781313	267060	467265	106244	1.29429
L-Erythrulose	1.23151e+06	1.21626e+06	1.16934e+06	1.2057e+06	1.13715e+06	1085538	1.08979e+06	1.10416e+06	1.22032e+06	1.13337e+06	1.23878e+06	1.19749e+06	1.15111e+06	1.21507e+06	1262771	1.20965e+06	105493	1.09554
Pentanoate	1.53156e+06	864912	969450	1.12197e+06	1183958	1.50449e+06	744327	1.14426e+06	840997	1.43246e+06	1.05784e+06	1.11043e+06	966570	1.4829e+06	1.29615e+06	1.24854e+06	104282	1.09114
Dimethyl citraconate	866765	1.31469e+06	1.12881e+06	1.10342e+06	983346	745645	1.23188e+06	986958	924969	1.15362e+06	1.21011e+06	1.09623e+06	1037753	1.21867e+06	1.01364e+06	1.09002e+06	103064	1.10443
Picolinamide	363686	276173	295749	311870	343839	403113	251459	332804	277763	408822	311170	332585	523164	392189	389438	434930	102126	1.30687
sn-glycero-3-Phosphocholine	28862.1	38512.5	27129.3	31501.3	583598	507192	487034	525941	42705.3	171389	22460.9	78851.9	678540	531993	667250	625928	99986.2	1.19011
Herniarin	180991	174817	159153	171654	146849	102409	71165.1	106808	69280.3	89540.8	198338	119053	156279	281708	178929	205639	98831	1.92532
[FA (10:1/2:0)] 2E-Decenedioic acid	188263	137872	128246	151460	134424	105590	123802	121272	168972	149561	138693	152408	130809	411667	112803	218426	97154.6	1.80113
(S)-Methylmalonate semialdehyde	1.51656e+06	1.4176e+06	1.35188e+06	1.42868e+06	1.31882e+06	1414019	1312171	1.34834e+06	1.48539e+06	1.29763e+06	1.40351e+06	1.39551e+06	1.40031e+06	1.41673e+06	1.51094e+06	1.44266e+06	94324	1.06996
LPA(0:0/18:1(9Z))	909178	907202	931144	915841	612642	533612	996065	714106	957114	1.13602e+06	886442	993192	786294	787573	822060	798642	84536	1.11838
L-Carnitine	28266.3	24363.5	14719.1	22449.6	340022	262807	226173	276334	33911.1	21574	32769.6	29418.2	355670	351935	373933	360513	84178.4	1.30463
Perillyl alcohol	173027	119997	190716	161247	334377	239882	459180	344480	415893	111184	856996	461358	506801	453966	321889	427552	83072.1	1.24115
Phenylpropanoate	295958	463224	479514	412899	269624	302383	450485	340831	445378	393531	442369	427092	426876	435650	407867	423464	82633.7	1.24245
2,5-Dioxopentanoate	116486	85645.5	112186	104772	146954	74446.4	89301.4	103567	90337.9	109928	88480.5	96248.9	90245.9	379172	86320.2	185246	81678.5	1.78865
Xanthine	5311.19	6748.08	9748.04	7269.1	106563	92730	89016.7	96103.2	6632.81	7724.45	7870.15	7409.14	156687	216733	159916	177779	81675.3	1.84987
6-Acetamido-2-oxohexanoate	79780	32462.3	35320.9	49187.7	23055.2	35308.9	24007	27457	51903	69991.1	17481.5	46458.5	20309	243706	61041.6	108352	80895	3.94624
1,6,6-Trimethyl-2,7-dioxabicyclo[3.2.2]nonan-3-one	174149	141050	150715	155305	152670	91877	116324	120290	147792	139010	113492	133431	130714	325619	133927	196753	76463.1	1.63565
Cucurbitacin S	842298	935141	974143	917194	512586	668796	964437	715273	972352	1.10684e+06	875256	984817	695758	944803	728887	789816	74542.8	1.10422
2-Hydroxy-2,4-pentadienoate	2793295	2554319	2.49522e+06	2.61428e+06	2.61334e+06	2.46215e+06	2596745	2.55741e+06	2695606	2.48072e+06	2.44482e+06	2.54038e+06	2.52598e+06	2.51502e+06	2.84939e+06	2.63013e+06	72716.9	1.02843
Choline	13795.9	28044.7	11190.1	17676.9	194465	217554	198065	203361	19298.5	23861.2	16646.5	19935.4	282485	307787	231008	273760	70399.3	1.34618
[FA oxo(8:1)] 5-oxo-7-octenoic acid	179593	167498	166289	171127	132918	134896	118316	128710	185404	192165	122662	166744	164363	301252	131560	199058	70348.1	1.54656
2,3-dioctanoylglyceramide	493237	758086	619527	623617	471405	497828	671320	546851	530372	693477	735577	653142	585929	661573	583391	610297	63446.5	1.11602
Apiole	136924	190999	148993	158972	98947	62166.8	141173	100762	161889	150959	152854	155234	139608	173255	172292	161719	60956.3	1.60495
2-Oxooctadecanoic acid	405130	383244	358891	382422	333041	381724	454945	389903	479606	449300	443956	457621	342186	614492	394870	450516	60613	1.15546
3-(4-Hydroxyphenyl)lactate	0	0	0	0	55553.3	50699.3	46544.3	50932.3	0	0	2701.59	900.53	104746	126057	101678	110827	59894.9	2.17597
beta-Cymaropyranose	171967	108929	117985	132961	187956	161966	85478.4	145133	105369	162028	169146	145514	135408	316248	154621	202092	56958.9	1.39246
(+/-)-5-[(tert-Butylamino)-2'-hydroxypropoxy]-1,2,3,4-tetrahydro-1- naphthol	394885	466588	467860	443111	402361	379095	487109	422855	454140	421781	526536	467486	513580	492453	432231	479421	56566.3	1.13377
L-Glutamate	18251.7	15011.8	11526.6	14930	98234.9	99783.8	91749.1	96589.3	13727.8	11214.1	11970.8	12304.2	137847	143996	176739	152861	56271.5	1.58259
[FA (8:1)] 2Z-octenoic acid	99262	74151.4	79096.4	84169.9	79322.9	66596.4	94641.9	80187.1	88727.9	71969	74168.7	78288.5	78119.2	242439	79145.1	133235	53047.5	1.66155
Nicotinate	64964.4	71320.9	78925.4	71736.9	126718	93580.8	104224	108174	40244.2	44161.6	47493.5	43966.4	196481	147526	138063	160690	52515.7	1.48547
2-oxobut-3-enanoate	110601	137062	143929	130531	103338	127370	155003	128570	94089.3	129146	147886	123707	100574	337844	92858.4	177092	48521.7	1.37739
Piperidine	14085.7	13476.6	12647.1	13403.1	70888	76497.9	62600.7	69995.5	12865.1	12425.9	11516.2	12269.1	114310	130496	107513	117440	47444	1.67781
[FA oxo(15:0)] 4-oxo-pentadecanoic acid	52837.1	166641	140363	119947	68860.3	34237.5	66942.2	56680	78195.6	62701.6	79247.6	73381.6	82203.8	71729.4	155309	103081	46400.7	1.81864
Lacinilene C 7-methyl ether	248237	402960	285507	312235	220672	346828	303796	290432	306575	315615	356658	326283	370489	271535	364782	335602	45169.9	1.15553
Phenylacetaldehyde	1.37394e+06	1.34264e+06	1.27365e+06	1.33008e+06	1.13206e+06	1.11829e+06	1.74918e+06	1.33318e+06	1.90083e+06	1.04913e+06	1.71332e+06	1.55442e+06	1.37e+06	1.49407e+06	1262311	1.37546e+06	42283.3	1.03172
N-Formyl-L-methionine	107502	150789	89041.4	115777	170202	237491	143501	183731	203211	105974	110074	139753	214047	181043	282499	225863	42131.4	1.22931
trans-2-Dodecenoylcarnitine	190475	251143	239512	227043	220674	145661	311377	225904	257677	255511	288037	267075	296711	277735	229161	267869	41965.3	1.18577
5-Hydroxypentanoate	45507.9	45118.2	46649.6	45758.6	56335.2	44119.9	50300.9	50252	48317.2	49799.7	42186.8	46767.9	39604.1	177173	50835.1	89204.2	38952.2	1.77514
L-Alanine	21366.3	16847.2	16865.8	18359.8	73358.5	84196.4	60140.4	72565.1	13078.8	24243	13086.8	16802.9	101075	114791	106992	107619	35054.4	1.48307
ethyl-(2R)-methyl-(3S)-hydroxybutanoate	237966	113335	158280	169861	215007	115077	137372	155819	218755	182569	164704	188676	191177	265842	107002	188007	32188.3	1.20658
methoxyfuraneol (keto form)	67714.4	52643.9	59483.2	59947.2	65424.8	48929.8	56194.4	56849.7	61412.5	58371.8	42624.6	54136.3	63438.5	142071	53093.4	86201	29351.3	1.5163
4-Heptyloxyphenol	143419	64041.1	141130	116197	94760.2	111866	87688.3	98104.8	76025.8	186120	182606	148251	62148.8	204576	113849	126858	28753.1	1.29309
ubiquinol-1	17136.9	14378	7747.5	13087.5	6492.62	16245.8	13312.8	12017.1	23784.7	12725.8	14354.1	16954.9	17874.8	83225.4	14404.1	38501.4	26484.4	3.2039
[FA hydroxy(11:1)] 2-hydroxy-10-undecenoic acid	100246	65813.9	95297.5	87119	70844.3	58331.3	35523.9	54899.8	72358.1	89724.9	83461.4	81848.1	94474.5	68494.4	79103.3	80690.8	25790.9	1.46978
[FA dioxo(8:0)] 4,7-dioxo-octanoic acid	161076	107323	131105	133168	92713.2	110856	123538	109036	130053	119884	139119	129685	109205	176801	110081	132029	22993.1	1.21088
L-Lysine	12101.4	13716	13992	13269.8	69888.2	51882.6	80611.2	67460.7	10328.3	13554	12537.4	12139.9	68544.9	134978	66536.1	90019.8	22559.1	1.3344
Farnesoic acid	158040	76874.6	88669	107861	125412	127922	84802.2	112712	133276	165508	76283.1	125023	118362	168946	112533	133280	20568.2	1.18248
6-hydroxy-indole-3-acetyl-valine	83596.4	106421	93388.7	94468.5	69955.7	85938.9	80363	78752.5	93931.4	77938.1	98396	90088.5	105769	92086.3	99695.7	99183.7	20431.1	1.25943
(9Z)-Tetradecenoic acid	154784	220489	156512	177262	131453	134055	105854	123788	98641.2	145287	191460	145129	143742	168764	119429	143978	20190.7	1.16311
N1-Methyl-2-pyridone-5-carboxamide	22336.8	5359.78	19135	15610.5	27778.7	38728.7	48665.8	38391.1	13119.1	3377.99	22187.8	12895	55387.6	66759.9	52837.6	58328.4	19937.3	1.51932
[FA oxo,hydroxy(4:0)] 9-oxo-15S-hydroxy-5Z,10Z,13E,17Z-prostatetraenoic acid	1.01636e+06	1.56602e+06	937822	1.1734e+06	695013	642452	1276686	871384	1.10406e+06	1.31236e+06	1129781	1.18207e+06	731087	1.12296e+06	818756	890935	19551.2	1.02244
2-Methylpropanal O-methyloxime	43840.4	59501.2	86770.3	63370.6	73804.7	58357.7	52584.1	61582.2	65177	59292.8	73975.5	66148.4	69891.2	120597	52196.3	80894.7	19312.6	1.31361
D-Xylulose	251049	260658	253119	254942	250038	230987	265355	248794	247452	246044	238620	244039	261795	277791	263331	267639	18845.4	1.07575
3,4-Methylenedioxymethamphetamine	50338.2	50762.8	55611.7	52237.5	87332.9	67196.9	71431.8	75320.5	56768.6	46643.9	54774	52728.8	76539	114027	91377.2	93981.1	18660.6	1.24775
N-Formimino-L-glutamate	0	0	0	0	34846.3	42082.9	25592.1	34173.8	0	0	0	0	49061.2	29518.5	76247.2	51609	17435.3	1.51019
ubiquinone-1	115113	165557	134092	138254	120424	192137	190462	167674	135619	144426	132626	137557	190835	171858	191406	184700	17025.5	1.10154
[FA hydroxy(7:0)] 2-hydroxy-heptanoic acid	91309.8	81407.9	92885.4	88534.4	76772.6	79716.2	74205.2	76898	56041.2	125860	87199.5	89700.1	90097.3	77949.4	111466	93171	16273	1.21162
Adenine	47531.6	45558.7	38164.6	43751.6	53880.6	68689.4	44482.8	55684.3	55068.3	44354.8	37919.8	45781	66540.2	70640.2	78059.2	71746.5	16062.3	1.28845
L-Threonine	24426.5	22922.6	26120.5	24489.9	50222.4	51886.1	44854.4	48987.7	25308.1	21387.8	24150.6	23615.5	60259.4	62583.9	70210.9	64351.4	15363.8	1.31363
Adenosine	19201.4	23847.3	17194	20080.9	53255.6	41345.6	41946.6	45515.9	53502.6	18254.7	15825.2	29194.2	59569.5	62049.4	59782.7	60467.2	14951.3	1.32848
L-Asparagine	0	0	0	0	31266.9	0	0	10422.3	0	0	0	0	15112.2	31328.4	28052.1	24830.9	14408.6	2.38248
N2-Acetyl-L-aminoadipate	9568.28	4994.24	5159.3	6573.94	47069.2	45555.1	44450	45691.4	11136.5	5034.64	5546.97	7239.38	40146.9	65665.4	73751.8	59854.7	14163.3	1.30998
glucosamine-1,6-diphosphate	0	0	0	0	0	0	0	0	0	0	0	0	14213.8	9322.45	16388.5	13308.3	13308.3	#DIV/0!
Cantleyine	231432	153234	246710	210459	232653	157874	218871	203133	186532	182776	284771	218026	169216	230326	249039	216193	13060.8	1.0643
[FA hydroxy(18:2)] 9S-hydroxy-10E,12Z-octadecadienoic acid	69478.5	89525.3	64827.4	74610.4	59839.7	110933	69859.3	80210.7	61421.9	62574	84656.8	69550.9	63810.8	146663	68833.7	93102.5	12891.8	1.16072
D-Erythrulose	43606.5	29713.1	32798.7	35372.8	37419.9	37517.4	37032.9	37323.4	36319.9	29383.3	34278.4	33327.2	32890.6	86493.6	29843.8	49742.7	12419.2	1.33275
2-oxosuberate	31967.9	19558.7	22701.8	24742.8	26691	13735.2	20032.1	20152.8	29127.8	24542.7	19663.9	24444.8	17603.3	58454.2	21300.6	32452.7	12299.9	1.61034
Ala-Lys-Ser-Arg	0	0	0	0	0	0	0	0	0	0	0	0	13320.6	13682.9	9777.39	12260.3	12260.3	#DIV/0!
[FA hydroxy(6:0)] 4-hydroxy-hexanoic acid	433401	252008	344936	343448	246810	258199	257733	254247	343589	350804	289778	328057	346922	191263	261172	266452	12204.9	1.048
Triton X-100	0	71825.8	105963	59262.8	91569.5	96753.5	76930.1	88417.7	74215.5	70744.9	143262	96074.3	108976	73037.3	116027	99346.5	10928.8	1.1236
O-Propanoylcarnitine	4895.11	8348.3	8267.17	7170.19	22379.2	15523.6	10661.1	16188	5719.09	8992.9	4554.86	6422.28	29222.4	26541.7	24953.6	26905.9	10718	1.66209
Bendiocarb	33904.5	28733.1	25360.8	29332.8	69789.8	38087.6	62109.1	56662.1	16304.6	36650.1	15295.1	22749.9	46434.5	75877	77782.6	66698	10035.9	1.17712
[FA (5:2)] 2,4-pentadienoic acid	13615.9	23147	13487.7	16750.2	17870.2	40821.1	21190.9	26627.4	32652.2	15726.2	14524.7	20967.7	30819.3	39281.3	39431.4	36510.6	9883.24	1.37117
Ne,Ne dimethyllysine	3080.01	3987.34	3525.57	3530.97	38569.7	23400.3	39916.5	33962.2	3937.11	2586.72	5641.17	4055	37833.4	63328.3	29637.6	43599.8	9637.6	1.28377
Arecoline	258990	219358	278487	252278	202371	220586	270737	231231	248639	269793	229543	249325	236102	246822	239563	240829	9597.33	1.04151
[FA (11:2)] 2E,4E-undecadienoic acid	211954	176524	190357	192945	154318	169501	187541	170453	157465	177116	177201	170594	214794	171114	154106	180005	9551.4	1.05604
N-Acetyl-D-glucosamine	21157.9	16970.2	14739.9	17622.7	29419.6	31888.9	26330.1	29212.9	13059.5	15882	19687.3	16209.6	33167.4	36536.9	46531	38745.1	9532.25	1.3263
Phosphodimethylethanolamine	0	0	0	0	72612.3	61430.5	52151.8	62064.8	0	0	0	0	68907	74244.3	70830.1	71327.1	9262.28	1.14924
HSO3-	77854.3	62359.8	73051.6	71088.6	64399.4	57719.5	72272.2	64797	67186.3	73406.5	57706.2	66099.7	66545.3	68342.7	86967.8	73952	9154.95	1.14129
Ile-Thr-Thr-Tyr	5843	0	5681.44	3841.48	5699.75	5188.71	5456.08	5448.18	5717.2	3279.93	7739.27	5578.8	5207.84	36123.5	2470.41	14600.6	9152.41	2.6799
N-acetyl-(L)-arginine	0	0	0	0	4142.01	0	0	1380.67	0	0	0	0	13765.2	16583.7	0	10116.3	8735.64	7.3271
D-Sorbitol	53044.1	12441.4	13918	26467.8	21216.6	17559.5	18920.2	19232.1	26023.2	13906.6	14414.4	18114.7	22245.9	34316.7	26680.1	27747.6	8515.48	1.44277
[FA (20:0/2:0)] Eicosanedioic acid	103429	164286	142200	136638	114520	131685	145121	130442	155717	150730	157180	154542	133503	147945	134574	138674	8231.68	1.06311
2-oxobut-3-enanoate	78712.8	83489.5	83735	81979.1	79997.8	88632.9	86080.4	84903.7	88252.2	81749.6	72144.2	80715.3	87551.4	91753.8	100018	93107.6	8203.89	1.09663
[FA oxo,amino(6:0)] 3-oxo-5S-amino-hexanoic acid	85459.5	35276.8	73193.3	64643.2	80254.7	43386.3	26650.4	50097.1	83098.3	68342.1	34592.7	62011	73178.9	22614.9	78876.4	58223.4	8126.32	1.16221
[PG (17:0/14:0)] 1-heptadecanoyl-2-(9Z-tetradecenoyl)-sn-glycero-3-phospho-(1'-rac-glycerol) (Ammmonium salt)	451136	495602	482443	476393	510372	291048	555595	452338	619927	505236	533436	552867	434634	463729	481918	460094	7755.47	1.01715
Perillic acid	18690.1	11132.8	14090.5	14637.8	13663.6	6146.24	6648.94	8819.61	14326.2	16797.6	15293.2	15472.3	7142.99	18014	24093.7	16416.9	7597.28	1.86141
Methyl 2-(4-isopropyl-4-methyl-5-oxo-2-imidazolin-2-yl)-p-toluate	261267	240310	200852	234143	208863	281585	237425	242624	218132	222960	203853	214982	135739	513756	100778	250091	7466.82	1.03078
(2S)-2-Isopropyl-3-oxosuccinate	83690.5	81909.4	100619	88739.6	69314.7	48014.3	66704.5	61344.5	75998.3	113253	76831.2	88694.3	49957.5	96215.3	58349.8	68174.2	6829.73	1.11133
1,2-Dehydrosalsolinol	110940	96417.7	96230.4	101196	70975.9	63783.2	89984.8	74914.7	80983	84905.2	131789	99225.7	67203.1	82717.7	94721.7	81547.5	6632.83	1.08854
Cytidine	0	0	0	0	5097.73	0	0	1699.24	0	0	0	0	4239.3	4686.71	15976.3	8300.78	6601.54	4.88499
(R)-3-((R)-3-Hydroxybutanoyloxy)butanoate	20279.3	19773.8	18505.9	19519.7	22031.1	16575.9	18214.1	18940.4	19697.1	17852	18026.6	18525.2	16760.6	41102.9	18337.2	25400.2	6459.88	1.34106
1-deoxy-tetradecasphing-13-enine	116957	150846	161242	143015	93485.6	117155	144933	118525	132226	127643	161364	140411	115276	152401	107162	124946	6421.54	1.05418
Tributyrin	120186	215208	182980	172791	148355	134690	225647	169564	170503	168499	235708	191570	194049	177672	155479	175733	6169.01	1.03638
thiabendazole	0	0	0	0	14930	14016.8	14461.5	14469.4	0	0	0	0	16572.9	28973.3	16103.6	20549.9	6080.47	1.42023
2-Acetolactate	367762	389647	356900	371436	352928	335494	333492	340638	395275	360075	376104	377152	343178	316456	379984	346540	5901.76	1.01733
Glycerol	111490	90797.3	104823	102370	106687	104848	98520.5	103352	110394	90920.2	87868.9	96394.4	103106	123486	100816	109136	5784.42	1.05597
Creatinine	27291.9	15256.7	18520.2	20356.3	44907.6	44291.5	50124.5	46441.2	47331.7	22998	26940.7	32423.5	53067.8	60824.2	42548.3	52146.8	5705.56	1.12286
4-Imidazolone-5-propanoate	0	0	0	0	0	0	0	0	0	0	0	0	9440.48	0	7556.95	5665.81	5665.81	#DIV/0!
2-hydroxy-undecanoic acid	53610.7	50216.2	73358.9	59061.9	44832.4	36058.7	46293.5	42394.9	45445	51826.3	46740.1	48003.8	42444.2	47340.3	54329.7	48038.1	5643.21	1.13311
Pyruvate	15974.6	15651.5	12231.6	14619.2	58969.1	53854	54670.9	55831.3	15022.8	11786.1	14921.9	13910.2	57978.4	66083.9	58753.7	60938.7	5107.36	1.09148
[Fv] Calyxin A	33346.9	28279	25379.5	29001.8	32681.9	32923.6	29465.2	31690.2	37774.2	30012.5	35275.4	34354	35989.8	37082.5	37310.2	36794.2	5103.92	1.16106
3-Butynoate	45529.1	43666.4	40927.4	43374.3	40636.3	45994.1	38231.5	41620.7	46746.6	40477.1	46338.2	44520.6	40813.9	44290.3	55065.8	46723.3	5102.67	1.1226
Tecostanine	31694.1	45990.3	44478.8	40721.1	21367.4	38847.2	36626.9	32280.5	29538.9	38694.1	39949.2	36060.8	45691.3	39430.4	27009.6	37377.1	5096.58	1.15788
isopropyl &beta;-D-galactopyranoside	48246.9	80865.8	76731.2	68614.6	80746.6	61271.2	92888.5	78302.1	59851.9	73526.7	107952	80443.6	96160.4	70551.9	83428.6	83380.3	5078.17	1.06485
Xylitol	10797.4	0	0	3599.12	33573.5	34535.9	30647.6	32919	10341.2	3821.26	9580.62	7914.37	36083.1	39657.6	37680	37806.9	4887.9	1.14848
4-Methylpentanal	113238	53089.6	116884	94403.7	209686	134117	398384	247396	331085	64800.2	643296	346394	325396	274057	156895	252116	4720.15	1.01908
[PR] (1S,4R)-1-Hydroxy-2-oxolimonene	96681	77647.5	69310.9	81213.1	93460.9	69971.6	81474.1	81635.5	86629.4	77507.6	77538.7	80558.6	91406.5	82898.9	83771.7	86025.7	4390.19	1.05378
O-Acetylcarnitine	13726.1	10349.5	13088.4	12388	34120.5	30190.3	26996.5	30435.8	13110.8	15643.6	15998.5	14917.6	34981.8	33320.4	34889.2	34397.2	3961.38	1.13016
(-)-Salsolinol	106226	57462.8	76871.6	80186.7	88754.7	68139.1	68205.9	75033.2	58462.1	75046.9	52027.6	61845.5	80860.1	73455.4	82663.9	78993.1	3959.93	1.05278
L-Ornithine	21250.7	23062.9	30021.6	24778.4	21812.5	11558.9	32484.2	21951.9	17103.1	20024.2	25957.1	21028.2	16436.3	47002.7	13477.6	25638.9	3687	1.16796
ammonium persulfate	98306.9	104892	98662.7	100620	94001.3	80857.1	98567.2	91141.9	77052.1	99111.4	110249	95470.8	91184.9	104535	87938.2	94552.6	3410.78	1.03742
Ile-Ser-Ser-Tyr	3259.15	5880.86	5289.39	4809.8	3045.23	3325.2	3178.77	3183.07	2913.05	5442.4	6227.67	4861.04	5450.75	10935.4	2817.78	6401.32	3218.25	2.01105
Inosine	0	0	0	0	12512.5	8865.34	9414.39	10264.1	0	0	0	0	11097.9	11648	17648.7	13464.9	3200.8	1.31184
D-Glucono-1,5-lactone	68487.1	39609.9	40363.9	49487	49434.5	47439.8	46541.1	47805.1	41842.9	45756.6	61200.7	49600	54528.1	50839.7	47506.1	50957.9	3152.8	1.06595
2-acetamidoglucal	66300	75454	73572.8	71775.6	59244.4	61499.3	66283.6	62342.4	70877	54107.1	64921.6	63301.9	61724.1	63979.7	70463.9	65389.2	3046.8	1.04887
Psicofuranin	0	0	0	0	4704.65	4953.03	0	3219.23	0	0	0	0	4231.24	9907.41	3373.65	5837.43	2618.21	1.8133
(S)-2-Aceto-2-hydroxybutanoate	141551	110553	117548	123217	213712	125758	119125	152865	109833	170931	168175	149646	107270	226661	132482	155471	2606.53	1.01705
3-(4-Hydroxyphenyl)pyruvate	0	0	0	0	43916.3	34594.9	32775.2	37095.4	1961.83	0	0	653.943	38479.2	43459.4	36606.5	39515.1	2419.61	1.06523
L-Rhamnulose	3677.84	2940.66	3728.41	3448.97	22549	15350.2	19977.5	19292.3	3274.31	3270.18	3053.61	3199.37	17355.9	26721.2	21046.9	21708	2415.77	1.12522
N6,N6,N6-Trimethyl-L-lysine	0	0	0	0	10750.4	14909.6	11138.6	12266.2	0	0	2697.38	899.127	14696.5	14900.7	14190.9	14596	2329.84	1.18994
Furfural diethyl acetal	206502	205372	224262	212045	219474	199693	237780	218982	266659	235841	170751	224417	223025	207366	233230	221207	2224.75	1.01016
6-Pyruvoyltetrahydropterin	0	0	0	0	5534.08	6063.69	6210.05	5935.94	0	0	0	0	7277.35	10214.9	6962.3	8151.5	2215.56	1.37325
Glyoxylate	84438.8	86448.9	87574.2	86154	81776.1	87372.5	96596.6	88581.8	100949	83500.3	89828.3	91425.8	88386.6	81777.6	102212	90792.2	2210.45	1.02495
D-Galactosamine	0	0	0	0	6098.52	5568.4	3482.58	5049.83	0	0	0	0	7306.78	7997.32	6280.86	7194.99	2145.15	1.4248
Nicotyrine	26166.5	20120.9	20958.5	22415.3	20358	18082.2	16128.1	18189.5	22977.3	24394.2	15582.5	20984.6	20023.4	22166.1	18411.6	20200.4	2010.92	1.11055
Orotate	0	0	0	0	10149.2	8442.29	9508.45	9366.65	5700.51	0	0	1900.17	11782.8	12751.2	9480.21	11338.1	1971.44	1.21047
[FA dimethyl(13:0)] 2,5-dimethyl-2E-tridecenoic acid	48830.8	45362.7	39922.8	44705.4	32638.9	37315.9	42575.8	37510.2	35040.3	27607.1	31774.7	31474	33790.6	45676.4	38954.6	39473.9	1963.64	1.05235
Orotate(Fragment)	10903.2	9576.3	8067.63	9515.71	16537.6	24205.5	16644.9	19129.3	13910.3	9284.06	7825.47	10339.9	19356.2	23380.4	20483.8	21073.5	1944.15	1.10163
N-acetyl-demethylphophinothricin	15372	16487.9	26791.9	19550.6	15420.6	8134.44	20857.2	14804.1	6713.15	16802.2	24956	16157.1	14935.4	24572.1	10625.8	16711.1	1907.03	1.12882
O-Acetyl-L-homoserine	3013.52	2312.6	5315.36	3547.16	5677.21	3183.22	6545.63	5135.35	4590.08	3149.87	3016.41	3585.45	6978.26	6599.63	7052.98	6876.96	1741.6	1.33914
Indole-3-acetaldehyde	326321	269267	262458	286015	293259	265133	273587	277326	384080	314528	290508	329705	283676	229678	323720	279025	1698.48	1.00612
5-Methoxytryptophol	102480	79734.2	133080	105098	78293.4	58074.9	113537	83301.7	76120.8	111689	86693.2	91500.9	86462.1	85410.1	83000	84957.4	1655.65	1.01988
Thr-Ala	0	0	0	0	5067.4	0	0	1689.13	0	0	0	0	2604.32	4818.62	2483.33	3302.09	1612.96	1.9549
Shikimate	32938.5	22887.8	31693.8	29173.4	26448.6	21276.5	27467.8	25064.3	30252.4	34994.5	22869.4	29372.1	28758.6	24993.8	26127.5	26626.6	1562.34	1.06233
4-Guanidinobutanoate	27869.4	17595.1	26071.9	23845.5	39249.4	27694.3	34348.6	33764.1	64908.7	39149	59061.2	54372.9	26886.8	38061.2	40744.5	35230.8	1466.71	1.04344
Pantothenate	3565.08	2899.98	3525.43	3330.16	63719.9	49242.9	42477.6	51813.5	3868.79	4132.42	3708.53	3903.25	47612.1	56645.2	55551.6	53269.6	1456.15	1.0281
2,4-Dinitrophenylhydrazine	0	0	0	0	7391.11	4986.87	2104.36	4827.45	0	0	0	0	5201.57	7230.97	6044.6	6159.05	1331.6	1.27584
L-1-Pyrroline-3-hydroxy-5-carboxylate	311274	216205	275850	267777	211719	212097	337467	253761	320939	299284	350178	323467	198880	354286	211330	254832	1071.2	1.00422
[ST (4:0/4:0/4:0)] (5Z,7E)-(1S,3R,20R,22S)-24a-homo-9,10-seco-5,7,10(19)-cholestatrien-23-yne-1,3,22,25-tetrol	28569.1	27286.3	23328.4	26394.6	23138.8	16745.9	25392.4	21759	31337.4	23498.4	29365.8	28067.2	20194.8	27713.6	20572	22826.8	1067.76	1.04907
Uridine	0	0	0	0	7139.89	8030.44	3186.77	6119.03	0	0	0	0	6894.23	6444.53	8106.8	7148.52	1029.49	1.16824
1-(beta-D-Ribofuranosyl)-1,4-dihydronicotinamide	0	0	0	0	3997.38	3129.26	0	2375.55	0	0	0	0	2819.31	3972.07	3170.59	3320.66	945.11	1.39785
8-Oxocoformycin	0	0	0	0	0	0	0	0	0	0	0	0	0	2731.86	0	910.62	910.62	#DIV/0!
Pseudouridine	0	0	0	0	8823.14	10404.9	9820.45	9682.82	0	0	0	0	2954.04	13040.7	15751.2	10582	899.173	1.09286
Phosphite	31913.3	37155.8	32235.3	33768.1	40823.8	42473	34604.6	39300.5	42961.2	40544.3	34248.4	39251.3	38081.1	41936.9	40529.4	40182.5	882.02	1.02244
N-Acetyl-L-histidine	0	0	0	0	12004.9	8903.85	10952.7	10620.5	0	0	0	0	10664.1	10579.8	13204	11482.6	862.16	1.08118
Isodonal	28801.8	28890.7	31374.6	29689	25202.5	23818.1	37939.3	28986.7	37766.6	24286.6	37180	33077.8	30371.2	31071.7	28062	29835	848.29	1.02926
L-2-Amino-3-oxobutanoic acid	11584	7646.69	9472.39	9567.7	8517.06	9015.28	7933.28	8488.54	9982.47	11000.4	7455.77	9479.56	7961.82	9007.08	10644.7	9204.52	715.983	1.08435
L-isoglutamine	18959.9	19510	16461.6	18310.5	14742.1	17836.3	16702	16426.8	20349	14886.5	17011.2	17415.6	21696.9	13018.2	16561.1	17092.1	665.29	1.0405
D-Ornithine	17137.9	17130.7	18235.4	17501.3	17610.4	11800.3	16979.5	15463.4	12968.4	18546.9	19783.7	17099.7	16872.8	17852.1	13613	16112.6	649.227	1.04198
[FA (12:5)] 3,5,7,9,11-dodecapentaenoic acid	27032.3	38768.1	32646.9	32815.8	16798.8	25221.5	36792.9	26271.1	32762.4	26604.6	39003.1	32790	28129.4	27387.8	25137.6	26884.9	613.85	1.02337
Isocitrate	0	0	0	0	16013.5	14365.9	10808.4	13729.3	0	0	0	0	12799	16542.5	13678.8	14340.1	610.83	1.04449
[FA hydroxy(11:2/11:2)] 2R,9R-dihydroxy-3S,4S,7S,8S-diepoxy-5E,10-undecadien-1-ol	39485.6	35357.8	36063.6	36969	32842.3	27947.8	27516.7	29435.6	45759.2	35472.4	42369.9	41200.5	30958	30573.1	28402.9	29978	542.407	1.01843
D-Apiitol	35857.9	10405.2	20490	22251	21598.3	23244.5	30922.2	25255	27436.2	31391.3	73464.5	44097.3	27076.2	29521.8	20634.5	25744.2	489.18	1.01937
[FA hydroxy(18:1)] 9,10-dihydroxy-12Z-octadecenoic acid	52924.4	47175.4	39343.6	46481.2	45745.2	59597.8	49308.6	51550.5	50844	47870.8	42141.6	46952.1	39572.1	73477.7	42569.1	51872.9	322.423	1.00625
N6-Acetyl-L-lysine	13744.9	13274.4	12485.8	13168.4	16633.8	16538	13770.6	15647.4	15514.2	13946.9	12403.3	13954.8	17523.6	15690.6	14674.9	15963	315.593	1.02017
5,6-Dihydrothymine	22042.7	19377.7	22700.8	21373.7	73233.8	52297.9	53114	59548.6	23569.7	27398.6	18982.9	23317.1	51747.6	64448.2	62870.3	59688.7	140.13	1.00235
sn-Glycerol 3-phosphate	0	0	0	0	12091.9	10982	11096.2	11390	0	0	0	0	10479.5	10794.1	13108.6	11460.7	70.7	1.00621
D-Serine	8278.25	10369.8	9365.51	9337.86	10640.3	7878.33	8618.66	9045.77	10455.3	9986.67	10310.9	10250.9	9074.83	7925.86	10160.2	9053.64	7.86667	1.00087
HEPES	9068.97	0	18354.8	9141.24	0	0	0	0	0	34631.8	0	11543.9	0	0	0	0	0	#DIV/0!
Purine	0	0	0	0	0	0	0	0	0	0	0	0	0	0	0	0	0	#DIV/0!
L-thiazolidine-4-carboxylate	0	0	0	0	0	0	0	0	0	0	0	0	0	0	0	0	0	#DIV/0!
8-Hydroxy-7-methylguanine	0	0	0	0	0	0	0	0	0	0	0	0	0	0	0	0	0	#DIV/0!
Thr-His	0	0	0	0	0	0	0	0	0	0	0	0	0	0	0	0	0	#DIV/0!
5-Methylcytidine	0	0	0	0	0	0	0	0	0	0	0	0	0	0	0	0	0	#DIV/0!
Trp-His	0	0	0	0	0	0	0	0	0	0	0	0	0	0	0	0	0	#DIV/0!
N-Acetylputrescine	8350.65	8164.87	10554.2	9023.25	7291.11	7653.1	7050.08	7331.43	7568.95	19050.2	8375.11	11664.8	7269.45	7878.29	6755.21	7300.98	-30.4467	0.995847
Leu-Ala	0	0	0	0	9853.49	5969.65	0	5274.38	0	0	0	0	5774.07	0	9649.74	5141.27	-133.11	0.974763
4-Hydroxymethylphenylhydrazine	7370.39	7975.96	6942.04	7429.46	5648.17	8104.24	7319.76	7024.06	8266.96	7872.25	8999.24	8379.48	7228.41	6869.62	6537.71	6878.58	-145.477	0.979289
[FA (11:0/2:0)] Undecanedioic acid	53167	37932.2	88777.3	59958.8	45468.4	33902.8	51049.1	43473.4	45200.2	70012	38372.5	51194.9	43034.3	51101.8	35821	43319.1	-154.37	0.996449
N-Acetylglutamine	4865.26	4203.82	3499.27	4189.45	6614.63	8104.27	5006.23	6575.04	4413.82	4234.28	4487.79	4378.63	4994.72	9378.72	4855.78	6409.74	-165.303	0.974859
antimonite ion	7838.8	8069.01	9201.91	8369.91	10489.4	8040.6	10238.3	9589.43	9073.47	11653.4	11690.2	10805.7	11493.7	8749.15	7746.62	9329.83	-259.6	0.972929
N-(3-oxooctanoyl)-L-homoserine	58905.3	30360.6	44805.8	44690.6	27403.6	49439.6	19529.6	32124.3	38649.1	42026.9	31375.9	37350.6	28663.1	40022.9	26845	31843.7	-280.607	0.991265
Uracil	7297	9276.38	7643.05	8072.14	15316	20567.1	15929.3	17270.8	13878.4	8462.59	7825.47	10055.5	16553.6	16161.7	18000.2	16905.2	-365.64	0.978829
N6-Methyl-L-lysine	2956.92	5603.12	5517.15	4692.4	13692.8	6780.53	13755.6	11409.6	2217.45	4944.75	5039.35	4067.18	7556.95	18406.8	7063.07	11008.9	-400.7	0.964881
L-Methionine S-oxide	6950.04	7010.03	4511.6	6157.22	10884.2	10603.2	11664.1	11050.5	10049.9	7553.49	6177.47	7926.94	9297.15	10711.6	11925.5	10644.7	-405.777	0.96328
(R)-2,3-Dihydroxy-3-methylbutanoate	11102.4	8917.07	12735.8	10918.4	11519.1	11492.2	9168.83	10726.7	12674.1	13825.8	7681.65	11393.8	9792.4	11302.9	9691.17	10262.2	-464.557	0.956692
Sulfoacetate	60478.1	28096.6	36699.1	41757.9	42408.2	25508.5	29933.6	32616.8	42581	38344.4	31421.5	37449	30445.7	29318.2	36087.1	31950.4	-666.417	0.979568
LL-2,6-Diaminoheptanedioate	0	0	0	0	13501	0	10048.4	7849.8	0	0	0	0	0	11618.1	9589.37	7069.17	-780.633	0.900554
DL-Methionine sulfone	10951.4	10470.6	11375.1	10932.3	20319.5	16420.2	16544	17761.2	12853.5	13161.1	9227.34	11747.3	14423.2	20210	16295.5	16976.2	-785	0.955803
Homoarginine	0	0	1768.07	589.357	10409.1	4837.76	12031.4	9092.78	0	0	0	0	7427.7	11126.3	6110.05	8221.36	-871.42	0.904164
Sinapoyl aldehyde	45462.1	22694.3	38239.4	35465.3	28703.8	13347.4	21739.6	21263.6	30869.7	29343.2	25657.2	28623.4	37631	0	23477.7	20369.6	-894.02	0.957955
alpha-aminopimelate	2851.75	0	2063.81	1638.52	4190.63	3694.53	2704.89	3530.02	3021.15	1593.67	2196.02	2270.28	2499.34	2773.32	2456.9	2576.52	-953.497	0.729889
[FA (7:2)] 2,4-heptadienal	43126.9	35058.6	36758.9	38314.8	38203.8	46696.7	53133.9	46011.5	42009.3	44399.5	47388.4	44599.1	26369.6	66547	42219.5	45045.4	-966.097	0.979003
4-(Trimethylammonio)but-2-enoate	28955.5	11578	14984.5	18506	11343.8	13355.6	20921.3	15206.9	32959.5	14570.4	39930	29153.3	10731.2	20557	11183.8	14157.4	-1049.53	0.930983
7-oxoheptanoate	384507	269089	376796	343464	353929	277845	277317	303030	325337	380815	272963	326371	303645	310787	291438	301957	-1073.42	0.996458
5-Hydroxytryptophol	104852	100759	91988.7	99200.1	93794.2	95935.9	123356	104362	68363	87485.8	97769.1	84539.3	80441.4	136868	92261.8	103190	-1171.62	0.988774
D-Glucuronate	2676.61	3400.67	4407.82	3495.03	3010.54	5171.13	2801.44	3661.04	0	0	3048.81	1016.27	2416.87	2587.3	2446.42	2483.53	-1177.51	0.678368
Cardiospermin	5148.68	9765.63	10666.2	8526.85	8650.72	5607.62	9600.01	7952.78	5565	10243	5080.79	6962.94	5786.11	9694.96	4773.98	6751.68	-1201.1	0.848971
2-Hydroxyethanesulfonate	10671.1	5849.43	7583.04	8034.53	10022.7	7083.2	7770.58	8292.17	6658.44	5776.85	9066.3	7167.2	6842.26	6882.82	7538.5	7087.86	-1204.31	0.854765
Nicotyrine	30561.9	25258.9	25133.1	26984.6	29757.5	30067	30587.8	30137.4	27403.2	30119.1	33619.6	30380.7	29453.2	28168.8	28641.2	28754.4	-1383.06	0.954108
N-Acetylserotonin	0	0	0	0	9888.81	7387.77	8856.68	8711.09	0	0	0	0	11239	3481.15	7150.41	7290.18	-1420.91	0.836885
Chlorate	13484	10593.6	8997.18	11024.9	11501.1	9100.35	9852.8	10151.4	11107.1	8092.42	10218.9	9806.14	7418.86	8002.26	10741.4	8720.84	-1430.59	0.859075
Deoxyribose	20449.2	11428.1	20707.6	17528.3	18537	12647.2	13497.3	14893.8	18883.6	18570.1	30557.8	22670.5	12015.2	16227.1	12103	13448.4	-1445.4	0.902953
Benzofuran	12660.9	20965.7	10603.2	14743.3	14383.8	14284.3	14999	14555.7	13236	16080.2	12251.9	13856	13175	12219.2	13842.5	13078.9	-1476.83	0.89854
Diethyl 2-methyl-3-oxosuccinate	54138.9	59183.4	62233.2	58518.5	42185.3	51251.9	45441.9	46293	65196.5	60255.7	44204.7	56552.3	38120.7	50632.6	45678.8	44810.7	-1482.32	0.96798
Nitroethane	2627.09	2885.32	2620.78	2711.06	5480.63	5225.75	6181.46	5629.28	2991.5	3201.38	2433.83	2875.57	3253.58	5423.27	3385.63	4020.83	-1608.45	0.71427
Phosphonate	46720.6	49757.8	45371.7	47283.3	41837.2	47006.8	64611.3	51151.8	55274.3	52450.6	52478	53401	49932.1	48080.8	50471.2	49494.7	-1657.09	0.967605
4-Hydroxybutanoic acid	35772.5	22468.5	35323.4	31188.1	34040.7	34123.3	25071.5	31078.5	27603.7	32068.3	41481.5	33717.8	21869.9	32308.5	33999.9	29392.8	-1685.72	0.945759
4-Trimethylammoniobutanoate	10437.2	19880.5	8517.05	12944.9	20545.7	20799.2	23959.4	21768.1	10106.8	5635.49	15322.7	10355	17647	20662.5	21735.8	20015.1	-1752.99	0.91947
3-(Pyrazol-1-yl)-L-alanine	4929.6	3053.42	3037.58	3673.53	26360.8	21565.7	21297.1	23074.5	3052.24	4770.82	5707.69	4510.25	21824.9	23539.8	18538.4	21301	-1773.53	0.923139
indole-3-acetyl-valine	13371.5	16237.4	14774.1	14794.3	14395.5	15753.6	19282.1	16477	15383.3	12248	16500.9	14710.7	18464.1	11696.2	13720.8	14627	-1850.01	0.887722
L-Arabinonate	16799.5	12749.6	15512.2	15020.4	24641	16978.8	19840.6	20486.8	32442.5	13699.1	17816.7	21319.4	17121.1	19122.2	19232.9	18492.1	-1994.75	0.902632
5'-Oxoinosine	0	0	0	0	13060.5	11834.1	10762.1	11885.5	0	0	0	0	9030.25	11963.6	8673.54	9889.15	-1996.38	0.832033
5,6-Dihydrouracil	5749.42	10278.8	8351.13	8126.46	13470.9	14957.2	13443.5	13957.2	9599.78	10219.6	10761.2	10193.5	12194.1	11519.6	11966.3	11893.3	-2063.9	0.852127
Ile-Gly-Lys	26116.8	19785.2	27994.5	24632.2	23699.1	21518.9	21529.2	22249.1	23163.5	86206.4	23911.8	44427.2	19679.2	20764.4	20019.8	20154.4	-2094.64	0.905855
&gamma;-thiomethyl glutamate	0	0	0	0	11793	15345.6	9477.17	12205.3	0	0	0	0	9224.67	10175.6	10862.5	10087.6	-2117.65	0.826497
Formylanthranilate	25018.3	25151.8	23078.1	24416.1	20863.5	24113.3	21812	22262.9	21936.4	23219.3	20090.3	21748.7	21199.5	13943.5	24824.3	19989.1	-2273.86	0.897863
citraconate	20379.3	15204.5	19409.7	18331.2	23557.1	20179.4	22541.2	22092.5	22543.8	14196.2	18098.3	18279.4	20287.8	17852.7	20612.5	19584.3	-2508.23	0.886467
hexanamide	18732.5	29591	26611.4	24978.3	19657.9	15287.1	40937.9	25294.3	17256.9	16089.7	38290.7	23879.1	24390	23341.8	20218.6	22650.2	-2644.15	0.895465
[PR] Iridotrial	424264	339079	166848	310063	308056	284679	277618	290118	291186	379301	275393	315294	304658	312631	244688	287326	-2791.83	0.990377
Homogentisate	2533.53	2212.18	2173.84	2306.52	14516	10708	11564.9	12263	2668.51	2348.39	2488.93	2501.94	8979.09	9796.15	9609.52	9461.59	-2801.37	0.771558
Diethyl 2-methyl-3-oxosuccinate	71101.9	56311.8	85977.9	71130.5	57603.5	62779.7	32840	51074.4	37374.3	76362	49424.4	54386.9	47738.1	43206.2	53798.3	48247.5	-2826.87	0.944652
(2S)-2-Isopropylmalate	25060	15697.6	26783.4	22513.7	22149.2	16258.6	16936.2	18448	20567.2	30117.8	18649.5	23111.5	16570.8	14837	15300.6	15569.5	-2878.56	0.843964
3-Isopropenylpimelyl-CoA	338886	366026	427015	377309	327580	172382	528072	342678	441786	239781	408255	363274	297569	360345	361237	339717	-2961.18	0.991359
5-Methoxytryptophol	33864.3	30612.6	42000.5	35492.5	23091.5	21331.6	39710.2	28044.4	31187.8	49021.3	37511.3	39240.1	28666.5	26270.6	20114.4	25017.2	-3027.24	0.892056
2-Hydroxy-3-(4-hydroxyphenyl)propenoate	21936.9	9619.53	14576.5	15377.6	15858.9	6484.33	9261.55	10534.9	14293.8	17064.7	6427.42	12595.3	6220.47	6567.6	9406.08	7398.05	-3136.89	0.70224
2-Furoate	11894.4	12521.9	10298.4	11571.6	17109.5	15736.4	12281.2	15042.4	12340.2	8519.64	11659	10839.6	13204.1	11287.6	11201.6	11897.8	-3144.6	0.79095
[FA (10:0/2:0)] Decanedioic acid	148893	90443.4	189003	142780	148018	90834.4	116582	118478	104551	136795	92709.5	111352	93598.9	162163	90041.9	115268	-3210.23	0.972904
D-2-Amino-hexano-6-lactam	34744.5	36049.3	49692.9	40162.2	34196.6	32951.7	32537.1	33228.5	46318.3	40787.8	34185.6	40430.5	43713.9	17185.7	28832	29910.5	-3317.92	0.900148
L-Tyrosine	21847.6	18793.9	15479.9	18707.1	248666	217759	189483	218636	14360.1	20982.3	12356.9	15899.8	221577	222330	201731	215213	-3423.53	0.984341
NG,NG-Dimethyl-L-arginine	3151.75	6873.24	2026.16	4017.05	103220	61754.6	80514.8	81829.8	2649.64	2555.72	2559.18	2588.18	77937.3	82333.1	74431.6	78234	-3595.82	0.956057
Camoensine	74152.3	83995	76481.6	78209.7	80204.4	79586.4	93302.8	84364.5	70941.8	69825.9	81791.2	74186.3	77048.9	87353.1	76823.5	80408.5	-3956.04	0.953108
(R)-2-Hydroxyglutarate	63389.7	36170.2	51412.2	50324.1	72871.6	38316.4	79096	63428	48070.3	68712.6	58963.4	58582.1	52762.8	74798.3	50554.1	59371.7	-4056.29	0.936049
L-Pipecolate	27206.7	46028.3	24709.2	32648	47612	33570.4	36952.9	39378.5	27068.6	23881.6	24956.2	25302.1	35573.7	34715.3	35526.1	35271.7	-4106.76	0.89571
[FA (14:0/2:0)] Tetradecanedioic acid	135264	61852.1	81421.9	92845.9	72996.4	51254.9	56122.4	60124.6	92232.6	86699.5	63431.5	80787.9	72294.4	34587.3	61119.8	56000.5	-4124.09	0.931408
(S)-6-Hydroxynicotine	17526.4	18059.9	17141.5	17575.9	13481.2	12447.5	15189.5	13706.1	17617.7	18336.2	14692.5	16882.2	11070.8	4480.9	12842.8	9464.85	-4241.23	0.690559
Chlorimuron ethyl	17522	10916.1	14317.2	14251.8	16418.6	5559.29	9933.35	10637.1	10768.5	15200.1	0	8656.21	8808.87	0	10334.9	6381.26	-4255.81	0.599908
L-Lysine 1,6-lactam	132634	64913.1	61245.9	86264.4	61318.8	39591.7	62956.1	54622.2	87761.5	258487	84680.6	143643	54415.3	32695.6	63959.9	50356.9	-4265.24	0.921914
(R)-1-Aminopropan-2-ol	14007.2	14422.1	16193.1	14874.1	14901.4	18578.4	22155.7	18545.2	23430.1	17872.7	16704.2	19335.7	14053.7	12730.9	15938.5	14241	-4304.16	0.76791
[PR] Perillyl aldehyde	92479.2	163652	145787	133973	125525	98684.9	124915	116375	113819	128813	94353.3	112328	87709	157808	90605	112041	-4334.07	0.962758
Diethyl adipate	35390.6	14265.9	29806.7	26487.7	24537.1	13765.2	22428.5	20243.6	25590.9	41232.1	12865.9	26563	13974.3	14285.5	18123	15460.9	-4782.66	0.763745
N-hydroxyisoleucine	78272.8	50542.1	62436	63750.3	57627.2	70961.4	46464.7	58351.1	61196.3	74410.2	80632.9	72079.8	46053.2	44317.1	70020.5	53463.6	-4887.54	0.916239
Ethyl cinnamate	37942.5	30065.7	25654.6	31220.9	32199.3	34643	48451.7	38431.3	39553.3	30426.9	39081.2	36353.8	34522.1	37198.1	28869.1	33529.8	-4901.56	0.872459
Stachydrine	133999	69237	149637	117625	84340.4	95941.5	56689.6	78990.5	113421	194096	70257.7	125925	56697.9	77821.1	87592.1	74037	-4953.49	0.93729
pentane-1,3,4,5-tetracarboxylate	0	0	0	0	35000.9	29641.6	30854.7	31832.4	0	0	0	0	27610.4	27402.3	25569.7	26860.8	-4971.63	0.843819
Rovrol	0	0	0	0	12655.7	12166.7	7602.4	10808.2	0	0	0	0	9510.46	0	7898.79	5803.08	-5005.17	0.536912
Indole	4594.91	4972.32	8535.32	6034.18	23897	25300.5	18071.3	22422.9	5309.94	8435.43	5480.71	6408.69	21056.7	14576	16405.2	17346	-5076.97	0.773581
Phenylacetic acid	0	0	0	0	10375.2	8958.42	9492.28	9608.64	0	2773.82	0	924.607	4729.4	4620.34	3683.78	4344.51	-5264.14	0.452146
L-4-Hydroxyglutamate semialdehyde	17103.4	13949	15545.6	15532.7	77590.1	65966	88460.6	77338.9	16062.9	15599.8	18380.4	16681.1	71327.5	84276.9	60383.6	71996	-5342.95	0.930915
3-Oxopropanoate	279445	284779	271846	278690	226817	244132	280175	250375	284848	235090	243189	254376	241239	242159	251396	244932	-5443.19	0.97826
4-Oxocyclohexanecarboxylate	26076.2	22473.5	22109.2	23553	24448.6	20488.4	22130.6	22355.9	21671.2	30202.1	16723.2	22865.5	20609.9	12778	17277.6	16888.5	-5467.39	0.755438
3-Hydroxysebacicacid	46124.1	14414.5	41650.3	34063	35358.6	10960.9	18682.4	21667.3	32723.4	38592.7	12735.5	28017.2	17486.4	8937.61	22023.2	16149.1	-5518.18	0.745322
[FA (11:0/2:0)] Undecanedioic acid	50020	15922.1	31167.9	32370	33594.8	17201.4	20020.3	23605.5	34672.7	39173.4	14177.4	29341.2	20571.7	6680.92	26828.2	18026.9	-5578.58	0.763675
Phenylacetone	726088	1.04486e+06	677500	816151	419716	492214	936768	616233	754069	783984	725816	754623	625819	674593	531488	610633	-5599.33	0.990914
Benzyl (2R,3S)-2-methyl-3-hydroxybutanoate	63623.6	52764.5	68116.4	61501.5	59560.5	46241.9	62714.2	56172.2	70050	53880.5	73935.5	65955.3	66360.1	33194.3	52032.2	50528.9	-5643.31	0.899535
Diethyl (2R,3R)-2-methyl-3-hydroxysuccinate	41144	14170.6	25946.2	27086.9	29134.8	11880.7	19451.7	20155.8	31523.1	28119	17073.2	25571.8	14631.5	10140.1	17384.3	14052	-6103.76	0.697171
Vinylacetylglycine	61706.9	60877.4	66085.4	62889.9	67356.2	65118.5	91542.8	74672.5	70910.5	61616.5	62702.1	65076.4	63585.4	67494.3	74493.6	68524.4	-6148.08	0.917666
Octadecanamide	207257	242166	304237	251220	212521	185996	291332	229949	216314	320281	348398	294998	239625	234716	195992	223444	-6505.44	0.971709
Sulcatone	60531.3	35878.7	53651.1	50020.3	112451	72056.4	202705	129071	146525	37171.3	290384	158027	157222	127162	83289	122558	-6512.72	0.949541
[FA hydroxy(15:0)] 2-hydroxy-pentadecanoic acid	44773.5	34684.9	44128.1	41195.5	49361.3	33703.6	31523.3	38196.1	43601.7	38897.3	30498.8	37666	38604.9	24748.3	31675.6	31676.3	-6519.78	0.829307
N(pi)-Methyl-L-histidine	5039.35	5096.86	3903.11	4679.77	73715.3	65072.1	70143.6	69643.7	4433.87	4499.2	3810.61	4247.89	62839.5	73066.7	53054.6	62986.9	-6656.73	0.904417
cis-Aconitate	6532.17	6488.56	9057.83	7359.52	17353.3	15370.8	17015.8	16579.9	2810.7	3306.74	3221.12	3112.85	8382.31	12269.8	9005.6	9885.89	-6694.06	0.596256
myristic amide	97352.8	107300	101698	102117	105138	106886	119216	110413	92166.9	106214	113298	103893	93570.9	112998	104225	103598	-6815.15	0.938276
Asp-Val-Pro-Ser	14889.5	8489.31	22600.5	15326.4	10252.7	21166.1	14420.1	15279.6	11103.6	19764.8	14299.3	15055.9	11515	3692.79	10101.4	8436.42	-6843.23	0.552134
[FA oxo(13:0)] 2-oxo-tridecanoic acid	52265.8	37290.3	43987	44514.4	46437	33048.4	44324.3	41269.9	43762.7	50307.8	37852.8	43974.4	32037.8	29756.2	40337.1	34043.7	-7226.2	0.824904
[FA methyl(12:1)] 2-methyl-2-dodecenoic acid	37936.9	27812.9	31935.1	32561.6	34751.8	22189.3	29099.3	28680.1	32488.8	37503.7	19622.1	29871.5	23519.4	19530.8	20982.3	21344.1	-7336.01	0.744213
Nummularine F	85909.6	56437.5	90498.3	77615.1	76978.5	44919.1	81026.2	67641.3	93892.7	65122.3	75239.1	78084.7	52894.4	78271.6	49041.1	60069	-7572.26	0.888053
2,3-Dimethylmaleate	159879	179663	164292	167945	179863	147242	210848	179318	172596	152797	166720	164038	162955	164626	186874	171485	-7833.19	0.956317
ethylpyruvate	128566	132947	117018	126177	104038	108813	185123	132658	182618	122670	151563	152284	139592	125949	107711	124417	-8240.62	0.937881
Guanine	0	0	0	0	25054.4	28005.1	20772.5	24610.7	0	0	0	0	16613.7	18487.6	13784.8	16295.4	-8315.3	0.662126
[FA trihydroxy(4:0)] 2,3,4-trihydroxy-butanoic acid	50540.4	33986	37016	40514.1	91637.6	79335.6	81895.9	84289.7	56740.2	44382.8	43903.6	48342.2	74977.2	76817.4	76021.3	75938.6	-8351.09	0.900924
D-Glucosamine	806199	852469	794935	817868	844723	796586	996702	879337	885055	781503	732055	799538	859933	830804	921927	870888	-8449.25	0.990391
Indolylmethylthiohydroximate	29777.9	48977.4	44473.6	41076.3	0	0	49452.1	16484	26328	36306.5	50189.1	37607.9	13286.4	5101.27	5476.73	7954.81	-8529.24	0.482576
ancymidol	159460	190132	178277	175956	175712	155579	186661	172651	182552	173992	175478	177341	161473	150393	180247	164038	-8613.09	0.950113
[FA (12:3)] 5,8,11-dodecatriynoic acid	62621.9	35250.6	47109.7	48327.4	60425.8	65816.2	88224.3	71488.8	83754.9	36464.9	87914.2	69378	55621.2	74943.8	57997.3	62854.1	-8634.68	0.879216
D-Glycerate	40521.6	34066.1	37741.7	37443.1	54961.4	36641.9	50303.7	47302.3	47245	41166.1	45435.1	44615.4	41922.1	32194	41341.9	38486	-8816.35	0.813617
N-(3-Oxooctanoyl)homoserine lactone	40648.5	15626.5	36946.3	31073.8	22887.1	43341.8	42384.2	36204.4	48544.1	62167.1	29052.3	46587.8	21671.8	36597.5	23857.8	27375.7	-8828.67	0.756144
Brunfelsamidine	3456.7	4154.44	5518.03	4376.39	78199.9	63480.3	73356.8	71679	4051.27	4831.21	3775.75	4219.41	64517.7	74158	49814.7	62830.1	-8848.88	0.876549
[FA hydroxy(9:1)] 4-hydroxy-2-nonenal	86658.5	72286.8	88176.9	82374.1	85630.8	69333.3	83787.2	79583.7	89822.8	86840.6	83285.9	86649.8	81894.5	64203.4	65229.7	70442.5	-9141.22	0.885137
3-Hydroxyhexadecadienoylcarnitine	134019	144932	167045	148665	122486	159180	207136	162934	157521	149540	155997	154353	149706	158021	153136	153621	-9313.04	0.942842
Kavapyrone	141953	139349	134854	138719	143236	221793	220277	195102	204297	179719	200577	194864	165667	152128	236823	184873	-10229.4	0.947569
L-Aspartate	13685	11820.5	9487.38	11664.3	55866.5	58151.3	63495.9	59171.2	11066.3	11798.5	11914.9	11593.2	39765.8	53217.8	53482.9	48822.2	-10349.1	0.8251
Nonate	260531	170383	222292	217735	198749	220499	186849	202033	197991	226452	197509	207317	190361	210982	173504	191616	-10416.8	0.94844
DMNT	53215.4	51185.1	54844.3	53081.6	142460	62750.3	172562	125924	70473	55844.7	298449	141589	188403	109650	47754.2	115269	-10655.2	0.915384
(R)-3-Hydroxy-3-methyl-2-oxopentanoate	49371.6	33414.3	43611.8	42132.5	49807.4	28473.8	34568.6	37616.6	49815.6	36101.6	41220.8	42379.3	32265.9	22343.2	25234.6	26614.6	-11002	0.707522
Met-Trp-Trp-Gly	51208.2	45000	46302.5	47503.6	60942.6	63549.6	75644.6	66712.3	43253.8	60907.2	52031.7	52064.3	53712.6	53904.2	59421.6	55679.4	-11032.9	0.83462
Bakankoside	0	0	0	0	35735.8	24928	33826.1	31496.7	0	0	0	0	17459.8	19808.1	23052.3	20106.7	-11389.9	0.638376
1-(3,4-dimethoxylphenyl)ethane-1,2-diol	180272	141684	153314	158423	164236	138059	142833	148376	206405	157031	139262	167566	139674	125616	144016	136435	-11940.6	0.919525
Methyloxaloacetate	0	0	0	0	64069.2	57079.9	52003.1	57717.4	0	0	0	0	36285.7	46269.8	52266.5	44940.7	-12776.7	0.778633
Tuliposide B	53368.9	43465.1	41244.6	46026.2	0	0	74725.2	24908.4	58275.6	64031.9	57501.9	59936.5	11953.7	14916.9	8449.21	11773.3	-13135.1	0.472662
[FA amino(12:0)] 12-amino-dodecanoic acid	420314	825637	940426	728792	522470	870558	889779	760936	705551	699827	1109067	838148	731908	1.03759e+06	473482	747661	-13274.7	0.982555
[FA methyl(14:0/2:0)] 3-methyl-tetradecanedioic acid	85597.2	53851.1	55556.9	65001.8	67164.8	29139.1	52620.7	49641.5	62530.9	60883.8	45595.6	56336.8	36082.5	16525	56259.2	36288.9	-13352.6	0.731019
3-oxo-tetradecanoic acid	83028.8	61042.8	67497.6	70523	69842.5	64097.2	53982.1	62640.6	68148.9	72641.4	49344.2	63378.2	46776.9	48964.3	51349.2	49030.1	-13610.5	0.782721
Tetracosanoic acid	33981.4	29123.1	30843.3	31315.9	27229.7	84771.9	35922.7	49308.1	20753.5	27820.4	31674.1	26749.3	24388.2	32437.8	49883.8	35569.9	-13738.2	0.721381
Suberic acid	71567.2	69743.4	110090	83800.1	106147	92474.6	67101.9	88574.4	70034.1	115903	75856	87264.4	57971.2	124342	42116.1	74809.8	-13764.6	0.844598
3-Oxododecanoic acid	186461	139501	175184	167049	132753	121720	84657.6	113044	86930.3	168621	64994.4	106849	175148	46567.5	75337.7	99017.7	-14025.9	0.875925
[Fv] Glabrachalcone	29923.1	35308.6	31556.2	32262.6	0	15859	68511.6	28123.6	20890.2	22963	50736.6	31529.9	8992.42	7978.27	23668.8	13546.5	-14577.1	0.481677
[6]-Gingerol	537778	366238	384355	429457	438707	313356	417957	390007	485463	378633	444720	436272	377955	375707	371493	375052	-14954.9	0.961655
[FA hydroxy(13:0)] 2-hydroxy-tridecanoic acid	61746.9	54753.9	57305.7	57935.5	66524.1	49479.3	52792	56265.1	55443.3	62976	50153.6	56191	49146.1	28674.7	46040.6	41287.1	-14978	0.733796
Guanosine	0	0	0	0	29147.5	31884	26625.7	29219.1	0	0	0	0	13495.5	13482.5	15255.5	14077.8	-15141.3	0.481802
L-rhamnitol	108204	142925	129334	126821	85337.7	172833	133724	130631	128597	119908	137424	128643	109137	118588	118264	115330	-15301.8	0.882863
2-Methylcholine	86266.1	146236	137470	123324	90379.8	167882	119787	126016	101736	102249	146039	116675	117770	114658	99536.7	110655	-15361.3	0.878101
N-Butyryl-L-homoserine lactone	65342.5	76549.6	86485.2	76125.8	73142.7	69724.9	87265	76710.8	86690.6	84836.1	90906.4	87477.7	64137.3	62155.7	56131.7	60808.2	-15902.6	0.792694
L-Rhamnulose	35047	19894.9	71510	42150.6	31628	43219.5	34042.4	36296.7	31595.9	63233.5	34709.3	43179.6	25500.9	10010	25245.8	20252.3	-16044.4	0.557964
10-Hydroxydecanoic acid	126305	76052.3	126000	109453	100781	67123.9	82771.9	83559	107683	108897	79291.8	98624	81997.9	45677.8	74727.2	67467.6	-16091.4	0.807425
Eugenol methyl ether	203407	120985	150369	158254	150765	95475.3	117992	121411	163412	211706	137679	170932	105075	66863.9	143726	105222	-16189	0.866659
L-3-Amino-isobutanoate	58211.1	50004.3	58853.6	55689.7	74671.3	53487.5	70979.8	66379.5	57759.1	67145.4	78486.8	67797.1	40925.6	65309.8	44059.6	50098.3	-16281.2	0.754725
7-Aminomethyl-7-carbaguanine	0	0	0	0	128457	136188	111307	125318	0	0	0	0	107538	120035	99382.5	108985	-16332.6	0.869671
N-(octanoyl)-L-homoserine	93026.1	45771.2	123117	87304.6	92652.2	96669	84952.5	91424.6	143344	145910	97097.9	128784	80546.3	61459.4	81817.9	74607.9	-16816.7	0.816059
L-Urobilinogen	62241.7	46842.8	39108.7	49397.7	55606.6	49023.5	56018.3	53549.5	67905.5	38138.3	52196.1	52746.6	49565.7	9914.74	50026.8	36502.4	-17047.1	0.681658
2S-Hydroxytetradecanoic acid	70335.1	59264.7	65864.7	65154.8	68768.3	51568.9	49884.4	56740.5	62097.8	57572.5	51247.9	56972.7	47755.1	32848.4	38115.5	39573	-17167.5	0.697438
Sesartemin	74254.8	70370.4	79643.2	74756.2	68417.7	64726.7	118893	84012.6	105230	56588.3	113406	91741.4	70868.3	72994.8	55926.2	66596.5	-17416.2	0.792696
2-Isopropylmaleate	243141	165900	149515	186185	174488	163750	208189	182142	165520	224406	234718	208214	158005	191119	145052	164725	-17416.9	0.904378
10-Oxodecanoate	117662	89976.1	134823	114154	114786	81597.7	80954.2	92445.9	104184	125552	74270.1	101336	88549.9	71109.5	64388.7	74682.7	-17763.2	0.807853
omega-Cyclohexylundecanoic acid	135974	109498	119258	121577	115472	128343	166158	136658	146378	124634	135035	135349	121201	119324	115650	118725	-17932.6	0.868777
Ethyladipicacid	94920.6	41794.7	68632.6	68449.3	71328.6	36660.8	42760.8	50250.1	82538	66597	35542.5	61559.2	36193.2	17109.3	43623.5	32308.7	-17941.4	0.642958
N-Butyryl-L-homoserine lactone	68608.6	73022.6	105131	82254.2	81169.8	79810.4	91518.4	84166.2	67128.7	100757	81704.6	83196.8	71859.9	57149.4	69554.8	66188.1	-17978.2	0.786397
[FA hydroxy(18:0)] 2S-hydroxy-octadecanoic acid	181712	155214	160613	165846	151605	139019	226242	172289	204980	203721	227143	211948	142216	157080	162820	154039	-18250.2	0.894072
[FA (11:1)] 10-undecenoic acid	65410.6	49368.4	56696.3	57158.4	58500.8	34503.8	79800.3	57601.6	41635	47869	33440.1	40981.4	51193.8	31755.4	34785.1	39244.8	-18356.8	0.681314
Ethyl 3-oxohexanoate	283179	162550	267144	237624	259311	130339	106715	165455	179402	200071	189674	189715	153116	125023	163092	147077	-18378	0.888925
[FA (16:0/2:0)] Hexadecanedioic acid	88142.2	60173.5	65810.3	71375.3	99412.7	50953.6	63480	71282.1	62880.5	67596.1	51641.1	60705.9	66996.9	37527.1	50508.8	51677.6	-19604.5	0.724973
Fumarate	28276.7	36362.1	31657.9	32098.9	179405	170575	145753	165244	39535.4	37541.7	32465	36514.1	126000	137146	172132	145093	-20151.7	0.878049
(1S,2R,4S)-(-)-Bornyl acetate	115501	187218	155063	152594	142782	150537	161720	151680	159061	150009	166210	158427	176393	69131.9	148783	131436	-20243.5	0.866538
3-Oxo-4-methylpentanoic acid	270069	117144	160419	182544	120124	111978	109199	113767	162037	144758	105157	137317	98025.5	49968.3	132435	93476.2	-20290.7	0.821647
(8S,9S,10S)-8,10-dimethyl-1-octalin	57178.7	48318.8	39736.5	48411.4	45912.6	58798.5	89527.3	64746.2	97175.9	67947.1	88052.3	84391.8	36868.2	46230.5	49014.2	44037.6	-20708.5	0.680158
Oxalate	184949	129293	151183	155142	153784	110938	141630	135451	122655	135178	125127	127653	104952	113130	123846	113976	-21474.6	0.841458
1-Methylhypoxanthine	0	0	0	0	207975	226150	170553	201560	0	0	0	0	187752	184071	166628	179484	-22075.7	0.890475
L-Tyrosine methyl ester	4403.73	9257.24	7416.88	7025.95	59327.4	47492.5	46442.2	51087.4	8543.42	9844.86	7837.1	8741.79	24294.1	31914.9	30786.3	28998.4	-22088.9	0.567624
Traumatic acid	233604	68855.9	137897	146786	148833	57158.4	75129.2	93706.7	138330	123866	47816.3	103337	62427.5	52278.2	99269.3	71325	-22381.7	0.761151
Octane-1,8-diol	133631	116009	128733	126124	132216	136799	105590	124868	113790	128164	77326.7	106427	114707	65066.4	127247	102340	-22528.1	0.819585
perchlorate	230891	206762	168684	202112	251784	195212	228397	225131	214134	276822	211754	234237	227409	158191	220501	202034	-23097.2	0.897405
Borreline	87028.4	75968	168661	110553	0	0	130132	43377.5	73239.9	161330	162817	132462	27440	30775.3	0	19405.1	-23972.3	0.447355
Triethanolamine	482909	230258	212380	308516	169305	331639	229547	243497	188209	222585	293785	234860	180173	257615	218812	218866	-24630.5	0.898847
6-Amino-2-oxohexanoate	46650.3	25357	69254.5	47087.3	40129.7	63982.3	36212	46774.7	72771.3	123460	22734.4	72988.5	22909.9	18303.4	24326.3	21846.5	-24928.2	0.467059
1,3,5-trimethoxybenzene	429880	279833	323081	344265	323687	254342	299743	292591	338195	337441	206314	293983	293665	190810	314840	266438	-26152.8	0.910617
[FA methyl(5:1/5:2/8:0)] methyl 8-[3,5-epidioxy-2-(3-hydroperoxy-1-pentenyl)-cyclopentyl]-octanoate	116181	92927	165506	124871	162934	84543	88461.9	111980	79497.7	117334	78835.9	91889.1	112836	68735.4	74795.5	85455.5	-26524	0.763135
2-isocapryloyl-3R-hydroxymethyl-&gamma;-butyrolactone	235488	83429.3	140601	153173	149541	72784.1	80889.6	101071	167368	167519	90396.2	141761	75494.6	36641.4	110636	74257.3	-26814.2	0.734701
indolylmethylisothiocyanate	85168.7	94374.1	105030	94857.6	0	0	142129	47376.2	71628.6	109356	117470	99484.6	32464.6	23424.2	5041.57	20310.1	-27066.1	0.428698
[SP hydrox] 6-hydroxysphing-4E-enine	157972	60245.6	80058.6	99425.3	162947	167395	77050	135797	118974	181007	102551	134177	81008.8	80636.5	164349	108665	-27132.5	0.800199
[FA amino(14:0)] 2-amino-tetradecanoic acid	75127.8	129228	110900	105085	229099	160073	280561	223244	276649	60131.5	409518	248766	183732	250875	152572	195727	-27517.9	0.876737
3-Methyl-2-oxobutanoic acid	255621	203971	230282	229958	256742	199379	229328	228483	219275	233653	199017	217315	204729	199515	198277	200841	-27642.5	0.879017
Chlorate	159805	98810.1	128378	128998	171056	114094	162199	149117	128666	132067	154924	138552	148425	107710	108144	121426	-27690.3	0.814304
[GL hydroxy(20:4/20:4)] 1,3-di-(5Z,8Z,11Z,14Z-eicosatetraenoyl)-2-hydroxy-glycerol (d5)	196190	221434	195125	204250	213818	222199	256008	230675	199635	167899	229451	198995	198337	210204	197840	202127	-28548.1	0.876241
[FA oxo(12:1)] 12-oxo-10E-dodecenoic acid	167870	117435	97783.1	127696	125815	56729.6	96233.2	92926.1	85106.5	135857	156255	125739	63473.8	63975.8	65536.4	64328.7	-28597.4	0.692256
3-Methylguanine	0	0	0	0	180826	199059	163547	181144	0	0	0	0	157815	166195	132496	152169	-28975.3	0.840043
L-Kynurenine	0	0	0	0	71647.3	55971.2	60003.1	62540.5	3770.05	0	0	1256.68	36163	33615.7	30422.1	33400.3	-29140.2	0.534058
N-Acetyl-L-leucine	119240	54223.9	68981.2	80815.1	92786.8	94876.2	65437.3	84366.8	97096.8	160257	73249	110201	51867.6	32749.5	81044.4	55220.5	-29146.2	0.65453
[FA methyl,hydroxy,oxo(5:2/8:0)] methyl 8-[2-(2-formyl-vinyl)-3-hydroxy-5-oxo-cyclopentyl]-octanoate	133649	79962.1	83049.7	98887	111135	102419	102617	105390	128469	90694.9	112259	110474	99941.2	34922	89139.2	74667.4	-30722.9	0.708485
[SP (14:0)] 1-deoxy-tetradecasphinganine	472742	582721	462651	506038	510995	483284	521841	505373	546542	567243	549494	554426	457696	503523	462531	474583	-30790	0.939075
Citrate	89233.7	52582.8	49197.6	63671.4	90410.2	144950	66586.2	100649	95245.7	42849.9	29650.4	55915.3	61376.1	64463.5	82331.2	69390.3	-31258.4	0.68943
N-Formyl-L-methionine	90102.9	153562	103924	115863	221477	290254	157377	223036	268181	150682	110074	176312	175774	201826	196885	191495	-31541.1	0.858583
N-Lauroylglycine	52791.3	48113.8	67766.2	56223.8	54746.9	63610.7	71395.8	63251.1	89667.9	119865	75669	95067.3	45913.2	47206.8	0	31040	-32211.1	0.490742
2S-Amino-tridecanoic acid	49698.3	56591.9	89806.4	65365.5	59460.2	115569	93654.7	89561.2	130321	130682	72585.3	111196	39820.3	79211.5	52702.1	57244.6	-32316.6	0.639168
[FA (20:0)] eicosanoic acid	271441	282406	235750	263199	246537	344400	411059	333999	372196	276570	319840	322868	252137	310107	341856	301367	-32632.2	0.902299
[FA oxo(16:0)] 3-oxo-hexadecanoic acid	277738	265989	379573	307767	303937	347343	280929	310736	230970	317107	255018	267698	359373	233640	241180	278065	-32671.7	0.894857
[FA] Methyl jasmonate	163109	170683	203033	178942	146660	129830	196239	157576	151611	132303	203128	162348	73176.9	167442	132652	124424	-33152.7	0.789609
[SP (4:0)] 1-deoxy-sphinga-6Z,9Z,12Z,15Z-tetraenine	206887	381802	298963	295884	107894	0	290838	132911	198786	346394	652023	399067	151630	80460.5	67087.8	99726.2	-33184.7	0.750324
[FA (18:1)] 9Z-octadecenamide	114424	123324	148034	128594	29565	34917.1	173671	79384.3	108895	185045	162758	152233	42031.1	60412.1	35390	45944.4	-33439.8	0.57876
Solavetivone	185037	69513.9	144068	132873	137614	281331	241812	220253	305547	80053.2	245921	210507	172561	107325	277786	185891	-34361.9	0.843989
12-Hydroxydodecanoic acid	145126	79800.6	101383	108770	96674.2	73613.3	76818.9	82368.8	81994.5	79180.9	70620.7	77265.4	61040.4	27526.6	52926.2	47164.4	-35204.4	0.5726
7,8-diketopelargonate	327785	204275	331669	287910	220466	199398	239901	219922	232053	270385	182007	228148	208922	143987	198745	183884	-36037.3	0.836136
N-hydroxyvaline	500344	160413	236386	299048	332147	137646	151121	206971	287712	282278	135566	235185	167745	39070.4	299474	168763	-38207.9	0.815395
Diethylene glycol	137178	96849.6	85082.3	106370	126553	113986	100683	113740	98617.6	107644	66547.4	90936.3	101481	14842.7	109130	75151.1	-38589.3	0.660725
2,3,4,5-Tetrahydropyridine-2-carboxylate	64716.4	34007.4	85653.1	61459	64133	89611.7	46725	66823.2	109881	187987	35190	111020	28491.9	24238.3	26930.8	26553.7	-40269.6	0.397372
Ethyl (R)-3-hydroxyhexanoate	545411	284842	397067	409107	363100	206121	325087	298103	444119	350860	260787	351922	280681	202400	289703	257595	-40508	0.864114
Dodecanedioic acid	225822	118712	188505	177680	137904	115000	139524	130810	202317	199977	81115.2	161137	107511	61134.5	101564	90070	-40739.5	0.688558
octyl &alpha;-D-galactopyranoside	583027	149080	363924	365344	418097	0	88905.5	169001	285750	337256	83399.5	235469	136279	0	241071	125783	-43217.4	0.744277
(2S)-2-{[1-(R)-Carboxyethyl]amino}pentanoate	252490	167194	186425	202036	192987	176133	216011	195044	190643	189758	149371	176591	166934	148044	139710	151563	-43481	0.77707
1-Octanal	144336	130934	145972	140414	153413	117538	81668.8	117540	101617	155417	54402.7	103812	66415.6	50369.1	104766	73850.3	-43689.6	0.6283
Crocetin	177233	214386	135490	175703	146039	227610	242497	205382	214199	114498	274586	201094	172530	121213	188460	160734	-44648	0.78261
[FA hydroxy(9:0)] 2-hydroxy-nonanoic acid	842270	552859	657364	684164	536262	411313	458711	468762	670210	647878	478697	598928	594538	143866	533212	423872	-44890.2	0.904237
Pentane-2,4-dione	335757	214400	229507	259888	259657	149279	214560	207832	209187	288796	202361	233448	199198	44330.5	245020	162850	-44982.4	0.783564
Maleic acid	769883	580103	791376	713787	730499	532861	524150	595837	567630	768188	494676	610165	537745	481558	632489	550597	-45239.4	0.924074
1,4-Bis(2-ethylhexyl) sulfosuccinate	28594.7	26038.5	26771.2	27134.8	39977.4	20658	172430	77688.5	32585.1	28420.7	57616.8	39540.9	28540.8	27357.6	31439.2	29112.5	-48575.9	0.374734
[FA hydroxy(12:0)] 3S-hydroxydodecanoyl-CoA	1.82151e+06	1.49142e+06	1.38439e+06	1565774	1.15531e+06	885856	1363635	1.13493e+06	1.52681e+06	1.939e+06	1.33179e+06	1.5992e+06	1.18965e+06	1.07924e+06	989510	1.08613e+06	-48799.2	0.957003
L-Hypoglycin	74288.8	38754.8	98359.4	70467.7	71115.2	115780	55625.3	80840.2	129376	208499	35796.1	124557	32557.6	27975.8	34746.6	31760	-49080.2	0.392874
11-bromo-undecanoic acid	85864.4	108967	95808.4	96880	0	0	170807	56935.8	36120.3	111492	87993	78535.1	13035.2	10508	0	7847.75	-49088	0.137835
[FA amino(10:0)] 2-amino-decanoic acid	49806.9	30053.1	69915.2	49925.1	36163.9	121614	25053.9	60944	134348	138765	15596.2	96236.5	22964.4	9388.62	0	10784.4	-50159.7	0.176955
2-Octenedioicacid	142375	74904.9	106131	107804	112665	121789	97923.6	110793	80726.2	105309	107347	97794.1	82777.2	28037.1	70692.8	60502.4	-50290.3	0.546087
Phenylacetic acid	483941	283368	323535	363615	321666	392456	374689	362937	508836	317154	421911	415967	208036	269093	459938	312356	-50581.8	0.860632
N4-Acetylaminobutanal	268852	186120	212309	222427	298785	278065	163270	246707	219914	361820	189246	256993	180202	194132	204372	192902	-53804.8	0.781908
[FA (12:5)] 2,4,6,8,10-dodecapentaenal	426851	318735	300969	348852	237127	417313	423312	359251	405590	228775	426955	353774	300224	258175	356049	304816	-54434.5	0.848478
N-Heptanoylglycine	148646	74711.7	155455	126271	109873	192838	121003	141238	162077	178251	95799.1	145376	80100.6	79872.3	95136.4	85036.4	-56201.6	0.602079
N-Decanoylglycine	63179.4	41068.7	67584.9	57277.7	85475.5	185672	37231.3	102793	165021	152034	71027	129361	72812.1	29917.9	36339.2	46356.4	-56436.5	0.450969
2-p-Tolyl-5,6,7,8-tetrahydrobenzo[d]imidazo[2,1-b]thiazole	78029.9	144348	194883	139087	0	0	205834	68611.4	90579.7	137758	113025	113788	12329.2	23910	0	12079.8	-56531.6	0.176061
16-hydroxypalmitate	299969	184132	278925	254342	245372	250248	217380	237666	269461	295187	171919	245522	180548	175060	181579	179062	-58603.8	0.75342
Gly-His	592230	622135	591166	601844	614049	618586	776112	669582	630923	587788	560398	593036	612170	602120	612236	608842	-60740.4	0.909286
3-Butylidene-7-hydroxyphthalide	606603	630184	588804	608530	548041	416544	571469	512018	513472	626746	616369	585529	511135	341232	496261	449543	-62475.2	0.877982
4-Hydroxyphenylacetaldehyde	48892.9	100827	124064	91261.5	101568	259131	165174	175291	222732	133209	254856	203599	98281.3	89866.8	145691	111280	-64011.1	0.634829
1-deoxynojirimycin	76675.2	28120.9	21182.1	41992.7	35008.6	230983	36174.8	100722	32968.8	38635.2	35884.9	35829.6	33220.2	30951.3	35517.8	33229.8	-67492.4	0.329915
VAI-2	68692.7	41845	119933	76823.4	69279.6	135322	42071.6	82224.4	188583	322371	18291.8	176415	0	13045.4	14133.8	9059.73	-73164.7	0.110183
[FA (17:0)] heptadecanoic acid	596351	542517	477649	538839	546600	693845	699814	646753	780830	614228	612517	669192	522382	515511	668552	568815	-77937.8	0.879494
[FA methyl(14:0)] 12-methyl-tetradecanoic acid	924785	673644	803805	800745	799522	894354	709500	801125	877790	825157	750407	817785	655890	763547	749296	722911	-78214.2	0.90237
(S)-3-Methyl-2-oxopentanoic acid	639887	555772	697557	631072	668303	908903	640806	739338	604829	887403	985988	826073	756111	609682	610683	658825	-80512.2	0.891102
Phthalate	400697	149710	318864	289757	423331	130659	136772	230254	307873	251867	152240	237327	174292	82334.9	184214	146947	-83306.8	0.638196
Capaurine	265467	214485	163873	214608	165747	330303	387117	294389	392823	200525	350917	314755	158541	185555	286964	210353	-84035.6	0.714542
[Fv] Dihydrocordoin	376313	299547	227193	301017	277682	397449	451543	375558	486166	308053	501649	431956	270013	275940	324568	290174	-85384.2	0.772647
[FA (13:1/2:0)] 2-tridecene-4,7-diynal	141651	85587.9	86609.9	104616	134613	218469	237499	196860	217491	161043	174808	184447	77002.6	93041.8	152922	107655	-89204.9	0.546862
L-Tryptophan	11326.9	5424.63	11133	9294.84	356375	349762	319318	341818	6167.92	5280.28	4230.11	5226.1	253184	257759	236591	249178	-92640.1	0.728979
Sinapyl alcohol	755195	504535	542704	600811	656676	265510	557544	493244	465066	554067	376622	465252	592963	56747.2	550698	400136	-93107.5	0.811234
1'-Acetoxychavicol acetate	295692	267242	225035	262656	317454	475032	374848	389112	382835	331408	608910	441051	277778	275688	325059	292842	-96269.9	0.752591
Creatine	53450.2	32984.9	35197.5	40544.2	1.91434e+06	1.69698e+06	1.57382e+06	1.72838e+06	44043.4	52781	54984.4	50602.9	1647853	1760388	1.48634e+06	1.63153e+06	-96854.7	0.943962
[FA oxo(8:0)] 3-oxo-octanoic acid	819650	481601	745891	682381	581800	444583	377882	468088	646658	749802	370610	589023	439788	220679	453076	371181	-96907.6	0.792972
N-(quinolin-8-yl)methanesulfonamide	73635.1	158082	199696	143804	0	0	355110	118370	126534	125109	169192	140279	45972.5	0	0	15324.2	-103046	0.12946
Methyl cinnamate	523894	402044	450719	458886	536984	250769	497062	428272	393929	444508	514662	451033	443878	127624	403635	325045	-103226	0.75897
Octanoic acid	5.83282e+06	4264502	5201493	5.0996e+06	5.61368e+06	4483790	5115638	5.07104e+06	5.32107e+06	5124215	5260386	5.23522e+06	5182357	4749340	4964656	4965451	-105586	0.979179
trans-4-Hydroxycyclohexanecarboxylate	399509	261039	392512	351020	442434	321174	185542	316383	253425	444020	375830	357758	241194	157287	230967	209816	-106567	0.66317
2-Dehydro-3-deoxy-L-rhamnonate	1.14246e+06	999910	957059	1.03314e+06	988717	955463	956005	966728	1.02343e+06	949646	1002075	991716	421230	1.01246e+06	1144297	859330	-107399	0.888905
Undecanoic acid	670793	442957	542847	552199	649843	374861	506432	510379	509503	588560	489724	529262	469788	281331	444404	398508	-111871	0.780807
CAI-1	625954	398050	553127	525710	654197	346545	375527	458756	478040	566077	352918	465678	378529	213908	424257	338898	-119859	0.738732
[FA (20:0)] N-(11Z-eicosaenoyl)-ethanolamine	176677	159027	169192	168299	159028	248979	224826	210944	266893	608453	467797	447714	81557.1	95723.5	72186.7	83155.8	-127788	0.394208
Phosphoramidate	1.00478e+06	1.06573e+06	1.09699e+06	1.05583e+06	1.22896e+06	1.35468e+06	1.36927e+06	1.31764e+06	1.05571e+06	1.20048e+06	1.35455e+06	1.20358e+06	1.22849e+06	1.34527e+06	987342	1.18704e+06	-130601	0.900882
4-Hydroxycinnamyl aldehyde	1.04404e+06	553908	674437	757462	716473	401902	503713	540696	573345	735079	445243	584556	587049	56611.5	536359	393340	-147356	0.72747
8-Amino-7-oxononanoate	537735	225581	448151	403822	384927	493545	371457	416643	415626	793487	304942	504685	256915	279908	232944	256589	-160054	0.615849
Orthophosphate	13200124	13356512	13560389	1.33723e+07	13845169	12905187	14121968	13624108	13291854	12833683	13646342	13257293	13415134	13555626	13401871	1.34575e+07	-166564	0.987774
Hexadecanoic acid	34768148	39886776	40175208	3.82767e+07	32158974	38069008	46883972	39037318	42078720	41092208	48045444	4.37388e+07	37487920	39674736	39442272	3.88683e+07	-169009	0.995671
[PR] (+)-15-nor-4-thujopsen-3-one	2.29794e+06	2.6156e+06	2.7912e+06	2.56825e+06	2.20611e+06	2.76079e+06	3.02902e+06	2.66531e+06	2.86114e+06	2.43411e+06	3.17049e+06	2.82191e+06	2.30124e+06	2.79244e+06	2330473	2.47472e+06	-190588	0.928493
L-Glutamine	39079.1	30605	24631.1	31438.4	875011	604121	632431	703854	35313.5	48483.1	20096.5	34631	482702	438790	601078	507523	-196331	0.721063
N-Decanoylglycine	315069	190250	244065	249795	250764	370949	239885	287199	618988	764209	175411	519536	77627.4	97985.1	95952	90521.5	-196678	0.315187
L-Histidine	67768.3	50487.8	62625.9	60294	2.24749e+06	1.83609e+06	2067760	2.05045e+06	39588.6	52308	66287.1	52727.9	1749730	2.21444e+06	1.59497e+06	1.85305e+06	-197398	0.903729
all-trans-Retinoyl-beta-glucuronide	693025	566674	686100	648599	689471	396517	673090	586359	610163	575641	830625	672143	522927	72326.2	553184	382812	-203547	0.652863
Heptanoic acid	3.72847e+06	3.47778e+06	4.03187e+06	3.74604e+06	4178156	3.17414e+06	3679265	3.67719e+06	3.80749e+06	3.93229e+06	3.67751e+06	3.80576e+06	3.79032e+06	3.21724e+06	3.39656e+06	3.46804e+06	-209146	0.943124
Capryloylglycine	283414	157459	407738	282870	288826	482426	182568	317940	708043	891348	142215	580535	120412	74542.8	120463	105139	-212801	0.330689
Benzylformate	886132	537373	556770	660092	649788	898008	1.14161e+06	896470	1089283	543125	990196	874201	631307	574370	758763	654813	-241657	0.730435
[Fv Trihydroxy,trimethy] 2',4',4''-Trihydroxy-3',6'',6''-trimethylpyrano[2'',3'':6',5']dihydrochalcone	883850	728599	670186	760878	682097	1.29211e+06	1.27123e+06	1.08181e+06	1.26899e+06	801063	1.22571e+06	1.09859e+06	700109	671180	1.10702e+06	826102	-255711	0.763627
Urate	16800.4	19257.1	16880.8	17646.1	2.06486e+06	1.86335e+06	1.80537e+06	1.91119e+06	19016.9	21431.9	28642.1	23030.3	1.5441e+06	1.77273e+06	1.53779e+06	1.61821e+06	-292985	0.8467
5-Hydroxyindoleacetaldehyde	2.49765e+06	3344890	2.79826e+06	2880268	3.61059e+06	3.43688e+06	2353731	3.13373e+06	2.86961e+06	2.94506e+06	2.28936e+06	2.70134e+06	3.69471e+06	2.05252e+06	2.76588e+06	2.8377e+06	-296028	0.905535
(S)-Malate	88168	81871.5	104496	91511.7	1852883	1.79583e+06	1.41169e+06	1.6868e+06	67674.1	83179.4	63465.7	71439.7	1.28233e+06	1.33557e+06	1.50478e+06	1.37423e+06	-312575	0.814694
Decanoic acid	2.64478e+06	1.98205e+06	2.26336e+06	2.29673e+06	2555925	1.70893e+06	2.36073e+06	2.20853e+06	2.35989e+06	2.23056e+06	2412277	2.33424e+06	2.3379e+06	1.25536e+06	1.94393e+06	1.84573e+06	-362796	0.83573
Benzofuran	1.51737e+06	1.34785e+06	1.09941e+06	1.32154e+06	1331187	1.74715e+06	2.12684e+06	1.73506e+06	2.17195e+06	1.17688e+06	2.06169e+06	1.80351e+06	1.22243e+06	1.09108e+06	1.53688e+06	1.28346e+06	-451593	0.739724
N-Undecanoylglycine	1.08625e+06	964951	779761	943653	811190	766825	1.23831e+06	938774	1.42352e+06	2.06848e+06	711928	1.40131e+06	347860	625961	429520	467781	-470993	0.498289
Ala-Leu-Val-Ser	739382	400914	1.04345e+06	727916	637639	1.81522e+06	1.2049e+06	1.21925e+06	1.3213e+06	1.04873e+06	997630	1.12255e+06	885810	252042	1.09505e+06	744300	-474952	0.610456
[PR] Citronellyl acetate	2.85741e+06	2778863	3107009	2.91443e+06	3.61352e+06	2.53149e+06	2216851	2.78729e+06	1.99677e+06	3.43613e+06	1.88502e+06	2.43931e+06	2.63765e+06	1.39954e+06	2.42577e+06	2.15432e+06	-632969	0.772909
2-Ethylhexyl phthalate	3.55948e+06	3313007	3.43479e+06	3.43576e+06	3.31555e+06	2.38049e+06	3.96454e+06	3.22019e+06	2902927	3.47868e+06	3.52104e+06	3.30088e+06	3.42922e+06	1.52678e+06	2.77614e+06	2.57738e+06	-642813	0.800381
Dodecanoic acid	5713930	3.47434e+06	4533149	4.57381e+06	5035262	2.80194e+06	3104908	3.64737e+06	4538905	4.74631e+06	2894934	4.06005e+06	3.09576e+06	1.96944e+06	3.72425e+06	2.92981e+06	-717555	0.803268
L-Phenylalanine	96688.6	86430.4	80209.9	87776.3	5.38292e+06	4720697	4341761	4.81513e+06	87939.9	84469.1	98036.5	90148.5	4.03521e+06	4.3603e+06	3.59648e+06	3.99733e+06	-817799	0.83016
Hyperforin	2.78089e+06	2.89305e+06	2849411	2.84112e+06	3525443	3950347	3.5592e+06	3.67833e+06	3.70369e+06	3.06615e+06	3.60901e+06	3.45962e+06	2955668	1.59427e+06	3.17789e+06	2.57594e+06	-1.10239e+06	0.700302
Octadecanoic acid	20068672	21486088	20139774	2.05648e+07	16717420	23283128	28307544	22769364	25914498	20903830	26050416	2.42896e+07	19109056	21990414	23511686	21537052	-1232312	0.945879
Tributyl phosphate	11560444	7.92229e+06	10046265	9.843e+06	11723563	5941007	10144013	9.26953e+06	8860096	9033024	13313817	1.04023e+07	10512884	726510	8.12384e+06	6.45441e+06	-2.81512e+06	0.696304
Nonanoic acid	14785929	10570044	11726438	1.23608e+07	14202799	8911546	12683155	11932500	12210901	11550332	11815006	1.18587e+07	11030745	5652454	10587786	9.09033e+06	-2.84217e+06	0.761813
11-amino-undecanoic acid	26892610	26938120	26902006	26910912	21373630	108293960	28790676	52819422	23196390	29396002	35657364	2.94166e+07	26703382	32428506	21034200	2.6722e+07	-2.60974e+07	0.505913
Putative metabolite	Sample 1	Sample 2	Sample 3		Sample 1	Sample 2	Sample 3		Sample 1	Sample 2	Sample 3		Sample 1	Sample 2	Sample 3

## Sheet: Ranked by Fold
Suppl Table 4: Peak intensity data for N. brasiliensis, cultured for 24 hr in normoxia and hypoxia (1% O2)
	Medium
Metabolite	Media Control O2 4h				Nb Control O2 4h				Media Low O2 24h				Nb Low O2 24h				Difference	Ratio
HEPES	9068.97	0	18354.8	9141.24	0	0	0	0	0	34631.8	0	11543.9	0	0	0	0	0	#DIV/0!
Purine	0	0	0	0	0	0	0	0	0	0	0	0	0	0	0	0	0	#DIV/0!
L-thiazolidine-4-carboxylate	0	0	0	0	0	0	0	0	0	0	0	0	0	0	0	0	0	#DIV/0!
4-Imidazolone-5-propanoate	0	0	0	0	0	0	0	0	0	0	0	0	9440.48	0	7556.95	5665.81	5665.81	#DIV/0!
8-Hydroxy-7-methylguanine	0	0	0	0	0	0	0	0	0	0	0	0	0	0	0	0	0	#DIV/0!
Ala-Lys-Ser-Arg	0	0	0	0	0	0	0	0	0	0	0	0	13320.6	13682.9	9777.39	12260.3	12260.3	#DIV/0!
Thr-His	0	0	0	0	0	0	0	0	0	0	0	0	0	0	0	0	0	#DIV/0!
5-Methylcytidine	0	0	0	0	0	0	0	0	0	0	0	0	0	0	0	0	0	#DIV/0!
8-Oxocoformycin	0	0	0	0	0	0	0	0	0	0	0	0	0	2731.86	0	910.62	910.62	#DIV/0!
glucosamine-1,6-diphosphate	0	0	0	0	0	0	0	0	0	0	0	0	14213.8	9322.45	16388.5	13308.3	13308.3	#DIV/0!
Trp-His	0	0	0	0	0	0	0	0	0	0	0	0	0	0	0	0	0	#DIV/0!
[ST (3:0)] (5Z,7E)-(1S,3R,24R)-22-oxa-9,10-seco-5,7,10(19)-cholestatriene-1,3,24-triol	492643	327103	6.35807e+06	2.39261e+06	324108	325760	401889	350586	290138	338670	274676	301162	336428	115171952	339814	3.86161e+07	3.82655e+07	110.147
Propanoate	23795.4	18840.9	22821.4	21819.2	20646	24535	19233.7	21471.5	20363.1	23448.6	15591.4	19801	164653	307175	180724	217517	196046	10.1305
N-acetyl-(L)-arginine	0	0	0	0	4142.01	0	0	1380.67	0	0	0	0	13765.2	16583.7	0	10116.3	8735.64	7.3271
Cytidine	0	0	0	0	5097.73	0	0	1699.24	0	0	0	0	4239.3	4686.71	15976.3	8300.78	6601.54	4.88499
Succinate	282313	184629	295159	254034	359866	276198	251303	295789	237368	307667	203519	249518	1.24648e+06	1.70232e+06	1328699	1.42583e+06	1.13004e+06	4.82044
6-Acetamido-2-oxohexanoate	79780	32462.3	35320.9	49187.7	23055.2	35308.9	24007	27457	51903	69991.1	17481.5	46458.5	20309	243706	61041.6	108352	80895	3.94624
ubiquinol-1	17136.9	14378	7747.5	13087.5	6492.62	16245.8	13312.8	12017.1	23784.7	12725.8	14354.1	16954.9	17874.8	83225.4	14404.1	38501.4	26484.4	3.2039
Ile-Thr-Thr-Tyr	5843	0	5681.44	3841.48	5699.75	5188.71	5456.08	5448.18	5717.2	3279.93	7739.27	5578.8	5207.84	36123.5	2470.41	14600.6	9152.41	2.6799
L-Asparagine	0	0	0	0	31266.9	0	0	10422.3	0	0	0	0	15112.2	31328.4	28052.1	24830.9	14408.6	2.38248
butylene	134983	198583	248292	193953	133994	193063	213330	180129	165245	202025	248197	205156	161505	840461	202434	401466	221337	2.22877
3-(4-Hydroxyphenyl)lactate	0	0	0	0	55553.3	50699.3	46544.3	50932.3	0	0	2701.59	900.53	104746	126057	101678	110827	59894.9	2.17597
(R)-Lactate	297879	171259	300089	256409	945614	723657	669836	779702	292146	279151	223150	264816	1.36013e+06	2306766	1.28918e+06	1.65202e+06	872323	2.11879
Ile-Ser-Ser-Tyr	3259.15	5880.86	5289.39	4809.8	3045.23	3325.2	3178.77	3183.07	2913.05	5442.4	6227.67	4861.04	5450.75	10935.4	2817.78	6401.32	3218.25	2.01105
Thr-Ala	0	0	0	0	5067.4	0	0	1689.13	0	0	0	0	2604.32	4818.62	2483.33	3302.09	1612.96	1.9549
Herniarin	180991	174817	159153	171654	146849	102409	71165.1	106808	69280.3	89540.8	198338	119053	156279	281708	178929	205639	98831	1.92532
Dimethyl adipate	224004	134096	241983	200028	188157	117076	240873	182035	205207	157812	217775	193598	164687	755583	125225	348498	166463	1.91446
Perillic acid	18690.1	11132.8	14090.5	14637.8	13663.6	6146.24	6648.94	8819.61	14326.2	16797.6	15293.2	15472.3	7142.99	18014	24093.7	16416.9	7597.28	1.86141
Xanthine	5311.19	6748.08	9748.04	7269.1	106563	92730	89016.7	96103.2	6632.81	7724.45	7870.15	7409.14	156687	216733	159916	177779	81675.3	1.84987
L-Leucine	96884.2	54788.4	56702.5	69458.4	646570	598151	511002	585241	63008.2	63567.6	63388.3	63321.3	1.0046e+06	1188323	1.00951e+06	1.06748e+06	482239	1.824
[FA oxo(15:0)] 4-oxo-pentadecanoic acid	52837.1	166641	140363	119947	68860.3	34237.5	66942.2	56680	78195.6	62701.6	79247.6	73381.6	82203.8	71729.4	155309	103081	46400.7	1.81864
Psicofuranin	0	0	0	0	4704.65	4953.03	0	3219.23	0	0	0	0	4231.24	9907.41	3373.65	5837.43	2618.21	1.8133
[FA (10:1/2:0)] 2E-Decenedioic acid	188263	137872	128246	151460	134424	105590	123802	121272	168972	149561	138693	152408	130809	411667	112803	218426	97154.6	1.80113
2,5-Dioxopentanoate	116486	85645.5	112186	104772	146954	74446.4	89301.4	103567	90337.9	109928	88480.5	96248.9	90245.9	379172	86320.2	185246	81678.5	1.78865
5-Hydroxypentanoate	45507.9	45118.2	46649.6	45758.6	56335.2	44119.9	50300.9	50252	48317.2	49799.7	42186.8	46767.9	39604.1	177173	50835.1	89204.2	38952.2	1.77514
[FA (20:2)] N-(11Z,14Z-eicosadienoyl)-ethanolamine	236749	200010	198555	211771	165692	172927	429357	255992	243790	1.05275e+06	816785	704442	167622	1.06378e+06	77982.8	436463	180471	1.70499
9-Oxononanoic acid	579577	353193	481170	471313	474593	270774	271363	338910	584689	566211	254801	468567	277985	1.07826e+06	355938	570727	231817	1.68401
Piperidine	14085.7	13476.6	12647.1	13403.1	70888	76497.9	62600.7	69995.5	12865.1	12425.9	11516.2	12269.1	114310	130496	107513	117440	47444	1.67781
O-Propanoylcarnitine	4895.11	8348.3	8267.17	7170.19	22379.2	15523.6	10661.1	16188	5719.09	8992.9	4554.86	6422.28	29222.4	26541.7	24953.6	26905.9	10718	1.66209
[FA (8:1)] 2Z-octenoic acid	99262	74151.4	79096.4	84169.9	79322.9	66596.4	94641.9	80187.1	88727.9	71969	74168.7	78288.5	78119.2	242439	79145.1	133235	53047.5	1.66155
1,6,6-Trimethyl-2,7-dioxabicyclo[3.2.2]nonan-3-one	174149	141050	150715	155305	152670	91877	116324	120290	147792	139010	113492	133431	130714	325619	133927	196753	76463.1	1.63565
2-oxosuberate	31967.9	19558.7	22701.8	24742.8	26691	13735.2	20032.1	20152.8	29127.8	24542.7	19663.9	24444.8	17603.3	58454.2	21300.6	32452.7	12299.9	1.61034
Apiole	136924	190999	148993	158972	98947	62166.8	141173	100762	161889	150959	152854	155234	139608	173255	172292	161719	60956.3	1.60495
L-Proline	276521	179390	163882	206597	1.54416e+06	1.39214e+06	1.17818e+06	1.37149e+06	191659	301103	180318	224360	2.046e+06	2.371e+06	2.16061e+06	2.19253e+06	821040	1.59865
triethyl phosphate	328150	306622	279198	304656	312580	333724	289184	311829	251096	361934	220617	277882	366506	856406	267040	496651	184822	1.5927
L-Glutamate	18251.7	15011.8	11526.6	14930	98234.9	99783.8	91749.1	96589.3	13727.8	11214.1	11970.8	12304.2	137847	143996	176739	152861	56271.5	1.58259
Hypoxanthine	18021	12473.4	16445.5	15646.6	432276	361630	338384	377430	19503.1	21823.3	18529.8	19952.1	616621	648134	520539	595098	217668	1.57671
[FA oxo(8:1)] 5-oxo-7-octenoic acid	179593	167498	166289	171127	132918	134896	118316	128710	185404	192165	122662	166744	164363	301252	131560	199058	70348.1	1.54656
N1-Methyl-2-pyridone-5-carboxamide	22336.8	5359.78	19135	15610.5	27778.7	38728.7	48665.8	38391.1	13119.1	3377.99	22187.8	12895	55387.6	66759.9	52837.6	58328.4	19937.3	1.51932
methoxyfuraneol (keto form)	67714.4	52643.9	59483.2	59947.2	65424.8	48929.8	56194.4	56849.7	61412.5	58371.8	42624.6	54136.3	63438.5	142071	53093.4	86201	29351.3	1.5163
N-Formimino-L-glutamate	0	0	0	0	34846.3	42082.9	25592.1	34173.8	0	0	0	0	49061.2	29518.5	76247.2	51609	17435.3	1.51019
Nicotinate	64964.4	71320.9	78925.4	71736.9	126718	93580.8	104224	108174	40244.2	44161.6	47493.5	43966.4	196481	147526	138063	160690	52515.7	1.48547
L-Alanine	21366.3	16847.2	16865.8	18359.8	73358.5	84196.4	60140.4	72565.1	13078.8	24243	13086.8	16802.9	101075	114791	106992	107619	35054.4	1.48307
[FA hydroxy(11:1)] 2-hydroxy-10-undecenoic acid	100246	65813.9	95297.5	87119	70844.3	58331.3	35523.9	54899.8	72358.1	89724.9	83461.4	81848.1	94474.5	68494.4	79103.3	80690.8	25790.9	1.46978
D-Sorbitol	53044.1	12441.4	13918	26467.8	21216.6	17559.5	18920.2	19232.1	26023.2	13906.6	14414.4	18114.7	22245.9	34316.7	26680.1	27747.6	8515.48	1.44277
D-Galactosamine	0	0	0	0	6098.52	5568.4	3482.58	5049.83	0	0	0	0	7306.78	7997.32	6280.86	7194.99	2145.15	1.4248
thiabendazole	0	0	0	0	14930	14016.8	14461.5	14469.4	0	0	0	0	16572.9	28973.3	16103.6	20549.9	6080.47	1.42023
Hexanoic acid	12459561	10250885	10689368	1.11333e+07	8498970	9503365	9920473	9.3076e+06	12331920	10176636	8447720	1.03188e+07	10428692	16933486	11705482	1.30226e+07	3.71495e+06	1.39913
1-(beta-D-Ribofuranosyl)-1,4-dihydronicotinamide	0	0	0	0	3997.38	3129.26	0	2375.55	0	0	0	0	2819.31	3972.07	3170.59	3320.66	945.11	1.39785
beta-Cymaropyranose	171967	108929	117985	132961	187956	161966	85478.4	145133	105369	162028	169146	145514	135408	316248	154621	202092	56958.9	1.39246
2-oxobut-3-enanoate	110601	137062	143929	130531	103338	127370	155003	128570	94089.3	129146	147886	123707	100574	337844	92858.4	177092	48521.7	1.37739
6-Pyruvoyltetrahydropterin	0	0	0	0	5534.08	6063.69	6210.05	5935.94	0	0	0	0	7277.35	10214.9	6962.3	8151.5	2215.56	1.37325
[FA (5:2)] 2,4-pentadienoic acid	13615.9	23147	13487.7	16750.2	17870.2	40821.1	21190.9	26627.4	32652.2	15726.2	14524.7	20967.7	30819.3	39281.3	39431.4	36510.6	9883.24	1.37117
Butanoic acid	476006	255390	305108	345502	285194	495572	269023	349930	321541	382295	221847	308561	266465	609737	539770	471990	122061	1.34881
Choline	13795.9	28044.7	11190.1	17676.9	194465	217554	198065	203361	19298.5	23861.2	16646.5	19935.4	282485	307787	231008	273760	70399.3	1.34618
(R)-3-((R)-3-Hydroxybutanoyloxy)butanoate	20279.3	19773.8	18505.9	19519.7	22031.1	16575.9	18214.1	18940.4	19697.1	17852	18026.6	18525.2	16760.6	41102.9	18337.2	25400.2	6459.88	1.34106
O-Acetyl-L-homoserine	3013.52	2312.6	5315.36	3547.16	5677.21	3183.22	6545.63	5135.35	4590.08	3149.87	3016.41	3585.45	6978.26	6599.63	7052.98	6876.96	1741.6	1.33914
L-Lysine	12101.4	13716	13992	13269.8	69888.2	51882.6	80611.2	67460.7	10328.3	13554	12537.4	12139.9	68544.9	134978	66536.1	90019.8	22559.1	1.3344
D-Erythrulose	43606.5	29713.1	32798.7	35372.8	37419.9	37517.4	37032.9	37323.4	36319.9	29383.3	34278.4	33327.2	32890.6	86493.6	29843.8	49742.7	12419.2	1.33275
Adenosine	19201.4	23847.3	17194	20080.9	53255.6	41345.6	41946.6	45515.9	53502.6	18254.7	15825.2	29194.2	59569.5	62049.4	59782.7	60467.2	14951.3	1.32848
N-Acetyl-D-glucosamine	21157.9	16970.2	14739.9	17622.7	29419.6	31888.9	26330.1	29212.9	13059.5	15882	19687.3	16209.6	33167.4	36536.9	46531	38745.1	9532.25	1.3263
[FA hydroxy(22:0)] 13-hydroxy-docosanoic acid	509953	895310	1.03725e+06	814170	722816	527492	781774	677360	750753	851523	1019517	873931	881375	996891	805141	894469	217109	1.32052
L-Threonine	24426.5	22922.6	26120.5	24489.9	50222.4	51886.1	44854.4	48987.7	25308.1	21387.8	24150.6	23615.5	60259.4	62583.9	70210.9	64351.4	15363.8	1.31363
2-Methylpropanal O-methyloxime	43840.4	59501.2	86770.3	63370.6	73804.7	58357.7	52584.1	61582.2	65177	59292.8	73975.5	66148.4	69891.2	120597	52196.3	80894.7	19312.6	1.31361
Inosine	0	0	0	0	12512.5	8865.34	9414.39	10264.1	0	0	0	0	11097.9	11648	17648.7	13464.9	3200.8	1.31184
N2-Acetyl-L-aminoadipate	9568.28	4994.24	5159.3	6573.94	47069.2	45555.1	44450	45691.4	11136.5	5034.64	5546.97	7239.38	40146.9	65665.4	73751.8	59854.7	14163.3	1.30998
Picolinamide	363686	276173	295749	311870	343839	403113	251459	332804	277763	408822	311170	332585	523164	392189	389438	434930	102126	1.30687
L-Carnitine	28266.3	24363.5	14719.1	22449.6	340022	262807	226173	276334	33911.1	21574	32769.6	29418.2	355670	351935	373933	360513	84178.4	1.30463
L-Arginine	129527	113749	121881	121719	487361	146231	449472	361021	31437	120283	130639	94119.7	353423	781313	267060	467265	106244	1.29429
4-Heptyloxyphenol	143419	64041.1	141130	116197	94760.2	111866	87688.3	98104.8	76025.8	186120	182606	148251	62148.8	204576	113849	126858	28753.1	1.29309
Indoleamine	4.20111e+06	9995814	12014384	8.7371e+06	29873.5	82198.3	10660663	3.59091e+06	8.1674e+06	9444011	11103315	9.57157e+06	3.29744e+06	9883779	707277	4.6295e+06	1.03859e+06	1.28923
Adenine	47531.6	45558.7	38164.6	43751.6	53880.6	68689.4	44482.8	55684.3	55068.3	44354.8	37919.8	45781	66540.2	70640.2	78059.2	71746.5	16062.3	1.28845
Ne,Ne dimethyllysine	3080.01	3987.34	3525.57	3530.97	38569.7	23400.3	39916.5	33962.2	3937.11	2586.72	5641.17	4055	37833.4	63328.3	29637.6	43599.8	9637.6	1.28377
2,4-Dinitrophenylhydrazine	0	0	0	0	7391.11	4986.87	2104.36	4827.45	0	0	0	0	5201.57	7230.97	6044.6	6159.05	1331.6	1.27584
6-hydroxy-indole-3-acetyl-valine	83596.4	106421	93388.7	94468.5	69955.7	85938.9	80363	78752.5	93931.4	77938.1	98396	90088.5	105769	92086.3	99695.7	99183.7	20431.1	1.25943
3,4-Methylenedioxymethamphetamine	50338.2	50762.8	55611.7	52237.5	87332.9	67196.9	71431.8	75320.5	56768.6	46643.9	54774	52728.8	76539	114027	91377.2	93981.1	18660.6	1.24775
Phenylpropanoate	295958	463224	479514	412899	269624	302383	450485	340831	445378	393531	442369	427092	426876	435650	407867	423464	82633.7	1.24245
Perillyl alcohol	173027	119997	190716	161247	334377	239882	459180	344480	415893	111184	856996	461358	506801	453966	321889	427552	83072.1	1.24115
N-Formyl-L-methionine	107502	150789	89041.4	115777	170202	237491	143501	183731	203211	105974	110074	139753	214047	181043	282499	225863	42131.4	1.22931
[FA hydroxy(7:0)] 2-hydroxy-heptanoic acid	91309.8	81407.9	92885.4	88534.4	76772.6	79716.2	74205.2	76898	56041.2	125860	87199.5	89700.1	90097.3	77949.4	111466	93171	16273	1.21162
[FA dioxo(8:0)] 4,7-dioxo-octanoic acid	161076	107323	131105	133168	92713.2	110856	123538	109036	130053	119884	139119	129685	109205	176801	110081	132029	22993.1	1.21088
Orotate	0	0	0	0	10149.2	8442.29	9508.45	9366.65	5700.51	0	0	1900.17	11782.8	12751.2	9480.21	11338.1	1971.44	1.21047
ethyl-(2R)-methyl-(3S)-hydroxybutanoate	237966	113335	158280	169861	215007	115077	137372	155819	218755	182569	164704	188676	191177	265842	107002	188007	32188.3	1.20658
sn-glycero-3-Phosphocholine	28862.1	38512.5	27129.3	31501.3	583598	507192	487034	525941	42705.3	171389	22460.9	78851.9	678540	531993	667250	625928	99986.2	1.19011
N6,N6,N6-Trimethyl-L-lysine	0	0	0	0	10750.4	14909.6	11138.6	12266.2	0	0	2697.38	899.127	14696.5	14900.7	14190.9	14596	2329.84	1.18994
trans-2-Dodecenoylcarnitine	190475	251143	239512	227043	220674	145661	311377	225904	257677	255511	288037	267075	296711	277735	229161	267869	41965.3	1.18577
Farnesoic acid	158040	76874.6	88669	107861	125412	127922	84802.2	112712	133276	165508	76283.1	125023	118362	168946	112533	133280	20568.2	1.18248
Bendiocarb	33904.5	28733.1	25360.8	29332.8	69789.8	38087.6	62109.1	56662.1	16304.6	36650.1	15295.1	22749.9	46434.5	75877	77782.6	66698	10035.9	1.17712
Uridine	0	0	0	0	7139.89	8030.44	3186.77	6119.03	0	0	0	0	6894.23	6444.53	8106.8	7148.52	1029.49	1.16824
L-Ornithine	21250.7	23062.9	30021.6	24778.4	21812.5	11558.9	32484.2	21951.9	17103.1	20024.2	25957.1	21028.2	16436.3	47002.7	13477.6	25638.9	3687	1.16796
(9Z)-Tetradecenoic acid	154784	220489	156512	177262	131453	134055	105854	123788	98641.2	145287	191460	145129	143742	168764	119429	143978	20190.7	1.16311
[FA oxo,amino(6:0)] 3-oxo-5S-amino-hexanoic acid	85459.5	35276.8	73193.3	64643.2	80254.7	43386.3	26650.4	50097.1	83098.3	68342.1	34592.7	62011	73178.9	22614.9	78876.4	58223.4	8126.32	1.16221
[Fv] Calyxin A	33346.9	28279	25379.5	29001.8	32681.9	32923.6	29465.2	31690.2	37774.2	30012.5	35275.4	34354	35989.8	37082.5	37310.2	36794.2	5103.92	1.16106
[FA hydroxy(18:2)] 9S-hydroxy-10E,12Z-octadecadienoic acid	69478.5	89525.3	64827.4	74610.4	59839.7	110933	69859.3	80210.7	61421.9	62574	84656.8	69550.9	63810.8	146663	68833.7	93102.5	12891.8	1.16072
Tecostanine	31694.1	45990.3	44478.8	40721.1	21367.4	38847.2	36626.9	32280.5	29538.9	38694.1	39949.2	36060.8	45691.3	39430.4	27009.6	37377.1	5096.58	1.15788
Lacinilene C 7-methyl ether	248237	402960	285507	312235	220672	346828	303796	290432	306575	315615	356658	326283	370489	271535	364782	335602	45169.9	1.15553
2-Oxooctadecanoic acid	405130	383244	358891	382422	333041	381724	454945	389903	479606	449300	443956	457621	342186	614492	394870	450516	60613	1.15546
Phosphodimethylethanolamine	0	0	0	0	72612.3	61430.5	52151.8	62064.8	0	0	0	0	68907	74244.3	70830.1	71327.1	9262.28	1.14924
Xylitol	10797.4	0	0	3599.12	33573.5	34535.9	30647.6	32919	10341.2	3821.26	9580.62	7914.37	36083.1	39657.6	37680	37806.9	4887.9	1.14848
Urocanate	1.29766e+06	689578	771047	919430	739012	807283	916205	820833	776594	973262	834583	861480	724375	1.33853e+06	761973	941627	120794	1.14716
5,8-tetradecadienal	496672	267975	661022	475223	971635	738721	1.33909e+06	1.01648e+06	1226455	290153	2.78552e+06	1.43404e+06	1.65436e+06	1.14997e+06	682141	1.16216e+06	145677	1.14331
HSO3-	77854.3	62359.8	73051.6	71088.6	64399.4	57719.5	72272.2	64797	67186.3	73406.5	57706.2	66099.7	66545.3	68342.7	86967.8	73952	9154.95	1.14129
(+/-)-5-[(tert-Butylamino)-2'-hydroxypropoxy]-1,2,3,4-tetrahydro-1- naphthol	394885	466588	467860	443111	402361	379095	487109	422855	454140	421781	526536	467486	513580	492453	432231	479421	56566.3	1.13377
2-hydroxy-undecanoic acid	53610.7	50216.2	73358.9	59061.9	44832.4	36058.7	46293.5	42394.9	45445	51826.3	46740.1	48003.8	42444.2	47340.3	54329.7	48038.1	5643.21	1.13311
O-Acetylcarnitine	13726.1	10349.5	13088.4	12388	34120.5	30190.3	26996.5	30435.8	13110.8	15643.6	15998.5	14917.6	34981.8	33320.4	34889.2	34397.2	3961.38	1.13016
N-acetyl-demethylphophinothricin	15372	16487.9	26791.9	19550.6	15420.6	8134.44	20857.2	14804.1	6713.15	16802.2	24956	16157.1	14935.4	24572.1	10625.8	16711.1	1907.03	1.12882
L-Rhamnulose	3677.84	2940.66	3728.41	3448.97	22549	15350.2	19977.5	19292.3	3274.31	3270.18	3053.61	3199.37	17355.9	26721.2	21046.9	21708	2415.77	1.12522
Triton X-100	0	71825.8	105963	59262.8	91569.5	96753.5	76930.1	88417.7	74215.5	70744.9	143262	96074.3	108976	73037.3	116027	99346.5	10928.8	1.1236
Creatinine	27291.9	15256.7	18520.2	20356.3	44907.6	44291.5	50124.5	46441.2	47331.7	22998	26940.7	32423.5	53067.8	60824.2	42548.3	52146.8	5705.56	1.12286
3-Butynoate	45529.1	43666.4	40927.4	43374.3	40636.3	45994.1	38231.5	41620.7	46746.6	40477.1	46338.2	44520.6	40813.9	44290.3	55065.8	46723.3	5102.67	1.1226
MEP	32666608	33692800	31554228	3.26379e+07	30322976	28767886	30561504	29884122	34378436	28145008	30490734	31004726	30519632	31666010	38435344	3.35403e+07	3.65621e+06	1.12235
LPA(0:0/18:1(9Z))	909178	907202	931144	915841	612642	533612	996065	714106	957114	1.13602e+06	886442	993192	786294	787573	822060	798642	84536	1.11838
[FA (18:1)] 9Z-octadecenoic acid	2691169	2.72811e+06	2.74849e+06	2.72259e+06	2.42763e+06	2.33254e+06	2.86059e+06	2.54025e+06	2.63915e+06	2.75478e+06	2852146	2748691	2.80902e+06	3060343	2646040	2.83847e+06	298218	1.1174
2,3-dioctanoylglyceramide	493237	758086	619527	623617	471405	497828	671320	546851	530372	693477	735577	653142	585929	661573	583391	610297	63446.5	1.11602
Choline phosphate	22296.7	26784.3	22877.4	23986.1	1.47082e+06	1.44685e+06	1.14333e+06	1.35367e+06	19288.2	32576.2	21798.1	24554.2	1.47845e+06	1575682	1.47116e+06	1.50843e+06	154766	1.11433
(2S)-2-Isopropyl-3-oxosuccinate	83690.5	81909.4	100619	88739.6	69314.7	48014.3	66704.5	61344.5	75998.3	113253	76831.2	88694.3	49957.5	96215.3	58349.8	68174.2	6829.73	1.11133
Nicotyrine	26166.5	20120.9	20958.5	22415.3	20358	18082.2	16128.1	18189.5	22977.3	24394.2	15582.5	20984.6	20023.4	22166.1	18411.6	20200.4	2010.92	1.11055
L-Methionine	17687	16086.1	15594.2	16455.8	1.30941e+06	1.23587e+06	1.0963e+06	1.21386e+06	15427.5	18797.8	13422.6	15882.6	1.35782e+06	1.43167e+06	1.24048e+06	1.34332e+06	129463	1.10665
Dimethyl citraconate	866765	1.31469e+06	1.12881e+06	1.10342e+06	983346	745645	1.23188e+06	986958	924969	1.15362e+06	1.21011e+06	1.09623e+06	1037753	1.21867e+06	1.01364e+06	1.09002e+06	103064	1.10443
Cucurbitacin S	842298	935141	974143	917194	512586	668796	964437	715273	972352	1.10684e+06	875256	984817	695758	944803	728887	789816	74542.8	1.10422
Orotate(Fragment)	10903.2	9576.3	8067.63	9515.71	16537.6	24205.5	16644.9	19129.3	13910.3	9284.06	7825.47	10339.9	19356.2	23380.4	20483.8	21073.5	1944.15	1.10163
ubiquinone-1	115113	165557	134092	138254	120424	192137	190462	167674	135619	144426	132626	137557	190835	171858	191406	184700	17025.5	1.10154
Gentioflavine	9975220	9453494	11633138	1.0354e+07	8979975	10181110	11853015	1.0338e+07	10660081	10602550	10011130	10424587	12191769	9037540	12918497	11382602	1.04457e+06	1.10104
Betaine	168248	108540	121701	132830	2836411	2.85446e+06	2.66216e+06	2.78434e+06	327234	159211	200969	229138	2930131	3.51085e+06	2.73091e+06	3.0573e+06	272956	1.09803
2-oxobut-3-enanoate	78712.8	83489.5	83735	81979.1	79997.8	88632.9	86080.4	84903.7	88252.2	81749.6	72144.2	80715.3	87551.4	91753.8	100018	93107.6	8203.89	1.09663
L-Erythrulose	1.23151e+06	1.21626e+06	1.16934e+06	1.2057e+06	1.13715e+06	1085538	1.08979e+06	1.10416e+06	1.22032e+06	1.13337e+06	1.23878e+06	1.19749e+06	1.15111e+06	1.21507e+06	1262771	1.20965e+06	105493	1.09554
Pseudouridine	0	0	0	0	8823.14	10404.9	9820.45	9682.82	0	0	0	0	2954.04	13040.7	15751.2	10582	899.173	1.09286
Pyruvate	15974.6	15651.5	12231.6	14619.2	58969.1	53854	54670.9	55831.3	15022.8	11786.1	14921.9	13910.2	57978.4	66083.9	58753.7	60938.7	5107.36	1.09148
Pentanoate	1.53156e+06	864912	969450	1.12197e+06	1183958	1.50449e+06	744327	1.14426e+06	840997	1.43246e+06	1.05784e+06	1.11043e+06	966570	1.4829e+06	1.29615e+06	1.24854e+06	104282	1.09114
1,2-Dehydrosalsolinol	110940	96417.7	96230.4	101196	70975.9	63783.2	89984.8	74914.7	80983	84905.2	131789	99225.7	67203.1	82717.7	94721.7	81547.5	6632.83	1.08854
L-2-Amino-3-oxobutanoic acid	11584	7646.69	9472.39	9567.7	8517.06	9015.28	7933.28	8488.54	9982.47	11000.4	7455.77	9479.56	7961.82	9007.08	10644.7	9204.52	715.983	1.08435
N-Acetyl-L-histidine	0	0	0	0	12004.9	8903.85	10952.7	10620.5	0	0	0	0	10664.1	10579.8	13204	11482.6	862.16	1.08118
Tetradecanoic acid	3.67395e+06	3.49495e+06	3.74485e+06	3.63792e+06	3.45545e+06	3.52307e+06	3791313	3.58995e+06	4.03522e+06	3.98477e+06	3.7495e+06	3.92316e+06	3325305	4717382	3.58356e+06	3.87541e+06	285469	1.07952
D-Xylulose	251049	260658	253119	254942	250038	230987	265355	248794	247452	246044	238620	244039	261795	277791	263331	267639	18845.4	1.07575
sodium dodecyl sulfate	4431612	4256356	3.82667e+06	4.17155e+06	3917500	4613056	5218837	4583131	4.6506e+06	3.93965e+06	6.06102e+06	4.88376e+06	3.6096e+06	7.14048e+06	4.02008e+06	4.92338e+06	340254	1.07424
(S)-Methylmalonate semialdehyde	1.51656e+06	1.4176e+06	1.35188e+06	1.42868e+06	1.31882e+06	1414019	1312171	1.34834e+06	1.48539e+06	1.29763e+06	1.40351e+06	1.39551e+06	1.40031e+06	1.41673e+06	1.51094e+06	1.44266e+06	94324	1.06996
D-Glucono-1,5-lactone	68487.1	39609.9	40363.9	49487	49434.5	47439.8	46541.1	47805.1	41842.9	45756.6	61200.7	49600	54528.1	50839.7	47506.1	50957.9	3152.8	1.06595
Pentacosanoylglycine	870201	1.529e+06	1.91569e+06	1.4383e+06	1.30419e+06	2.36424e+06	1.59632e+06	1.75491e+06	1.55522e+06	1530786	2.36945e+06	1.81849e+06	2015312	2.02145e+06	1.57471e+06	1.87049e+06	115577	1.06586
3-(4-Hydroxyphenyl)pyruvate	0	0	0	0	43916.3	34594.9	32775.2	37095.4	1961.83	0	0	653.943	38479.2	43459.4	36606.5	39515.1	2419.61	1.06523
isopropyl &beta;-D-galactopyranoside	48246.9	80865.8	76731.2	68614.6	80746.6	61271.2	92888.5	78302.1	59851.9	73526.7	107952	80443.6	96160.4	70551.9	83428.6	83380.3	5078.17	1.06485
Cantleyine	231432	153234	246710	210459	232653	157874	218871	203133	186532	182776	284771	218026	169216	230326	249039	216193	13060.8	1.0643
myo-Inositol	3.24285e+06	3.33534e+06	3.09887e+06	3.22568e+06	3173824	2.88577e+06	3.24549e+06	3.10169e+06	3.29436e+06	3.00202e+06	3.07646e+06	3.12428e+06	3.21198e+06	3.23701e+06	3451648	3.30021e+06	198518	1.064
[FA (20:0/2:0)] Eicosanedioic acid	103429	164286	142200	136638	114520	131685	145121	130442	155717	150730	157180	154542	133503	147945	134574	138674	8231.68	1.06311
Shikimate	32938.5	22887.8	31693.8	29173.4	26448.6	21276.5	27467.8	25064.3	30252.4	34994.5	22869.4	29372.1	28758.6	24993.8	26127.5	26626.6	1562.34	1.06233
Glyceraldehyde	2.73668e+06	2.67648e+06	2.55595e+06	2.65637e+06	2.53046e+06	2446569	2.51528e+06	2.49744e+06	2.73127e+06	2.53566e+06	2.51312e+06	2.59335e+06	2.57889e+06	2545124	2.82992e+06	2.65131e+06	153872	1.06161
[FA (11:2)] 2E,4E-undecadienoic acid	211954	176524	190357	192945	154318	169501	187541	170453	157465	177116	177201	170594	214794	171114	154106	180005	9551.4	1.05604
Glycerol	111490	90797.3	104823	102370	106687	104848	98520.5	103352	110394	90920.2	87868.9	96394.4	103106	123486	100816	109136	5784.42	1.05597
1-deoxy-tetradecasphing-13-enine	116957	150846	161242	143015	93485.6	117155	144933	118525	132226	127643	161364	140411	115276	152401	107162	124946	6421.54	1.05418
[PR] (1S,4R)-1-Hydroxy-2-oxolimonene	96681	77647.5	69310.9	81213.1	93460.9	69971.6	81474.1	81635.5	86629.4	77507.6	77538.7	80558.6	91406.5	82898.9	83771.7	86025.7	4390.19	1.05378
(-)-Salsolinol	106226	57462.8	76871.6	80186.7	88754.7	68139.1	68205.9	75033.2	58462.1	75046.9	52027.6	61845.5	80860.1	73455.4	82663.9	78993.1	3959.93	1.05278
[FA dimethyl(13:0)] 2,5-dimethyl-2E-tridecenoic acid	48830.8	45362.7	39922.8	44705.4	32638.9	37315.9	42575.8	37510.2	35040.3	27607.1	31774.7	31474	33790.6	45676.4	38954.6	39473.9	1963.64	1.05235
[ST (4:0/4:0/4:0)] (5Z,7E)-(1S,3R,20R,22S)-24a-homo-9,10-seco-5,7,10(19)-cholestatrien-23-yne-1,3,22,25-tetrol	28569.1	27286.3	23328.4	26394.6	23138.8	16745.9	25392.4	21759	31337.4	23498.4	29365.8	28067.2	20194.8	27713.6	20572	22826.8	1067.76	1.04907
2-acetamidoglucal	66300	75454	73572.8	71775.6	59244.4	61499.3	66283.6	62342.4	70877	54107.1	64921.6	63301.9	61724.1	63979.7	70463.9	65389.2	3046.8	1.04887
[FA hydroxy(6:0)] 4-hydroxy-hexanoic acid	433401	252008	344936	343448	246810	258199	257733	254247	343589	350804	289778	328057	346922	191263	261172	266452	12204.9	1.048
Isocitrate	0	0	0	0	16013.5	14365.9	10808.4	13729.3	0	0	0	0	12799	16542.5	13678.8	14340.1	610.83	1.04449
4-Guanidinobutanoate	27869.4	17595.1	26071.9	23845.5	39249.4	27694.3	34348.6	33764.1	64908.7	39149	59061.2	54372.9	26886.8	38061.2	40744.5	35230.8	1466.71	1.04344
D-Ornithine	17137.9	17130.7	18235.4	17501.3	17610.4	11800.3	16979.5	15463.4	12968.4	18546.9	19783.7	17099.7	16872.8	17852.1	13613	16112.6	649.227	1.04198
Arecoline	258990	219358	278487	252278	202371	220586	270737	231231	248639	269793	229543	249325	236102	246822	239563	240829	9597.33	1.04151
L-isoglutamine	18959.9	19510	16461.6	18310.5	14742.1	17836.3	16702	16426.8	20349	14886.5	17011.2	17415.6	21696.9	13018.2	16561.1	17092.1	665.29	1.0405
ammonium persulfate	98306.9	104892	98662.7	100620	94001.3	80857.1	98567.2	91141.9	77052.1	99111.4	110249	95470.8	91184.9	104535	87938.2	94552.6	3410.78	1.03742
Tributyrin	120186	215208	182980	172791	148355	134690	225647	169564	170503	168499	235708	191570	194049	177672	155479	175733	6169.01	1.03638
Phenylacetaldehyde	1.37394e+06	1.34264e+06	1.27365e+06	1.33008e+06	1.13206e+06	1.11829e+06	1.74918e+06	1.33318e+06	1.90083e+06	1.04913e+06	1.71332e+06	1.55442e+06	1.37e+06	1.49407e+06	1262311	1.37546e+06	42283.3	1.03172
Methyl 2-(4-isopropyl-4-methyl-5-oxo-2-imidazolin-2-yl)-p-toluate	261267	240310	200852	234143	208863	281585	237425	242624	218132	222960	203853	214982	135739	513756	100778	250091	7466.82	1.03078
Isodonal	28801.8	28890.7	31374.6	29689	25202.5	23818.1	37939.3	28986.7	37766.6	24286.6	37180	33077.8	30371.2	31071.7	28062	29835	848.29	1.02926
2-Hydroxy-2,4-pentadienoate	2793295	2554319	2.49522e+06	2.61428e+06	2.61334e+06	2.46215e+06	2596745	2.55741e+06	2695606	2.48072e+06	2.44482e+06	2.54038e+06	2.52598e+06	2.51502e+06	2.84939e+06	2.63013e+06	72716.9	1.02843
Pantothenate	3565.08	2899.98	3525.43	3330.16	63719.9	49242.9	42477.6	51813.5	3868.79	4132.42	3708.53	3903.25	47612.1	56645.2	55551.6	53269.6	1456.15	1.0281
Glyoxylate	84438.8	86448.9	87574.2	86154	81776.1	87372.5	96596.6	88581.8	100949	83500.3	89828.3	91425.8	88386.6	81777.6	102212	90792.2	2210.45	1.02495
[FA (12:5)] 3,5,7,9,11-dodecapentaenoic acid	27032.3	38768.1	32646.9	32815.8	16798.8	25221.5	36792.9	26271.1	32762.4	26604.6	39003.1	32790	28129.4	27387.8	25137.6	26884.9	613.85	1.02337
Phosphite	31913.3	37155.8	32235.3	33768.1	40823.8	42473	34604.6	39300.5	42961.2	40544.3	34248.4	39251.3	38081.1	41936.9	40529.4	40182.5	882.02	1.02244
[FA oxo,hydroxy(4:0)] 9-oxo-15S-hydroxy-5Z,10Z,13E,17Z-prostatetraenoic acid	1.01636e+06	1.56602e+06	937822	1.1734e+06	695013	642452	1276686	871384	1.10406e+06	1.31236e+06	1129781	1.18207e+06	731087	1.12296e+06	818756	890935	19551.2	1.02244
N6-Acetyl-L-lysine	13744.9	13274.4	12485.8	13168.4	16633.8	16538	13770.6	15647.4	15514.2	13946.9	12403.3	13954.8	17523.6	15690.6	14674.9	15963	315.593	1.02017
5-Methoxytryptophol	102480	79734.2	133080	105098	78293.4	58074.9	113537	83301.7	76120.8	111689	86693.2	91500.9	86462.1	85410.1	83000	84957.4	1655.65	1.01988
D-Apiitol	35857.9	10405.2	20490	22251	21598.3	23244.5	30922.2	25255	27436.2	31391.3	73464.5	44097.3	27076.2	29521.8	20634.5	25744.2	489.18	1.01937
4-Methylpentanal	113238	53089.6	116884	94403.7	209686	134117	398384	247396	331085	64800.2	643296	346394	325396	274057	156895	252116	4720.15	1.01908
[FA hydroxy(11:2/11:2)] 2R,9R-dihydroxy-3S,4S,7S,8S-diepoxy-5E,10-undecadien-1-ol	39485.6	35357.8	36063.6	36969	32842.3	27947.8	27516.7	29435.6	45759.2	35472.4	42369.9	41200.5	30958	30573.1	28402.9	29978	542.407	1.01843
2-Acetolactate	367762	389647	356900	371436	352928	335494	333492	340638	395275	360075	376104	377152	343178	316456	379984	346540	5901.76	1.01733
[PG (17:0/14:0)] 1-heptadecanoyl-2-(9Z-tetradecenoyl)-sn-glycero-3-phospho-(1'-rac-glycerol) (Ammmonium salt)	451136	495602	482443	476393	510372	291048	555595	452338	619927	505236	533436	552867	434634	463729	481918	460094	7755.47	1.01715
(S)-2-Aceto-2-hydroxybutanoate	141551	110553	117548	123217	213712	125758	119125	152865	109833	170931	168175	149646	107270	226661	132482	155471	2606.53	1.01705
Furfural diethyl acetal	206502	205372	224262	212045	219474	199693	237780	218982	266659	235841	170751	224417	223025	207366	233230	221207	2224.75	1.01016
[FA hydroxy(18:1)] 9,10-dihydroxy-12Z-octadecenoic acid	52924.4	47175.4	39343.6	46481.2	45745.2	59597.8	49308.6	51550.5	50844	47870.8	42141.6	46952.1	39572.1	73477.7	42569.1	51872.9	322.423	1.00625
sn-Glycerol 3-phosphate	0	0	0	0	12091.9	10982	11096.2	11390	0	0	0	0	10479.5	10794.1	13108.6	11460.7	70.7	1.00621
Indole-3-acetaldehyde	326321	269267	262458	286015	293259	265133	273587	277326	384080	314528	290508	329705	283676	229678	323720	279025	1698.48	1.00612
L-1-Pyrroline-3-hydroxy-5-carboxylate	311274	216205	275850	267777	211719	212097	337467	253761	320939	299284	350178	323467	198880	354286	211330	254832	1071.2	1.00422
5,6-Dihydrothymine	22042.7	19377.7	22700.8	21373.7	73233.8	52297.9	53114	59548.6	23569.7	27398.6	18982.9	23317.1	51747.6	64448.2	62870.3	59688.7	140.13	1.00235
D-Serine	8278.25	10369.8	9365.51	9337.86	10640.3	7878.33	8618.66	9045.77	10455.3	9986.67	10310.9	10250.9	9074.83	7925.86	10160.2	9053.64	7.86667	1.00087
7-oxoheptanoate	384507	269089	376796	343464	353929	277845	277317	303030	325337	380815	272963	326371	303645	310787	291438	301957	-1073.42	0.996458
[FA (11:0/2:0)] Undecanedioic acid	53167	37932.2	88777.3	59958.8	45468.4	33902.8	51049.1	43473.4	45200.2	70012	38372.5	51194.9	43034.3	51101.8	35821	43319.1	-154.37	0.996449
N-Acetylputrescine	8350.65	8164.87	10554.2	9023.25	7291.11	7653.1	7050.08	7331.43	7568.95	19050.2	8375.11	11664.8	7269.45	7878.29	6755.21	7300.98	-30.4467	0.995847
Hexadecanoic acid	34768148	39886776	40175208	3.82767e+07	32158974	38069008	46883972	39037318	42078720	41092208	48045444	4.37388e+07	37487920	39674736	39442272	3.88683e+07	-169009	0.995671
3-Isopropenylpimelyl-CoA	338886	366026	427015	377309	327580	172382	528072	342678	441786	239781	408255	363274	297569	360345	361237	339717	-2961.18	0.991359
N-(3-oxooctanoyl)-L-homoserine	58905.3	30360.6	44805.8	44690.6	27403.6	49439.6	19529.6	32124.3	38649.1	42026.9	31375.9	37350.6	28663.1	40022.9	26845	31843.7	-280.607	0.991265
Phenylacetone	726088	1.04486e+06	677500	816151	419716	492214	936768	616233	754069	783984	725816	754623	625819	674593	531488	610633	-5599.33	0.990914
D-Glucosamine	806199	852469	794935	817868	844723	796586	996702	879337	885055	781503	732055	799538	859933	830804	921927	870888	-8449.25	0.990391
[PR] Iridotrial	424264	339079	166848	310063	308056	284679	277618	290118	291186	379301	275393	315294	304658	312631	244688	287326	-2791.83	0.990377
5-Hydroxytryptophol	104852	100759	91988.7	99200.1	93794.2	95935.9	123356	104362	68363	87485.8	97769.1	84539.3	80441.4	136868	92261.8	103190	-1171.62	0.988774
Orthophosphate	13200124	13356512	13560389	1.33723e+07	13845169	12905187	14121968	13624108	13291854	12833683	13646342	13257293	13415134	13555626	13401871	1.34575e+07	-166564	0.987774
L-Tyrosine	21847.6	18793.9	15479.9	18707.1	248666	217759	189483	218636	14360.1	20982.3	12356.9	15899.8	221577	222330	201731	215213	-3423.53	0.984341
[FA amino(12:0)] 12-amino-dodecanoic acid	420314	825637	940426	728792	522470	870558	889779	760936	705551	699827	1109067	838148	731908	1.03759e+06	473482	747661	-13274.7	0.982555
Sulfoacetate	60478.1	28096.6	36699.1	41757.9	42408.2	25508.5	29933.6	32616.8	42581	38344.4	31421.5	37449	30445.7	29318.2	36087.1	31950.4	-666.417	0.979568
4-Hydroxymethylphenylhydrazine	7370.39	7975.96	6942.04	7429.46	5648.17	8104.24	7319.76	7024.06	8266.96	7872.25	8999.24	8379.48	7228.41	6869.62	6537.71	6878.58	-145.477	0.979289
Octanoic acid	5.83282e+06	4264502	5201493	5.0996e+06	5.61368e+06	4483790	5115638	5.07104e+06	5.32107e+06	5124215	5260386	5.23522e+06	5182357	4749340	4964656	4965451	-105586	0.979179
[FA (7:2)] 2,4-heptadienal	43126.9	35058.6	36758.9	38314.8	38203.8	46696.7	53133.9	46011.5	42009.3	44399.5	47388.4	44599.1	26369.6	66547	42219.5	45045.4	-966.097	0.979003
Uracil	7297	9276.38	7643.05	8072.14	15316	20567.1	15929.3	17270.8	13878.4	8462.59	7825.47	10055.5	16553.6	16161.7	18000.2	16905.2	-365.64	0.978829
3-Oxopropanoate	279445	284779	271846	278690	226817	244132	280175	250375	284848	235090	243189	254376	241239	242159	251396	244932	-5443.19	0.97826
N-Acetylglutamine	4865.26	4203.82	3499.27	4189.45	6614.63	8104.27	5006.23	6575.04	4413.82	4234.28	4487.79	4378.63	4994.72	9378.72	4855.78	6409.74	-165.303	0.974859
Leu-Ala	0	0	0	0	9853.49	5969.65	0	5274.38	0	0	0	0	5774.07	0	9649.74	5141.27	-133.11	0.974763
antimonite ion	7838.8	8069.01	9201.91	8369.91	10489.4	8040.6	10238.3	9589.43	9073.47	11653.4	11690.2	10805.7	11493.7	8749.15	7746.62	9329.83	-259.6	0.972929
[FA (10:0/2:0)] Decanedioic acid	148893	90443.4	189003	142780	148018	90834.4	116582	118478	104551	136795	92709.5	111352	93598.9	162163	90041.9	115268	-3210.23	0.972904
Octadecanamide	207257	242166	304237	251220	212521	185996	291332	229949	216314	320281	348398	294998	239625	234716	195992	223444	-6505.44	0.971709
Diethyl 2-methyl-3-oxosuccinate	54138.9	59183.4	62233.2	58518.5	42185.3	51251.9	45441.9	46293	65196.5	60255.7	44204.7	56552.3	38120.7	50632.6	45678.8	44810.7	-1482.32	0.96798
Phosphonate	46720.6	49757.8	45371.7	47283.3	41837.2	47006.8	64611.3	51151.8	55274.3	52450.6	52478	53401	49932.1	48080.8	50471.2	49494.7	-1657.09	0.967605
N6-Methyl-L-lysine	2956.92	5603.12	5517.15	4692.4	13692.8	6780.53	13755.6	11409.6	2217.45	4944.75	5039.35	4067.18	7556.95	18406.8	7063.07	11008.9	-400.7	0.964881
L-Methionine S-oxide	6950.04	7010.03	4511.6	6157.22	10884.2	10603.2	11664.1	11050.5	10049.9	7553.49	6177.47	7926.94	9297.15	10711.6	11925.5	10644.7	-405.777	0.96328
[PR] Perillyl aldehyde	92479.2	163652	145787	133973	125525	98684.9	124915	116375	113819	128813	94353.3	112328	87709	157808	90605	112041	-4334.07	0.962758
[6]-Gingerol	537778	366238	384355	429457	438707	313356	417957	390007	485463	378633	444720	436272	377955	375707	371493	375052	-14954.9	0.961655
Sinapoyl aldehyde	45462.1	22694.3	38239.4	35465.3	28703.8	13347.4	21739.6	21263.6	30869.7	29343.2	25657.2	28623.4	37631	0	23477.7	20369.6	-894.02	0.957955
[FA hydroxy(12:0)] 3S-hydroxydodecanoyl-CoA	1.82151e+06	1.49142e+06	1.38439e+06	1565774	1.15531e+06	885856	1363635	1.13493e+06	1.52681e+06	1.939e+06	1.33179e+06	1.5992e+06	1.18965e+06	1.07924e+06	989510	1.08613e+06	-48799.2	0.957003
(R)-2,3-Dihydroxy-3-methylbutanoate	11102.4	8917.07	12735.8	10918.4	11519.1	11492.2	9168.83	10726.7	12674.1	13825.8	7681.65	11393.8	9792.4	11302.9	9691.17	10262.2	-464.557	0.956692
2,3-Dimethylmaleate	159879	179663	164292	167945	179863	147242	210848	179318	172596	152797	166720	164038	162955	164626	186874	171485	-7833.19	0.956317
NG,NG-Dimethyl-L-arginine	3151.75	6873.24	2026.16	4017.05	103220	61754.6	80514.8	81829.8	2649.64	2555.72	2559.18	2588.18	77937.3	82333.1	74431.6	78234	-3595.82	0.956057
DL-Methionine sulfone	10951.4	10470.6	11375.1	10932.3	20319.5	16420.2	16544	17761.2	12853.5	13161.1	9227.34	11747.3	14423.2	20210	16295.5	16976.2	-785	0.955803
Nicotyrine	30561.9	25258.9	25133.1	26984.6	29757.5	30067	30587.8	30137.4	27403.2	30119.1	33619.6	30380.7	29453.2	28168.8	28641.2	28754.4	-1383.06	0.954108
Camoensine	74152.3	83995	76481.6	78209.7	80204.4	79586.4	93302.8	84364.5	70941.8	69825.9	81791.2	74186.3	77048.9	87353.1	76823.5	80408.5	-3956.04	0.953108
ancymidol	159460	190132	178277	175956	175712	155579	186661	172651	182552	173992	175478	177341	161473	150393	180247	164038	-8613.09	0.950113
Sulcatone	60531.3	35878.7	53651.1	50020.3	112451	72056.4	202705	129071	146525	37171.3	290384	158027	157222	127162	83289	122558	-6512.72	0.949541
Nonate	260531	170383	222292	217735	198749	220499	186849	202033	197991	226452	197509	207317	190361	210982	173504	191616	-10416.8	0.94844
Kavapyrone	141953	139349	134854	138719	143236	221793	220277	195102	204297	179719	200577	194864	165667	152128	236823	184873	-10229.4	0.947569
Octadecanoic acid	20068672	21486088	20139774	2.05648e+07	16717420	23283128	28307544	22769364	25914498	20903830	26050416	2.42896e+07	19109056	21990414	23511686	21537052	-1232312	0.945879
4-Hydroxybutanoic acid	35772.5	22468.5	35323.4	31188.1	34040.7	34123.3	25071.5	31078.5	27603.7	32068.3	41481.5	33717.8	21869.9	32308.5	33999.9	29392.8	-1685.72	0.945759
Diethyl 2-methyl-3-oxosuccinate	71101.9	56311.8	85977.9	71130.5	57603.5	62779.7	32840	51074.4	37374.3	76362	49424.4	54386.9	47738.1	43206.2	53798.3	48247.5	-2826.87	0.944652
Creatine	53450.2	32984.9	35197.5	40544.2	1.91434e+06	1.69698e+06	1.57382e+06	1.72838e+06	44043.4	52781	54984.4	50602.9	1647853	1760388	1.48634e+06	1.63153e+06	-96854.7	0.943962
Heptanoic acid	3.72847e+06	3.47778e+06	4.03187e+06	3.74604e+06	4178156	3.17414e+06	3679265	3.67719e+06	3.80749e+06	3.93229e+06	3.67751e+06	3.80576e+06	3.79032e+06	3.21724e+06	3.39656e+06	3.46804e+06	-209146	0.943124
3-Hydroxyhexadecadienoylcarnitine	134019	144932	167045	148665	122486	159180	207136	162934	157521	149540	155997	154353	149706	158021	153136	153621	-9313.04	0.942842
[SP (14:0)] 1-deoxy-tetradecasphinganine	472742	582721	462651	506038	510995	483284	521841	505373	546542	567243	549494	554426	457696	503523	462531	474583	-30790	0.939075
myristic amide	97352.8	107300	101698	102117	105138	106886	119216	110413	92166.9	106214	113298	103893	93570.9	112998	104225	103598	-6815.15	0.938276
ethylpyruvate	128566	132947	117018	126177	104038	108813	185123	132658	182618	122670	151563	152284	139592	125949	107711	124417	-8240.62	0.937881
Stachydrine	133999	69237	149637	117625	84340.4	95941.5	56689.6	78990.5	113421	194096	70257.7	125925	56697.9	77821.1	87592.1	74037	-4953.49	0.93729
(R)-2-Hydroxyglutarate	63389.7	36170.2	51412.2	50324.1	72871.6	38316.4	79096	63428	48070.3	68712.6	58963.4	58582.1	52762.8	74798.3	50554.1	59371.7	-4056.29	0.936049
[FA (14:0/2:0)] Tetradecanedioic acid	135264	61852.1	81421.9	92845.9	72996.4	51254.9	56122.4	60124.6	92232.6	86699.5	63431.5	80787.9	72294.4	34587.3	61119.8	56000.5	-4124.09	0.931408
4-(Trimethylammonio)but-2-enoate	28955.5	11578	14984.5	18506	11343.8	13355.6	20921.3	15206.9	32959.5	14570.4	39930	29153.3	10731.2	20557	11183.8	14157.4	-1049.53	0.930983
L-4-Hydroxyglutamate semialdehyde	17103.4	13949	15545.6	15532.7	77590.1	65966	88460.6	77338.9	16062.9	15599.8	18380.4	16681.1	71327.5	84276.9	60383.6	71996	-5342.95	0.930915
[PR] (+)-15-nor-4-thujopsen-3-one	2.29794e+06	2.6156e+06	2.7912e+06	2.56825e+06	2.20611e+06	2.76079e+06	3.02902e+06	2.66531e+06	2.86114e+06	2.43411e+06	3.17049e+06	2.82191e+06	2.30124e+06	2.79244e+06	2330473	2.47472e+06	-190588	0.928493
Maleic acid	769883	580103	791376	713787	730499	532861	524150	595837	567630	768188	494676	610165	537745	481558	632489	550597	-45239.4	0.924074
3-(Pyrazol-1-yl)-L-alanine	4929.6	3053.42	3037.58	3673.53	26360.8	21565.7	21297.1	23074.5	3052.24	4770.82	5707.69	4510.25	21824.9	23539.8	18538.4	21301	-1773.53	0.923139
L-Lysine 1,6-lactam	132634	64913.1	61245.9	86264.4	61318.8	39591.7	62956.1	54622.2	87761.5	258487	84680.6	143643	54415.3	32695.6	63959.9	50356.9	-4265.24	0.921914
1-(3,4-dimethoxylphenyl)ethane-1,2-diol	180272	141684	153314	158423	164236	138059	142833	148376	206405	157031	139262	167566	139674	125616	144016	136435	-11940.6	0.919525
4-Trimethylammoniobutanoate	10437.2	19880.5	8517.05	12944.9	20545.7	20799.2	23959.4	21768.1	10106.8	5635.49	15322.7	10355	17647	20662.5	21735.8	20015.1	-1752.99	0.91947
Vinylacetylglycine	61706.9	60877.4	66085.4	62889.9	67356.2	65118.5	91542.8	74672.5	70910.5	61616.5	62702.1	65076.4	63585.4	67494.3	74493.6	68524.4	-6148.08	0.917666
N-hydroxyisoleucine	78272.8	50542.1	62436	63750.3	57627.2	70961.4	46464.7	58351.1	61196.3	74410.2	80632.9	72079.8	46053.2	44317.1	70020.5	53463.6	-4887.54	0.916239
DMNT	53215.4	51185.1	54844.3	53081.6	142460	62750.3	172562	125924	70473	55844.7	298449	141589	188403	109650	47754.2	115269	-10655.2	0.915384
1,3,5-trimethoxybenzene	429880	279833	323081	344265	323687	254342	299743	292591	338195	337441	206314	293983	293665	190810	314840	266438	-26152.8	0.910617
Gly-His	592230	622135	591166	601844	614049	618586	776112	669582	630923	587788	560398	593036	612170	602120	612236	608842	-60740.4	0.909286
Ile-Gly-Lys	26116.8	19785.2	27994.5	24632.2	23699.1	21518.9	21529.2	22249.1	23163.5	86206.4	23911.8	44427.2	19679.2	20764.4	20019.8	20154.4	-2094.64	0.905855
5-Hydroxyindoleacetaldehyde	2.49765e+06	3344890	2.79826e+06	2880268	3.61059e+06	3.43688e+06	2353731	3.13373e+06	2.86961e+06	2.94506e+06	2.28936e+06	2.70134e+06	3.69471e+06	2.05252e+06	2.76588e+06	2.8377e+06	-296028	0.905535
N(pi)-Methyl-L-histidine	5039.35	5096.86	3903.11	4679.77	73715.3	65072.1	70143.6	69643.7	4433.87	4499.2	3810.61	4247.89	62839.5	73066.7	53054.6	62986.9	-6656.73	0.904417
2-Isopropylmaleate	243141	165900	149515	186185	174488	163750	208189	182142	165520	224406	234718	208214	158005	191119	145052	164725	-17416.9	0.904378
[FA hydroxy(9:0)] 2-hydroxy-nonanoic acid	842270	552859	657364	684164	536262	411313	458711	468762	670210	647878	478697	598928	594538	143866	533212	423872	-44890.2	0.904237
Homoarginine	0	0	1768.07	589.357	10409.1	4837.76	12031.4	9092.78	0	0	0	0	7427.7	11126.3	6110.05	8221.36	-871.42	0.904164
L-Histidine	67768.3	50487.8	62625.9	60294	2.24749e+06	1.83609e+06	2067760	2.05045e+06	39588.6	52308	66287.1	52727.9	1749730	2.21444e+06	1.59497e+06	1.85305e+06	-197398	0.903729
Deoxyribose	20449.2	11428.1	20707.6	17528.3	18537	12647.2	13497.3	14893.8	18883.6	18570.1	30557.8	22670.5	12015.2	16227.1	12103	13448.4	-1445.4	0.902953
L-Arabinonate	16799.5	12749.6	15512.2	15020.4	24641	16978.8	19840.6	20486.8	32442.5	13699.1	17816.7	21319.4	17121.1	19122.2	19232.9	18492.1	-1994.75	0.902632
[FA methyl(14:0)] 12-methyl-tetradecanoic acid	924785	673644	803805	800745	799522	894354	709500	801125	877790	825157	750407	817785	655890	763547	749296	722911	-78214.2	0.90237
[FA (20:0)] eicosanoic acid	271441	282406	235750	263199	246537	344400	411059	333999	372196	276570	319840	322868	252137	310107	341856	301367	-32632.2	0.902299
[FA trihydroxy(4:0)] 2,3,4-trihydroxy-butanoic acid	50540.4	33986	37016	40514.1	91637.6	79335.6	81895.9	84289.7	56740.2	44382.8	43903.6	48342.2	74977.2	76817.4	76021.3	75938.6	-8351.09	0.900924
Phosphoramidate	1.00478e+06	1.06573e+06	1.09699e+06	1.05583e+06	1.22896e+06	1.35468e+06	1.36927e+06	1.31764e+06	1.05571e+06	1.20048e+06	1.35455e+06	1.20358e+06	1.22849e+06	1.34527e+06	987342	1.18704e+06	-130601	0.900882
LL-2,6-Diaminoheptanedioate	0	0	0	0	13501	0	10048.4	7849.8	0	0	0	0	0	11618.1	9589.37	7069.17	-780.633	0.900554
D-2-Amino-hexano-6-lactam	34744.5	36049.3	49692.9	40162.2	34196.6	32951.7	32537.1	33228.5	46318.3	40787.8	34185.6	40430.5	43713.9	17185.7	28832	29910.5	-3317.92	0.900148
Benzyl (2R,3S)-2-methyl-3-hydroxybutanoate	63623.6	52764.5	68116.4	61501.5	59560.5	46241.9	62714.2	56172.2	70050	53880.5	73935.5	65955.3	66360.1	33194.3	52032.2	50528.9	-5643.31	0.899535
Triethanolamine	482909	230258	212380	308516	169305	331639	229547	243497	188209	222585	293785	234860	180173	257615	218812	218866	-24630.5	0.898847
Benzofuran	12660.9	20965.7	10603.2	14743.3	14383.8	14284.3	14999	14555.7	13236	16080.2	12251.9	13856	13175	12219.2	13842.5	13078.9	-1476.83	0.89854
Formylanthranilate	25018.3	25151.8	23078.1	24416.1	20863.5	24113.3	21812	22262.9	21936.4	23219.3	20090.3	21748.7	21199.5	13943.5	24824.3	19989.1	-2273.86	0.897863
perchlorate	230891	206762	168684	202112	251784	195212	228397	225131	214134	276822	211754	234237	227409	158191	220501	202034	-23097.2	0.897405
L-Pipecolate	27206.7	46028.3	24709.2	32648	47612	33570.4	36952.9	39378.5	27068.6	23881.6	24956.2	25302.1	35573.7	34715.3	35526.1	35271.7	-4106.76	0.89571
hexanamide	18732.5	29591	26611.4	24978.3	19657.9	15287.1	40937.9	25294.3	17256.9	16089.7	38290.7	23879.1	24390	23341.8	20218.6	22650.2	-2644.15	0.895465
[FA oxo(16:0)] 3-oxo-hexadecanoic acid	277738	265989	379573	307767	303937	347343	280929	310736	230970	317107	255018	267698	359373	233640	241180	278065	-32671.7	0.894857
[FA hydroxy(18:0)] 2S-hydroxy-octadecanoic acid	181712	155214	160613	165846	151605	139019	226242	172289	204980	203721	227143	211948	142216	157080	162820	154039	-18250.2	0.894072
5-Methoxytryptophol	33864.3	30612.6	42000.5	35492.5	23091.5	21331.6	39710.2	28044.4	31187.8	49021.3	37511.3	39240.1	28666.5	26270.6	20114.4	25017.2	-3027.24	0.892056
(S)-3-Methyl-2-oxopentanoic acid	639887	555772	697557	631072	668303	908903	640806	739338	604829	887403	985988	826073	756111	609682	610683	658825	-80512.2	0.891102
1-Methylhypoxanthine	0	0	0	0	207975	226150	170553	201560	0	0	0	0	187752	184071	166628	179484	-22075.7	0.890475
Ethyl 3-oxohexanoate	283179	162550	267144	237624	259311	130339	106715	165455	179402	200071	189674	189715	153116	125023	163092	147077	-18378	0.888925
2-Dehydro-3-deoxy-L-rhamnonate	1.14246e+06	999910	957059	1.03314e+06	988717	955463	956005	966728	1.02343e+06	949646	1002075	991716	421230	1.01246e+06	1144297	859330	-107399	0.888905
Nummularine F	85909.6	56437.5	90498.3	77615.1	76978.5	44919.1	81026.2	67641.3	93892.7	65122.3	75239.1	78084.7	52894.4	78271.6	49041.1	60069	-7572.26	0.888053
indole-3-acetyl-valine	13371.5	16237.4	14774.1	14794.3	14395.5	15753.6	19282.1	16477	15383.3	12248	16500.9	14710.7	18464.1	11696.2	13720.8	14627	-1850.01	0.887722
citraconate	20379.3	15204.5	19409.7	18331.2	23557.1	20179.4	22541.2	22092.5	22543.8	14196.2	18098.3	18279.4	20287.8	17852.7	20612.5	19584.3	-2508.23	0.886467
[FA hydroxy(9:1)] 4-hydroxy-2-nonenal	86658.5	72286.8	88176.9	82374.1	85630.8	69333.3	83787.2	79583.7	89822.8	86840.6	83285.9	86649.8	81894.5	64203.4	65229.7	70442.5	-9141.22	0.885137
L-rhamnitol	108204	142925	129334	126821	85337.7	172833	133724	130631	128597	119908	137424	128643	109137	118588	118264	115330	-15301.8	0.882863
[FA (17:0)] heptadecanoic acid	596351	542517	477649	538839	546600	693845	699814	646753	780830	614228	612517	669192	522382	515511	668552	568815	-77937.8	0.879494
[FA (12:3)] 5,8,11-dodecatriynoic acid	62621.9	35250.6	47109.7	48327.4	60425.8	65816.2	88224.3	71488.8	83754.9	36464.9	87914.2	69378	55621.2	74943.8	57997.3	62854.1	-8634.68	0.879216
3-Methyl-2-oxobutanoic acid	255621	203971	230282	229958	256742	199379	229328	228483	219275	233653	199017	217315	204729	199515	198277	200841	-27642.5	0.879017
2-Methylcholine	86266.1	146236	137470	123324	90379.8	167882	119787	126016	101736	102249	146039	116675	117770	114658	99536.7	110655	-15361.3	0.878101
Fumarate	28276.7	36362.1	31657.9	32098.9	179405	170575	145753	165244	39535.4	37541.7	32465	36514.1	126000	137146	172132	145093	-20151.7	0.878049
3-Butylidene-7-hydroxyphthalide	606603	630184	588804	608530	548041	416544	571469	512018	513472	626746	616369	585529	511135	341232	496261	449543	-62475.2	0.877982
[FA amino(14:0)] 2-amino-tetradecanoic acid	75127.8	129228	110900	105085	229099	160073	280561	223244	276649	60131.5	409518	248766	183732	250875	152572	195727	-27517.9	0.876737
Brunfelsamidine	3456.7	4154.44	5518.03	4376.39	78199.9	63480.3	73356.8	71679	4051.27	4831.21	3775.75	4219.41	64517.7	74158	49814.7	62830.1	-8848.88	0.876549
[GL hydroxy(20:4/20:4)] 1,3-di-(5Z,8Z,11Z,14Z-eicosatetraenoyl)-2-hydroxy-glycerol (d5)	196190	221434	195125	204250	213818	222199	256008	230675	199635	167899	229451	198995	198337	210204	197840	202127	-28548.1	0.876241
3-Oxododecanoic acid	186461	139501	175184	167049	132753	121720	84657.6	113044	86930.3	168621	64994.4	106849	175148	46567.5	75337.7	99017.7	-14025.9	0.875925
Ethyl cinnamate	37942.5	30065.7	25654.6	31220.9	32199.3	34643	48451.7	38431.3	39553.3	30426.9	39081.2	36353.8	34522.1	37198.1	28869.1	33529.8	-4901.56	0.872459
7-Aminomethyl-7-carbaguanine	0	0	0	0	128457	136188	111307	125318	0	0	0	0	107538	120035	99382.5	108985	-16332.6	0.869671
omega-Cyclohexylundecanoic acid	135974	109498	119258	121577	115472	128343	166158	136658	146378	124634	135035	135349	121201	119324	115650	118725	-17932.6	0.868777
Eugenol methyl ether	203407	120985	150369	158254	150765	95475.3	117992	121411	163412	211706	137679	170932	105075	66863.9	143726	105222	-16189	0.866659
(1S,2R,4S)-(-)-Bornyl acetate	115501	187218	155063	152594	142782	150537	161720	151680	159061	150009	166210	158427	176393	69131.9	148783	131436	-20243.5	0.866538
Ethyl (R)-3-hydroxyhexanoate	545411	284842	397067	409107	363100	206121	325087	298103	444119	350860	260787	351922	280681	202400	289703	257595	-40508	0.864114
Phenylacetic acid	483941	283368	323535	363615	321666	392456	374689	362937	508836	317154	421911	415967	208036	269093	459938	312356	-50581.8	0.860632
Chlorate	13484	10593.6	8997.18	11024.9	11501.1	9100.35	9852.8	10151.4	11107.1	8092.42	10218.9	9806.14	7418.86	8002.26	10741.4	8720.84	-1430.59	0.859075
N-Formyl-L-methionine	90102.9	153562	103924	115863	221477	290254	157377	223036	268181	150682	110074	176312	175774	201826	196885	191495	-31541.1	0.858583
2-Hydroxyethanesulfonate	10671.1	5849.43	7583.04	8034.53	10022.7	7083.2	7770.58	8292.17	6658.44	5776.85	9066.3	7167.2	6842.26	6882.82	7538.5	7087.86	-1204.31	0.854765
5,6-Dihydrouracil	5749.42	10278.8	8351.13	8126.46	13470.9	14957.2	13443.5	13957.2	9599.78	10219.6	10761.2	10193.5	12194.1	11519.6	11966.3	11893.3	-2063.9	0.852127
Cardiospermin	5148.68	9765.63	10666.2	8526.85	8650.72	5607.62	9600.01	7952.78	5565	10243	5080.79	6962.94	5786.11	9694.96	4773.98	6751.68	-1201.1	0.848971
[FA (12:5)] 2,4,6,8,10-dodecapentaenal	426851	318735	300969	348852	237127	417313	423312	359251	405590	228775	426955	353774	300224	258175	356049	304816	-54434.5	0.848478
Urate	16800.4	19257.1	16880.8	17646.1	2.06486e+06	1.86335e+06	1.80537e+06	1.91119e+06	19016.9	21431.9	28642.1	23030.3	1.5441e+06	1.77273e+06	1.53779e+06	1.61821e+06	-292985	0.8467
Suberic acid	71567.2	69743.4	110090	83800.1	106147	92474.6	67101.9	88574.4	70034.1	115903	75856	87264.4	57971.2	124342	42116.1	74809.8	-13764.6	0.844598
Solavetivone	185037	69513.9	144068	132873	137614	281331	241812	220253	305547	80053.2	245921	210507	172561	107325	277786	185891	-34361.9	0.843989
(2S)-2-Isopropylmalate	25060	15697.6	26783.4	22513.7	22149.2	16258.6	16936.2	18448	20567.2	30117.8	18649.5	23111.5	16570.8	14837	15300.6	15569.5	-2878.56	0.843964
pentane-1,3,4,5-tetracarboxylate	0	0	0	0	35000.9	29641.6	30854.7	31832.4	0	0	0	0	27610.4	27402.3	25569.7	26860.8	-4971.63	0.843819
Oxalate	184949	129293	151183	155142	153784	110938	141630	135451	122655	135178	125127	127653	104952	113130	123846	113976	-21474.6	0.841458
3-Methylguanine	0	0	0	0	180826	199059	163547	181144	0	0	0	0	157815	166195	132496	152169	-28975.3	0.840043
N-Acetylserotonin	0	0	0	0	9888.81	7387.77	8856.68	8711.09	0	0	0	0	11239	3481.15	7150.41	7290.18	-1420.91	0.836885
7,8-diketopelargonate	327785	204275	331669	287910	220466	199398	239901	219922	232053	270385	182007	228148	208922	143987	198745	183884	-36037.3	0.836136
Decanoic acid	2.64478e+06	1.98205e+06	2.26336e+06	2.29673e+06	2555925	1.70893e+06	2.36073e+06	2.20853e+06	2.35989e+06	2.23056e+06	2412277	2.33424e+06	2.3379e+06	1.25536e+06	1.94393e+06	1.84573e+06	-362796	0.83573
Met-Trp-Trp-Gly	51208.2	45000	46302.5	47503.6	60942.6	63549.6	75644.6	66712.3	43253.8	60907.2	52031.7	52064.3	53712.6	53904.2	59421.6	55679.4	-11032.9	0.83462
5'-Oxoinosine	0	0	0	0	13060.5	11834.1	10762.1	11885.5	0	0	0	0	9030.25	11963.6	8673.54	9889.15	-1996.38	0.832033
L-Phenylalanine	96688.6	86430.4	80209.9	87776.3	5.38292e+06	4720697	4341761	4.81513e+06	87939.9	84469.1	98036.5	90148.5	4.03521e+06	4.3603e+06	3.59648e+06	3.99733e+06	-817799	0.83016
[FA hydroxy(15:0)] 2-hydroxy-pentadecanoic acid	44773.5	34684.9	44128.1	41195.5	49361.3	33703.6	31523.3	38196.1	43601.7	38897.3	30498.8	37666	38604.9	24748.3	31675.6	31676.3	-6519.78	0.829307
&gamma;-thiomethyl glutamate	0	0	0	0	11793	15345.6	9477.17	12205.3	0	0	0	0	9224.67	10175.6	10862.5	10087.6	-2117.65	0.826497
L-Aspartate	13685	11820.5	9487.38	11664.3	55866.5	58151.3	63495.9	59171.2	11066.3	11798.5	11914.9	11593.2	39765.8	53217.8	53482.9	48822.2	-10349.1	0.8251
[FA oxo(13:0)] 2-oxo-tridecanoic acid	52265.8	37290.3	43987	44514.4	46437	33048.4	44324.3	41269.9	43762.7	50307.8	37852.8	43974.4	32037.8	29756.2	40337.1	34043.7	-7226.2	0.824904
3-Oxo-4-methylpentanoic acid	270069	117144	160419	182544	120124	111978	109199	113767	162037	144758	105157	137317	98025.5	49968.3	132435	93476.2	-20290.7	0.821647
Octane-1,8-diol	133631	116009	128733	126124	132216	136799	105590	124868	113790	128164	77326.7	106427	114707	65066.4	127247	102340	-22528.1	0.819585
N-(octanoyl)-L-homoserine	93026.1	45771.2	123117	87304.6	92652.2	96669	84952.5	91424.6	143344	145910	97097.9	128784	80546.3	61459.4	81817.9	74607.9	-16816.7	0.816059
N-hydroxyvaline	500344	160413	236386	299048	332147	137646	151121	206971	287712	282278	135566	235185	167745	39070.4	299474	168763	-38207.9	0.815395
(S)-Malate	88168	81871.5	104496	91511.7	1852883	1.79583e+06	1.41169e+06	1.6868e+06	67674.1	83179.4	63465.7	71439.7	1.28233e+06	1.33557e+06	1.50478e+06	1.37423e+06	-312575	0.814694
Chlorate	159805	98810.1	128378	128998	171056	114094	162199	149117	128666	132067	154924	138552	148425	107710	108144	121426	-27690.3	0.814304
D-Glycerate	40521.6	34066.1	37741.7	37443.1	54961.4	36641.9	50303.7	47302.3	47245	41166.1	45435.1	44615.4	41922.1	32194	41341.9	38486	-8816.35	0.813617
Sinapyl alcohol	755195	504535	542704	600811	656676	265510	557544	493244	465066	554067	376622	465252	592963	56747.2	550698	400136	-93107.5	0.811234
10-Oxodecanoate	117662	89976.1	134823	114154	114786	81597.7	80954.2	92445.9	104184	125552	74270.1	101336	88549.9	71109.5	64388.7	74682.7	-17763.2	0.807853
10-Hydroxydecanoic acid	126305	76052.3	126000	109453	100781	67123.9	82771.9	83559	107683	108897	79291.8	98624	81997.9	45677.8	74727.2	67467.6	-16091.4	0.807425
Dodecanoic acid	5713930	3.47434e+06	4533149	4.57381e+06	5035262	2.80194e+06	3104908	3.64737e+06	4538905	4.74631e+06	2894934	4.06005e+06	3.09576e+06	1.96944e+06	3.72425e+06	2.92981e+06	-717555	0.803268
2-Ethylhexyl phthalate	3.55948e+06	3313007	3.43479e+06	3.43576e+06	3.31555e+06	2.38049e+06	3.96454e+06	3.22019e+06	2902927	3.47868e+06	3.52104e+06	3.30088e+06	3.42922e+06	1.52678e+06	2.77614e+06	2.57738e+06	-642813	0.800381
[SP hydrox] 6-hydroxysphing-4E-enine	157972	60245.6	80058.6	99425.3	162947	167395	77050	135797	118974	181007	102551	134177	81008.8	80636.5	164349	108665	-27132.5	0.800199
[FA oxo(8:0)] 3-oxo-octanoic acid	819650	481601	745891	682381	581800	444583	377882	468088	646658	749802	370610	589023	439788	220679	453076	371181	-96907.6	0.792972
Sesartemin	74254.8	70370.4	79643.2	74756.2	68417.7	64726.7	118893	84012.6	105230	56588.3	113406	91741.4	70868.3	72994.8	55926.2	66596.5	-17416.2	0.792696
N-Butyryl-L-homoserine lactone	65342.5	76549.6	86485.2	76125.8	73142.7	69724.9	87265	76710.8	86690.6	84836.1	90906.4	87477.7	64137.3	62155.7	56131.7	60808.2	-15902.6	0.792694
2-Furoate	11894.4	12521.9	10298.4	11571.6	17109.5	15736.4	12281.2	15042.4	12340.2	8519.64	11659	10839.6	13204.1	11287.6	11201.6	11897.8	-3144.6	0.79095
[FA] Methyl jasmonate	163109	170683	203033	178942	146660	129830	196239	157576	151611	132303	203128	162348	73176.9	167442	132652	124424	-33152.7	0.789609
N-Butyryl-L-homoserine lactone	68608.6	73022.6	105131	82254.2	81169.8	79810.4	91518.4	84166.2	67128.7	100757	81704.6	83196.8	71859.9	57149.4	69554.8	66188.1	-17978.2	0.786397
Pentane-2,4-dione	335757	214400	229507	259888	259657	149279	214560	207832	209187	288796	202361	233448	199198	44330.5	245020	162850	-44982.4	0.783564
3-oxo-tetradecanoic acid	83028.8	61042.8	67497.6	70523	69842.5	64097.2	53982.1	62640.6	68148.9	72641.4	49344.2	63378.2	46776.9	48964.3	51349.2	49030.1	-13610.5	0.782721
Crocetin	177233	214386	135490	175703	146039	227610	242497	205382	214199	114498	274586	201094	172530	121213	188460	160734	-44648	0.78261
N4-Acetylaminobutanal	268852	186120	212309	222427	298785	278065	163270	246707	219914	361820	189246	256993	180202	194132	204372	192902	-53804.8	0.781908
Undecanoic acid	670793	442957	542847	552199	649843	374861	506432	510379	509503	588560	489724	529262	469788	281331	444404	398508	-111871	0.780807
Methyloxaloacetate	0	0	0	0	64069.2	57079.9	52003.1	57717.4	0	0	0	0	36285.7	46269.8	52266.5	44940.7	-12776.7	0.778633
(2S)-2-{[1-(R)-Carboxyethyl]amino}pentanoate	252490	167194	186425	202036	192987	176133	216011	195044	190643	189758	149371	176591	166934	148044	139710	151563	-43481	0.77707
Indole	4594.91	4972.32	8535.32	6034.18	23897	25300.5	18071.3	22422.9	5309.94	8435.43	5480.71	6408.69	21056.7	14576	16405.2	17346	-5076.97	0.773581
[PR] Citronellyl acetate	2.85741e+06	2778863	3107009	2.91443e+06	3.61352e+06	2.53149e+06	2216851	2.78729e+06	1.99677e+06	3.43613e+06	1.88502e+06	2.43931e+06	2.63765e+06	1.39954e+06	2.42577e+06	2.15432e+06	-632969	0.772909
[Fv] Dihydrocordoin	376313	299547	227193	301017	277682	397449	451543	375558	486166	308053	501649	431956	270013	275940	324568	290174	-85384.2	0.772647
Homogentisate	2533.53	2212.18	2173.84	2306.52	14516	10708	11564.9	12263	2668.51	2348.39	2488.93	2501.94	8979.09	9796.15	9609.52	9461.59	-2801.37	0.771558
(R)-1-Aminopropan-2-ol	14007.2	14422.1	16193.1	14874.1	14901.4	18578.4	22155.7	18545.2	23430.1	17872.7	16704.2	19335.7	14053.7	12730.9	15938.5	14241	-4304.16	0.76791
Diethyl adipate	35390.6	14265.9	29806.7	26487.7	24537.1	13765.2	22428.5	20243.6	25590.9	41232.1	12865.9	26563	13974.3	14285.5	18123	15460.9	-4782.66	0.763745
[FA (11:0/2:0)] Undecanedioic acid	50020	15922.1	31167.9	32370	33594.8	17201.4	20020.3	23605.5	34672.7	39173.4	14177.4	29341.2	20571.7	6680.92	26828.2	18026.9	-5578.58	0.763675
[Fv Trihydroxy,trimethy] 2',4',4''-Trihydroxy-3',6'',6''-trimethylpyrano[2'',3'':6',5']dihydrochalcone	883850	728599	670186	760878	682097	1.29211e+06	1.27123e+06	1.08181e+06	1.26899e+06	801063	1.22571e+06	1.09859e+06	700109	671180	1.10702e+06	826102	-255711	0.763627
[FA methyl(5:1/5:2/8:0)] methyl 8-[3,5-epidioxy-2-(3-hydroperoxy-1-pentenyl)-cyclopentyl]-octanoate	116181	92927	165506	124871	162934	84543	88461.9	111980	79497.7	117334	78835.9	91889.1	112836	68735.4	74795.5	85455.5	-26524	0.763135
Nonanoic acid	14785929	10570044	11726438	1.23608e+07	14202799	8911546	12683155	11932500	12210901	11550332	11815006	1.18587e+07	11030745	5652454	10587786	9.09033e+06	-2.84217e+06	0.761813
Traumatic acid	233604	68855.9	137897	146786	148833	57158.4	75129.2	93706.7	138330	123866	47816.3	103337	62427.5	52278.2	99269.3	71325	-22381.7	0.761151
Methyl cinnamate	523894	402044	450719	458886	536984	250769	497062	428272	393929	444508	514662	451033	443878	127624	403635	325045	-103226	0.75897
N-(3-Oxooctanoyl)homoserine lactone	40648.5	15626.5	36946.3	31073.8	22887.1	43341.8	42384.2	36204.4	48544.1	62167.1	29052.3	46587.8	21671.8	36597.5	23857.8	27375.7	-8828.67	0.756144
4-Oxocyclohexanecarboxylate	26076.2	22473.5	22109.2	23553	24448.6	20488.4	22130.6	22355.9	21671.2	30202.1	16723.2	22865.5	20609.9	12778	17277.6	16888.5	-5467.39	0.755438
L-3-Amino-isobutanoate	58211.1	50004.3	58853.6	55689.7	74671.3	53487.5	70979.8	66379.5	57759.1	67145.4	78486.8	67797.1	40925.6	65309.8	44059.6	50098.3	-16281.2	0.754725
16-hydroxypalmitate	299969	184132	278925	254342	245372	250248	217380	237666	269461	295187	171919	245522	180548	175060	181579	179062	-58603.8	0.75342
1'-Acetoxychavicol acetate	295692	267242	225035	262656	317454	475032	374848	389112	382835	331408	608910	441051	277778	275688	325059	292842	-96269.9	0.752591
[SP (4:0)] 1-deoxy-sphinga-6Z,9Z,12Z,15Z-tetraenine	206887	381802	298963	295884	107894	0	290838	132911	198786	346394	652023	399067	151630	80460.5	67087.8	99726.2	-33184.7	0.750324
3-Hydroxysebacicacid	46124.1	14414.5	41650.3	34063	35358.6	10960.9	18682.4	21667.3	32723.4	38592.7	12735.5	28017.2	17486.4	8937.61	22023.2	16149.1	-5518.18	0.745322
octyl &alpha;-D-galactopyranoside	583027	149080	363924	365344	418097	0	88905.5	169001	285750	337256	83399.5	235469	136279	0	241071	125783	-43217.4	0.744277
[FA methyl(12:1)] 2-methyl-2-dodecenoic acid	37936.9	27812.9	31935.1	32561.6	34751.8	22189.3	29099.3	28680.1	32488.8	37503.7	19622.1	29871.5	23519.4	19530.8	20982.3	21344.1	-7336.01	0.744213
Benzofuran	1.51737e+06	1.34785e+06	1.09941e+06	1.32154e+06	1331187	1.74715e+06	2.12684e+06	1.73506e+06	2.17195e+06	1.17688e+06	2.06169e+06	1.80351e+06	1.22243e+06	1.09108e+06	1.53688e+06	1.28346e+06	-451593	0.739724
CAI-1	625954	398050	553127	525710	654197	346545	375527	458756	478040	566077	352918	465678	378529	213908	424257	338898	-119859	0.738732
2-isocapryloyl-3R-hydroxymethyl-&gamma;-butyrolactone	235488	83429.3	140601	153173	149541	72784.1	80889.6	101071	167368	167519	90396.2	141761	75494.6	36641.4	110636	74257.3	-26814.2	0.734701
[FA hydroxy(13:0)] 2-hydroxy-tridecanoic acid	61746.9	54753.9	57305.7	57935.5	66524.1	49479.3	52792	56265.1	55443.3	62976	50153.6	56191	49146.1	28674.7	46040.6	41287.1	-14978	0.733796
[FA methyl(14:0/2:0)] 3-methyl-tetradecanedioic acid	85597.2	53851.1	55556.9	65001.8	67164.8	29139.1	52620.7	49641.5	62530.9	60883.8	45595.6	56336.8	36082.5	16525	56259.2	36288.9	-13352.6	0.731019
Benzylformate	886132	537373	556770	660092	649788	898008	1.14161e+06	896470	1089283	543125	990196	874201	631307	574370	758763	654813	-241657	0.730435
alpha-aminopimelate	2851.75	0	2063.81	1638.52	4190.63	3694.53	2704.89	3530.02	3021.15	1593.67	2196.02	2270.28	2499.34	2773.32	2456.9	2576.52	-953.497	0.729889
L-Tryptophan	11326.9	5424.63	11133	9294.84	356375	349762	319318	341818	6167.92	5280.28	4230.11	5226.1	253184	257759	236591	249178	-92640.1	0.728979
4-Hydroxycinnamyl aldehyde	1.04404e+06	553908	674437	757462	716473	401902	503713	540696	573345	735079	445243	584556	587049	56611.5	536359	393340	-147356	0.72747
[FA (16:0/2:0)] Hexadecanedioic acid	88142.2	60173.5	65810.3	71375.3	99412.7	50953.6	63480	71282.1	62880.5	67596.1	51641.1	60705.9	66996.9	37527.1	50508.8	51677.6	-19604.5	0.724973
Tetracosanoic acid	33981.4	29123.1	30843.3	31315.9	27229.7	84771.9	35922.7	49308.1	20753.5	27820.4	31674.1	26749.3	24388.2	32437.8	49883.8	35569.9	-13738.2	0.721381
L-Glutamine	39079.1	30605	24631.1	31438.4	875011	604121	632431	703854	35313.5	48483.1	20096.5	34631	482702	438790	601078	507523	-196331	0.721063
Capaurine	265467	214485	163873	214608	165747	330303	387117	294389	392823	200525	350917	314755	158541	185555	286964	210353	-84035.6	0.714542
Nitroethane	2627.09	2885.32	2620.78	2711.06	5480.63	5225.75	6181.46	5629.28	2991.5	3201.38	2433.83	2875.57	3253.58	5423.27	3385.63	4020.83	-1608.45	0.71427
[FA methyl,hydroxy,oxo(5:2/8:0)] methyl 8-[2-(2-formyl-vinyl)-3-hydroxy-5-oxo-cyclopentyl]-octanoate	133649	79962.1	83049.7	98887	111135	102419	102617	105390	128469	90694.9	112259	110474	99941.2	34922	89139.2	74667.4	-30722.9	0.708485
(R)-3-Hydroxy-3-methyl-2-oxopentanoate	49371.6	33414.3	43611.8	42132.5	49807.4	28473.8	34568.6	37616.6	49815.6	36101.6	41220.8	42379.3	32265.9	22343.2	25234.6	26614.6	-11002	0.707522
2-Hydroxy-3-(4-hydroxyphenyl)propenoate	21936.9	9619.53	14576.5	15377.6	15858.9	6484.33	9261.55	10534.9	14293.8	17064.7	6427.42	12595.3	6220.47	6567.6	9406.08	7398.05	-3136.89	0.70224
Hyperforin	2.78089e+06	2.89305e+06	2849411	2.84112e+06	3525443	3950347	3.5592e+06	3.67833e+06	3.70369e+06	3.06615e+06	3.60901e+06	3.45962e+06	2955668	1.59427e+06	3.17789e+06	2.57594e+06	-1.10239e+06	0.700302
2S-Hydroxytetradecanoic acid	70335.1	59264.7	65864.7	65154.8	68768.3	51568.9	49884.4	56740.5	62097.8	57572.5	51247.9	56972.7	47755.1	32848.4	38115.5	39573	-17167.5	0.697438
Diethyl (2R,3R)-2-methyl-3-hydroxysuccinate	41144	14170.6	25946.2	27086.9	29134.8	11880.7	19451.7	20155.8	31523.1	28119	17073.2	25571.8	14631.5	10140.1	17384.3	14052	-6103.76	0.697171
Tributyl phosphate	11560444	7.92229e+06	10046265	9.843e+06	11723563	5941007	10144013	9.26953e+06	8860096	9033024	13313817	1.04023e+07	10512884	726510	8.12384e+06	6.45441e+06	-2.81512e+06	0.696304
[FA oxo(12:1)] 12-oxo-10E-dodecenoic acid	167870	117435	97783.1	127696	125815	56729.6	96233.2	92926.1	85106.5	135857	156255	125739	63473.8	63975.8	65536.4	64328.7	-28597.4	0.692256
(S)-6-Hydroxynicotine	17526.4	18059.9	17141.5	17575.9	13481.2	12447.5	15189.5	13706.1	17617.7	18336.2	14692.5	16882.2	11070.8	4480.9	12842.8	9464.85	-4241.23	0.690559
Citrate	89233.7	52582.8	49197.6	63671.4	90410.2	144950	66586.2	100649	95245.7	42849.9	29650.4	55915.3	61376.1	64463.5	82331.2	69390.3	-31258.4	0.68943
Dodecanedioic acid	225822	118712	188505	177680	137904	115000	139524	130810	202317	199977	81115.2	161137	107511	61134.5	101564	90070	-40739.5	0.688558
L-Urobilinogen	62241.7	46842.8	39108.7	49397.7	55606.6	49023.5	56018.3	53549.5	67905.5	38138.3	52196.1	52746.6	49565.7	9914.74	50026.8	36502.4	-17047.1	0.681658
[FA (11:1)] 10-undecenoic acid	65410.6	49368.4	56696.3	57158.4	58500.8	34503.8	79800.3	57601.6	41635	47869	33440.1	40981.4	51193.8	31755.4	34785.1	39244.8	-18356.8	0.681314
(8S,9S,10S)-8,10-dimethyl-1-octalin	57178.7	48318.8	39736.5	48411.4	45912.6	58798.5	89527.3	64746.2	97175.9	67947.1	88052.3	84391.8	36868.2	46230.5	49014.2	44037.6	-20708.5	0.680158
D-Glucuronate	2676.61	3400.67	4407.82	3495.03	3010.54	5171.13	2801.44	3661.04	0	0	3048.81	1016.27	2416.87	2587.3	2446.42	2483.53	-1177.51	0.678368
trans-4-Hydroxycyclohexanecarboxylate	399509	261039	392512	351020	442434	321174	185542	316383	253425	444020	375830	357758	241194	157287	230967	209816	-106567	0.66317
Guanine	0	0	0	0	25054.4	28005.1	20772.5	24610.7	0	0	0	0	16613.7	18487.6	13784.8	16295.4	-8315.3	0.662126
Diethylene glycol	137178	96849.6	85082.3	106370	126553	113986	100683	113740	98617.6	107644	66547.4	90936.3	101481	14842.7	109130	75151.1	-38589.3	0.660725
N-Acetyl-L-leucine	119240	54223.9	68981.2	80815.1	92786.8	94876.2	65437.3	84366.8	97096.8	160257	73249	110201	51867.6	32749.5	81044.4	55220.5	-29146.2	0.65453
all-trans-Retinoyl-beta-glucuronide	693025	566674	686100	648599	689471	396517	673090	586359	610163	575641	830625	672143	522927	72326.2	553184	382812	-203547	0.652863
Ethyladipicacid	94920.6	41794.7	68632.6	68449.3	71328.6	36660.8	42760.8	50250.1	82538	66597	35542.5	61559.2	36193.2	17109.3	43623.5	32308.7	-17941.4	0.642958
2S-Amino-tridecanoic acid	49698.3	56591.9	89806.4	65365.5	59460.2	115569	93654.7	89561.2	130321	130682	72585.3	111196	39820.3	79211.5	52702.1	57244.6	-32316.6	0.639168
Bakankoside	0	0	0	0	35735.8	24928	33826.1	31496.7	0	0	0	0	17459.8	19808.1	23052.3	20106.7	-11389.9	0.638376
Phthalate	400697	149710	318864	289757	423331	130659	136772	230254	307873	251867	152240	237327	174292	82334.9	184214	146947	-83306.8	0.638196
4-Hydroxyphenylacetaldehyde	48892.9	100827	124064	91261.5	101568	259131	165174	175291	222732	133209	254856	203599	98281.3	89866.8	145691	111280	-64011.1	0.634829
1-Octanal	144336	130934	145972	140414	153413	117538	81668.8	117540	101617	155417	54402.7	103812	66415.6	50369.1	104766	73850.3	-43689.6	0.6283
8-Amino-7-oxononanoate	537735	225581	448151	403822	384927	493545	371457	416643	415626	793487	304942	504685	256915	279908	232944	256589	-160054	0.615849
Ala-Leu-Val-Ser	739382	400914	1.04345e+06	727916	637639	1.81522e+06	1.2049e+06	1.21925e+06	1.3213e+06	1.04873e+06	997630	1.12255e+06	885810	252042	1.09505e+06	744300	-474952	0.610456
N-Heptanoylglycine	148646	74711.7	155455	126271	109873	192838	121003	141238	162077	178251	95799.1	145376	80100.6	79872.3	95136.4	85036.4	-56201.6	0.602079
Chlorimuron ethyl	17522	10916.1	14317.2	14251.8	16418.6	5559.29	9933.35	10637.1	10768.5	15200.1	0	8656.21	8808.87	0	10334.9	6381.26	-4255.81	0.599908
cis-Aconitate	6532.17	6488.56	9057.83	7359.52	17353.3	15370.8	17015.8	16579.9	2810.7	3306.74	3221.12	3112.85	8382.31	12269.8	9005.6	9885.89	-6694.06	0.596256
[FA (18:1)] 9Z-octadecenamide	114424	123324	148034	128594	29565	34917.1	173671	79384.3	108895	185045	162758	152233	42031.1	60412.1	35390	45944.4	-33439.8	0.57876
12-Hydroxydodecanoic acid	145126	79800.6	101383	108770	96674.2	73613.3	76818.9	82368.8	81994.5	79180.9	70620.7	77265.4	61040.4	27526.6	52926.2	47164.4	-35204.4	0.5726
L-Tyrosine methyl ester	4403.73	9257.24	7416.88	7025.95	59327.4	47492.5	46442.2	51087.4	8543.42	9844.86	7837.1	8741.79	24294.1	31914.9	30786.3	28998.4	-22088.9	0.567624
L-Rhamnulose	35047	19894.9	71510	42150.6	31628	43219.5	34042.4	36296.7	31595.9	63233.5	34709.3	43179.6	25500.9	10010	25245.8	20252.3	-16044.4	0.557964
Asp-Val-Pro-Ser	14889.5	8489.31	22600.5	15326.4	10252.7	21166.1	14420.1	15279.6	11103.6	19764.8	14299.3	15055.9	11515	3692.79	10101.4	8436.42	-6843.23	0.552134
[FA (13:1/2:0)] 2-tridecene-4,7-diynal	141651	85587.9	86609.9	104616	134613	218469	237499	196860	217491	161043	174808	184447	77002.6	93041.8	152922	107655	-89204.9	0.546862
2-Octenedioicacid	142375	74904.9	106131	107804	112665	121789	97923.6	110793	80726.2	105309	107347	97794.1	82777.2	28037.1	70692.8	60502.4	-50290.3	0.546087
Rovrol	0	0	0	0	12655.7	12166.7	7602.4	10808.2	0	0	0	0	9510.46	0	7898.79	5803.08	-5005.17	0.536912
L-Kynurenine	0	0	0	0	71647.3	55971.2	60003.1	62540.5	3770.05	0	0	1256.68	36163	33615.7	30422.1	33400.3	-29140.2	0.534058
11-amino-undecanoic acid	26892610	26938120	26902006	26910912	21373630	108293960	28790676	52819422	23196390	29396002	35657364	2.94166e+07	26703382	32428506	21034200	2.6722e+07	-2.60974e+07	0.505913
N-Undecanoylglycine	1.08625e+06	964951	779761	943653	811190	766825	1.23831e+06	938774	1.42352e+06	2.06848e+06	711928	1.40131e+06	347860	625961	429520	467781	-470993	0.498289
N-Lauroylglycine	52791.3	48113.8	67766.2	56223.8	54746.9	63610.7	71395.8	63251.1	89667.9	119865	75669	95067.3	45913.2	47206.8	0	31040	-32211.1	0.490742
Indolylmethylthiohydroximate	29777.9	48977.4	44473.6	41076.3	0	0	49452.1	16484	26328	36306.5	50189.1	37607.9	13286.4	5101.27	5476.73	7954.81	-8529.24	0.482576
Guanosine	0	0	0	0	29147.5	31884	26625.7	29219.1	0	0	0	0	13495.5	13482.5	15255.5	14077.8	-15141.3	0.481802
[Fv] Glabrachalcone	29923.1	35308.6	31556.2	32262.6	0	15859	68511.6	28123.6	20890.2	22963	50736.6	31529.9	8992.42	7978.27	23668.8	13546.5	-14577.1	0.481677
Tuliposide B	53368.9	43465.1	41244.6	46026.2	0	0	74725.2	24908.4	58275.6	64031.9	57501.9	59936.5	11953.7	14916.9	8449.21	11773.3	-13135.1	0.472662
6-Amino-2-oxohexanoate	46650.3	25357	69254.5	47087.3	40129.7	63982.3	36212	46774.7	72771.3	123460	22734.4	72988.5	22909.9	18303.4	24326.3	21846.5	-24928.2	0.467059
Phenylacetic acid	0	0	0	0	10375.2	8958.42	9492.28	9608.64	0	2773.82	0	924.607	4729.4	4620.34	3683.78	4344.51	-5264.14	0.452146
N-Decanoylglycine	63179.4	41068.7	67584.9	57277.7	85475.5	185672	37231.3	102793	165021	152034	71027	129361	72812.1	29917.9	36339.2	46356.4	-56436.5	0.450969
Borreline	87028.4	75968	168661	110553	0	0	130132	43377.5	73239.9	161330	162817	132462	27440	30775.3	0	19405.1	-23972.3	0.447355
indolylmethylisothiocyanate	85168.7	94374.1	105030	94857.6	0	0	142129	47376.2	71628.6	109356	117470	99484.6	32464.6	23424.2	5041.57	20310.1	-27066.1	0.428698
2,3,4,5-Tetrahydropyridine-2-carboxylate	64716.4	34007.4	85653.1	61459	64133	89611.7	46725	66823.2	109881	187987	35190	111020	28491.9	24238.3	26930.8	26553.7	-40269.6	0.397372
[FA (20:0)] N-(11Z-eicosaenoyl)-ethanolamine	176677	159027	169192	168299	159028	248979	224826	210944	266893	608453	467797	447714	81557.1	95723.5	72186.7	83155.8	-127788	0.394208
L-Hypoglycin	74288.8	38754.8	98359.4	70467.7	71115.2	115780	55625.3	80840.2	129376	208499	35796.1	124557	32557.6	27975.8	34746.6	31760	-49080.2	0.392874
1,4-Bis(2-ethylhexyl) sulfosuccinate	28594.7	26038.5	26771.2	27134.8	39977.4	20658	172430	77688.5	32585.1	28420.7	57616.8	39540.9	28540.8	27357.6	31439.2	29112.5	-48575.9	0.374734
Capryloylglycine	283414	157459	407738	282870	288826	482426	182568	317940	708043	891348	142215	580535	120412	74542.8	120463	105139	-212801	0.330689
1-deoxynojirimycin	76675.2	28120.9	21182.1	41992.7	35008.6	230983	36174.8	100722	32968.8	38635.2	35884.9	35829.6	33220.2	30951.3	35517.8	33229.8	-67492.4	0.329915
N-Decanoylglycine	315069	190250	244065	249795	250764	370949	239885	287199	618988	764209	175411	519536	77627.4	97985.1	95952	90521.5	-196678	0.315187
[FA amino(10:0)] 2-amino-decanoic acid	49806.9	30053.1	69915.2	49925.1	36163.9	121614	25053.9	60944	134348	138765	15596.2	96236.5	22964.4	9388.62	0	10784.4	-50159.7	0.176955
2-p-Tolyl-5,6,7,8-tetrahydrobenzo[d]imidazo[2,1-b]thiazole	78029.9	144348	194883	139087	0	0	205834	68611.4	90579.7	137758	113025	113788	12329.2	23910	0	12079.8	-56531.6	0.176061
11-bromo-undecanoic acid	85864.4	108967	95808.4	96880	0	0	170807	56935.8	36120.3	111492	87993	78535.1	13035.2	10508	0	7847.75	-49088	0.137835
N-(quinolin-8-yl)methanesulfonamide	73635.1	158082	199696	143804	0	0	355110	118370	126534	125109	169192	140279	45972.5	0	0	15324.2	-103046	0.12946
VAI-2	68692.7	41845	119933	76823.4	69279.6	135322	42071.6	82224.4	188583	322371	18291.8	176415	0	13045.4	14133.8	9059.73	-73164.7	0.110183
Putative metabolite	Sample 1	Sample 2	Sample 3		Sample 1	Sample 2	Sample 3		Sample 1	Sample 2	Sample 3		Sample 1	Sample 2	Sample 3
